# Supplementary material for: Analysis of m6A Methylation Modification Patterns and Tumor Immune Microenvironment in Breast Cancer
Source: Front Cell Dev Biol. 2022 Feb 1;10:785058. doi: 10.3389/fcell.2022.785058 (PMC8846385; doi:10.3389/fcell.2022.785058)
Supplement: Supplementary file 1 [file Table3.xlsx]

## Sheet: m6aCluster
Table S3: The three different m6A methylation modification patterns
ID	m6Acluster
TCGA-E2-A15G	A
TCGA-E2-A1B5	B
TCGA-EW-A2FS	A
TCGA-EW-A1P7	C
TCGA-LL-A5YO	C
TCGA-BH-A1FN	B
TCGA-E9-A1NG	B
TCGA-D8-A1XB	B
TCGA-A2-A0CX	B
TCGA-A8-A07F	B
TCGA-A2-A3XT	C
TCGA-OL-A5RY	B
TCGA-A7-A26I	C
TCGA-LL-A50Y	A
TCGA-C8-A1HO	C
TCGA-AR-A24L	B
TCGA-AN-A0FX	C
TCGA-A7-A13H	A
TCGA-A8-A06N	B
TCGA-E2-A150	C
TCGA-AC-A23H	B
TCGA-A7-A0DC	C
TCGA-BH-A0BA	B
TCGA-EW-A1PB	C
TCGA-A2-A4S2	A
TCGA-A7-A0CE	B
TCGA-A8-A091	A
TCGA-A2-A0EV	B
TCGA-UL-AAZ6	A
TCGA-AR-A0TW	B
TCGA-E2-A576	A
TCGA-A8-A07S	A
TCGA-C8-A12P	C
TCGA-EW-A1PF	B
TCGA-AN-A0XN	B
TCGA-E9-A1R5	B
TCGA-LL-A5YL	A
TCGA-AR-A2LL	A
TCGA-BH-A0DI	B
TCGA-D8-A1X8	B
TCGA-A2-A0D0	C
TCGA-A7-A0DB	B
TCGA-C8-A26W	B
TCGA-E2-A1IN	B
TCGA-GM-A2DK	A
TCGA-E2-A15A	B
TCGA-EW-A3U0	A
TCGA-PE-A5DD	A
TCGA-BH-A0BC	B
TCGA-AR-A0U3	C
TCGA-D8-A27F	C
TCGA-BH-A0EB	B
TCGA-A8-A08O	B
TCGA-BH-A0HB	A
TCGA-BH-A1FB	B
TCGA-EW-A6S9	B
TCGA-D8-A1JM	B
TCGA-E9-A1R0	B
TCGA-BH-A0HN	A
TCGA-E9-A1NH	B
TCGA-D8-A3Z6	B
TCGA-B6-A0RV	A
TCGA-A2-A0T1	A
TCGA-A8-A09G	C
TCGA-OL-A5RU	A
TCGA-E2-A1B0	B
TCGA-B6-A401	A
TCGA-E2-A154	B
TCGA-AO-A0JI	B
TCGA-BH-A0HA	A
TCGA-E2-A1IU	B
TCGA-BH-A18T	C
TCGA-BH-A203	C
TCGA-AR-A2LO	B
TCGA-E2-A15K	A
TCGA-BH-A201	C
TCGA-B6-A0RL	C
TCGA-A2-A0SU	B
TCGA-AO-A1KR	C
TCGA-GM-A3XG	A
TCGA-E9-A1R6	A
TCGA-3C-AALI	C
TCGA-BH-A0B6	A
TCGA-AR-A24W	B
TCGA-AC-A7VB	A
TCGA-AR-A2LE	A
TCGA-AN-A041	A
TCGA-D8-A27R	B
TCGA-AR-A1AS	B
TCGA-A7-A4SA	A
TCGA-E9-A247	A
TCGA-EW-A6SB	C
TCGA-AR-A1AO	C
TCGA-AN-A049	B
TCGA-E9-A244	C
TCGA-C8-A12M	A
TCGA-E9-A227	A
TCGA-GM-A5PV	A
TCGA-AR-A1AN	C
TCGA-C8-A12T	C
TCGA-AC-A8OS	B
TCGA-BH-A0H9	A
TCGA-BH-A0E2	B
TCGA-A8-A090	C
TCGA-AC-A2FO	B
TCGA-A8-A0A9	B
TCGA-A2-A0ER	B
TCGA-BH-A0C1	B
TCGA-AO-A12B	A
TCGA-AN-A0FZ	B
TCGA-LL-A6FR	C
TCGA-AN-A046	A
TCGA-OL-A66L	A
TCGA-OL-A66J	A
TCGA-D8-A1JU	B
TCGA-BH-A1FR	C
TCGA-BH-A0H7	B
TCGA-B6-A0RS	A
TCGA-LL-A5YP	A
TCGA-A2-A0YK	B
TCGA-AO-A03O	A
TCGA-D8-A1JN	C
TCGA-AN-A0XR	A
TCGA-AR-A1AH	C
TCGA-E9-A1N6	B
TCGA-W8-A86G	A
TCGA-A2-A1G4	C
TCGA-B6-A0WY	B
TCGA-BH-A1EV	A
TCGA-B6-A0IO	A
TCGA-C8-A12U	A
TCGA-D8-A1XW	C
TCGA-AO-A0JG	B
TCGA-A8-A07J	B
TCGA-OL-A66O	A
TCGA-D8-A27I	B
TCGA-JL-A3YW	C
TCGA-B6-A0IM	A
TCGA-A7-A13D	C
TCGA-BH-A1ES	A
TCGA-AC-A23G	B
TCGA-B6-A0RI	B
TCGA-D8-A1Y2	A
TCGA-AR-A255	B
TCGA-E9-A1NA	C
TCGA-E9-A1RA	C
TCGA-AC-A5XU	A
TCGA-BH-A18K	A
TCGA-E9-A1N4	C
TCGA-C8-A138	A
TCGA-OL-A66N	A
TCGA-AR-A0TZ	A
TCGA-AN-A03Y	A
TCGA-BH-A28O	A
TCGA-AR-A0TY	A
TCGA-AN-A0FW	C
TCGA-A8-A0A1	A
TCGA-E9-A243	B
TCGA-AR-A251	B
TCGA-A8-A09T	B
TCGA-EW-A1IY	B
TCGA-C8-A26X	C
TCGA-AO-A12A	B
TCGA-BH-A0B9	C
TCGA-AO-A0JB	C
TCGA-AR-A254	C
TCGA-B6-A402	C
TCGA-EW-A1IX	A
TCGA-BH-A204	C
TCGA-GM-A2DC	A
TCGA-B6-A0RU	B
TCGA-E9-A1NI	A
TCGA-AC-A2FG	B
TCGA-A1-A0SJ	B
TCGA-D8-A27N	A
TCGA-BH-A18R	B
TCGA-A8-A08H	C
TCGA-GM-A2DL	A
TCGA-AR-A24Q	B
TCGA-E2-A14Q	A
TCGA-C8-A1HF	C
TCGA-D8-A1Y0	B
TCGA-B6-A0I5	A
TCGA-A7-A4SB	A
TCGA-B6-A1KI	A
TCGA-D8-A1JB	B
TCGA-A2-A04T	C
TCGA-BH-A0DP	B
TCGA-OL-A5RW	B
TCGA-A8-A08I	B
TCGA-GM-A5PX	A
TCGA-AO-A126	A
TCGA-E9-A22B	A
TCGA-BH-A0H5	B
TCGA-AN-A0AJ	B
TCGA-B6-A0RG	A
TCGA-D8-A4Z1	B
TCGA-B6-A0IJ	C
TCGA-A7-A2KD	B
TCGA-B6-A1KC	C
TCGA-A2-A0CU	A
TCGA-D8-A142	A
TCGA-A2-A0CW	A
TCGA-BH-A0GZ	A
TCGA-BH-A18P	B
TCGA-D8-A1JC	B
TCGA-A8-A0A4	B
TCGA-A2-A25E	B
TCGA-GM-A2DI	B
TCGA-AN-A0AM	C
TCGA-E9-A1RG	A
TCGA-E2-A1IO	B
TCGA-A2-A0D2	C
TCGA-BH-A0H3	B
TCGA-D8-A1XD	B
TCGA-3C-AAAU	A
TCGA-AC-A6IV	B
TCGA-S3-AA12	A
TCGA-BH-A42T	A
TCGA-AC-A2FM	A
TCGA-A8-A07C	C
TCGA-A8-A08S	A
TCGA-A7-A13F	A
TCGA-D8-A1XK	C
TCGA-E2-A14O	A
TCGA-D8-A3Z5	A
TCGA-A8-A09N	B
TCGA-D8-A141	C
TCGA-A8-A075	A
TCGA-AR-A0TV	C
TCGA-A7-A0CG	C
TCGA-A7-A5ZW	B
TCGA-AR-A2LQ	B
TCGA-D8-A27E	C
TCGA-AR-A24R	B
TCGA-C8-A135	A
TCGA-E2-A15C	B
TCGA-LL-A8F5	C
TCGA-A8-A06P	A
TCGA-A2-A3XZ	A
TCGA-OL-A66K	A
TCGA-AQ-A1H3	C
TCGA-BH-A18Q	C
TCGA-BH-A0B3	C
TCGA-A8-A07O	B
TCGA-A7-A0CD	A
TCGA-A8-A08Z	B
TCGA-A2-A25D	A
TCGA-BH-A0B7	A
TCGA-AO-A03V	A
TCGA-A2-A1G0	C
TCGA-A2-A0SV	A
TCGA-B6-A1KN	B
TCGA-D8-A13Y	A
TCGA-A7-A26E	B
TCGA-AC-A3QP	A
TCGA-EW-A1IW	B
TCGA-B6-A0IA	A
TCGA-AC-A2B8	B
TCGA-S3-AA14	C
TCGA-EW-A1J1	A
TCGA-A8-A08L	A
TCGA-AO-A0J4	B
TCGA-GM-A3XN	B
TCGA-C8-A1HE	B
TCGA-E9-A1RE	A
TCGA-E2-A3DX	B
TCGA-EW-A6SD	C
TCGA-AR-A24Z	A
TCGA-EW-A6SC	A
TCGA-S3-A6ZH	B
TCGA-D8-A1XF	C
TCGA-E9-A1RB	C
TCGA-LD-A74U	B
TCGA-A2-A25F	C
TCGA-E2-A1LS	C
TCGA-BH-A0DS	A
TCGA-AC-A2FF	B
TCGA-BH-A18S	A
TCGA-E2-A10A	B
TCGA-A2-A0D1	A
TCGA-AR-A1AK	B
TCGA-JL-A3YX	A
TCGA-PE-A5DC	A
TCGA-D8-A1XA	C
TCGA-BH-A0DE	B
TCGA-A7-A426	A
TCGA-B6-A0RN	B
TCGA-A8-A097	B
TCGA-BH-A0BL	B
TCGA-AR-A1AY	C
TCGA-D8-A1XZ	A
TCGA-BH-A1EN	A
TCGA-AN-A0AS	A
TCGA-B6-A0WW	B
TCGA-AR-A252	C
TCGA-BH-A0HO	A
TCGA-BH-A18G	C
TCGA-E9-A295	A
TCGA-BH-A1EX	C
TCGA-AR-A24X	B
TCGA-LD-A66U	A
TCGA-OL-A5RV	A
TCGA-5L-AAT0	B
TCGA-BH-A0DG	C
TCGA-AR-A24M	B
TCGA-BH-A0BD	B
TCGA-BH-A5IZ	C
TCGA-S3-AA11	A
TCGA-AR-A1AP	C
TCGA-EW-A1OX	A
TCGA-A7-A26J	B
TCGA-AN-A0FK	A
TCGA-BH-A0DO	B
TCGA-BH-A1FD	B
TCGA-C8-A1HM	B
TCGA-AN-A0FF	B
TCGA-BH-A0E9	A
TCGA-5T-A9QA	C
TCGA-AN-A0AT	B
TCGA-AR-A0TP	C
TCGA-A2-A0YM	B
TCGA-C8-A1HJ	C
TCGA-E2-A15S	A
TCGA-B6-A3ZX	C
TCGA-E9-A1NC	C
TCGA-EW-A1J6	C
TCGA-LL-A5YM	A
TCGA-AN-A0FY	B
TCGA-E9-A228	C
TCGA-BH-A42U	A
TCGA-A2-A0CO	A
TCGA-E2-A1LI	C
TCGA-AN-A0AL	B
TCGA-A2-A4RY	B
TCGA-HN-A2OB	A
TCGA-E2-A10F	B
TCGA-3C-AALJ	A
TCGA-B6-A1KF	C
TCGA-B6-A0RQ	A
TCGA-AR-A2LN	B
TCGA-B6-A408	A
TCGA-D8-A27H	B
TCGA-EW-A1J5	B
TCGA-D8-A146	B
TCGA-E2-A1LL	C
TCGA-AN-A04D	C
TCGA-BH-A1FJ	A
TCGA-B6-A0I8	A
TCGA-AC-A8OQ	C
TCGA-B6-A0WV	B
TCGA-A2-A04P	C
TCGA-LL-A5YN	A
TCGA-AC-A3BB	A
TCGA-AO-A03U	B
TCGA-AR-A24S	B
TCGA-AN-A0XT	B
TCGA-EW-A1PE	A
TCGA-A2-A0CY	A
TCGA-A8-A08F	A
TCGA-AC-A2FK	B
TCGA-E9-A1N5	B
TCGA-AC-A3W5	A
TCGA-A7-A4SD	A
TCGA-E2-A1AZ	C
TCGA-B6-A0I6	C
TCGA-E2-A15E	C
TCGA-D8-A1JG	C
TCGA-AO-A129	C
TCGA-AO-A0JF	B
TCGA-BH-A28Q	B
TCGA-AC-A6IX	B
TCGA-E2-A15H	A
TCGA-A8-A06Q	A
TCGA-EW-A1PC	A
TCGA-AN-A0XU	C
TCGA-C8-A1HN	A
TCGA-BH-A0BG	C
TCGA-E2-A156	B
TCGA-E2-A1LH	A
TCGA-LL-A740	C
TCGA-A1-A0SF	A
TCGA-AO-A0J8	A
TCGA-A7-A13E	C
TCGA-A8-A08J	B
TCGA-AN-A0G0	C
TCGA-E2-A1IE	A
TCGA-BH-A0BO	B
TCGA-E2-A14T	C
TCGA-BH-A0W5	B
TCGA-BH-A6R8	A
TCGA-GI-A2C8	B
TCGA-B6-A0IC	A
TCGA-EW-A1J2	B
TCGA-BH-A0GY	B
TCGA-OK-A5Q2	B
TCGA-B6-A0I2	C
TCGA-AQ-A04L	C
TCGA-A8-A083	A
TCGA-BH-A1EU	B
TCGA-A2-A3XS	C
TCGA-BH-A0BQ	A
TCGA-E2-A10C	A
TCGA-E2-A2P5	A
TCGA-AO-A0J7	A
TCGA-E9-A1N9	B
TCGA-BH-A0E7	B
TCGA-A2-A0YC	B
TCGA-BH-A1FL	A
TCGA-AR-A0TX	B
TCGA-AO-A0JC	B
TCGA-A2-A0T0	C
TCGA-AC-A3TN	A
TCGA-E9-A22G	C
TCGA-E2-A1B1	B
TCGA-BH-A18F	B
TCGA-AC-A8OP	C
TCGA-A1-A0SP	B
TCGA-E2-A15O	A
TCGA-E2-A14N	C
TCGA-A2-A0YG	A
TCGA-BH-A0B8	A
TCGA-E2-A1BC	B
TCGA-E2-A14Y	A
TCGA-A7-A4SF	A
TCGA-A2-A4RW	A
TCGA-AN-A03X	A
TCGA-GM-A2DD	C
TCGA-A8-A0A7	C
TCGA-AO-A12F	A
TCGA-A2-A0EO	B
TCGA-B6-A0X5	A
TCGA-D8-A73U	A
TCGA-AR-A5QP	A
TCGA-BH-A1ET	B
TCGA-D8-A1XR	C
TCGA-A8-A07L	A
TCGA-AO-A0JA	C
TCGA-A2-A0YE	A
TCGA-E2-A14R	A
TCGA-EW-A1P5	A
TCGA-A8-A07R	B
TCGA-AR-A1AJ	C
TCGA-EW-A1P0	C
TCGA-C8-A27B	C
TCGA-A2-A0EX	B
TCGA-A8-A07G	B
TCGA-A2-A3KC	B
TCGA-D8-A1JD	A
TCGA-E2-A107	A
TCGA-A8-A086	B
TCGA-BH-A0AU	B
TCGA-GM-A2DM	C
TCGA-BH-A0AW	A
TCGA-GM-A3NY	C
TCGA-AC-A3W6	A
TCGA-A1-A0SN	B
TCGA-EW-A2FV	B
TCGA-AC-A62Y	A
TCGA-A2-A0YT	B
TCGA-D8-A27T	B
TCGA-AR-A24V	B
TCGA-AR-A2LK	A
TCGA-A8-A094	B
TCGA-A8-A081	A
TCGA-AR-A24O	B
TCGA-A7-A6VY	A
TCGA-BH-A1FU	B
TCGA-E9-A1QZ	C
TCGA-AC-A2BM	B
TCGA-A7-A4SE	C
TCGA-C8-A12W	B
TCGA-E2-A10B	B
TCGA-E9-A5UP	A
TCGA-GM-A2DF	A
TCGA-C8-A12N	A
TCGA-AC-A5EH	B
TCGA-AC-A23E	B
TCGA-E9-A1RI	B
TCGA-C8-A278	C
TCGA-D8-A1JJ	B
TCGA-AO-A0JE	B
TCGA-E2-A15I	B
TCGA-D8-A145	B
TCGA-BH-A0BP	A
TCGA-E2-A15M	B
TCGA-C8-A137	C
TCGA-A8-A06Y	C
TCGA-A2-A0EW	B
TCGA-AR-A0TQ	C
TCGA-LD-A9QF	C
TCGA-BH-A0H6	A
TCGA-EW-A1P3	A
TCGA-B6-A0IB	A
TCGA-A2-A25B	B
TCGA-AN-A0XW	B
TCGA-BH-A0E0	C
TCGA-A2-A0CM	C
TCGA-D8-A1X9	C
TCGA-BH-A0HY	A
TCGA-A7-A0CJ	A
TCGA-AR-A2LJ	A
TCGA-B6-A40C	A
TCGA-A2-A0EP	B
TCGA-B6-A0RO	A
TCGA-GM-A3NW	A
TCGA-A1-A0SO	C
TCGA-C8-A132	B
TCGA-A8-A09M	C
TCGA-BH-A0E1	A
TCGA-EW-A424	A
TCGA-PL-A8LY	A
TCGA-AR-A1AI	C
TCGA-GM-A4E0	B
TCGA-S3-AA15	B
TCGA-C8-A275	C
TCGA-B6-A0RE	B
TCGA-AO-A12E	A
TCGA-AQ-A7U7	B
TCGA-BH-A202	B
TCGA-AN-A0AR	A
TCGA-AC-A6IW	C
TCGA-A8-A06X	C
TCGA-AO-A0J6	C
TCGA-LL-A7SZ	A
TCGA-B6-A0I1	B
TCGA-E9-A5FK	A
TCGA-LL-A441	C
TCGA-E9-A226	B
TCGA-C8-A12Z	C
TCGA-PE-A5DE	A
TCGA-A2-A3XV	C
TCGA-E2-A1IK	C
TCGA-BH-A0HQ	B
TCGA-E9-A249	A
TCGA-BH-A0C7	B
TCGA-EW-A1P6	A
TCGA-AR-A24K	C
TCGA-E2-A1BD	A
TCGA-D8-A1JS	A
TCGA-D8-A1Y1	A
TCGA-E2-A2P6	A
TCGA-A8-A09D	C
TCGA-E2-A56Z	A
TCGA-C8-A12Y	B
TCGA-A8-A09I	A
TCGA-GM-A2DA	A
TCGA-C8-A3M8	A
TCGA-A2-A0SY	B
TCGA-D8-A1JK	C
TCGA-E2-A15L	B
TCGA-C8-A8HR	A
TCGA-OL-A5RZ	A
TCGA-A2-A04R	A
TCGA-A2-A0EM	A
TCGA-E2-A15J	A
TCGA-E9-A1N8	C
TCGA-AO-A0J2	A
TCGA-OL-A5S0	C
TCGA-OL-A5D6	C
TCGA-BH-A18U	A
TCGA-B6-A0IQ	B
TCGA-E2-A1LB	C
TCGA-BH-A0EA	B
TCGA-BH-A0DX	B
TCGA-A1-A0SH	B
TCGA-A8-A09K	C
TCGA-BH-A0B5	B
TCGA-AR-A1AU	B
TCGA-B6-A0RH	B
TCGA-D8-A27K	C
TCGA-LL-A73Y	C
TCGA-A2-A0CS	A
TCGA-A2-A4S3	A
TCGA-AR-A1AW	A
TCGA-A2-A0YJ	B
TCGA-LL-A73Z	A
TCGA-S3-A6ZG	B
TCGA-E2-A1L8	A
TCGA-D8-A1XQ	C
TCGA-E2-A1IH	C
TCGA-A8-A06O	C
TCGA-A2-A1G1	C
TCGA-BH-A1F8	C
TCGA-E9-A24A	C
TCGA-E9-A1NE	B
TCGA-BH-A1EO	C
TCGA-A8-A08R	A
TCGA-E2-A153	B
TCGA-C8-A1HG	B
TCGA-BH-A0DT	B
TCGA-A2-A3XY	C
TCGA-BH-A0DV	B
TCGA-A2-A0CQ	A
TCGA-AO-A12D	B
TCGA-EW-A1PG	B
TCGA-B6-A0RP	A
TCGA-C8-A3M7	C
TCGA-A2-A0CT	A
TCGA-A2-A0SW	C
TCGA-E2-A14V	A
TCGA-AQ-A04J	C
TCGA-A2-A0EU	B
TCGA-S3-AA17	A
TCGA-A2-A0SX	C
TCGA-A7-A56D	A
TCGA-E2-A158	C
TCGA-BH-A1FG	A
TCGA-E2-A15R	B
TCGA-BH-A0E6	A
TCGA-AO-A03L	B
TCGA-C8-A1HI	A
TCGA-A7-A3IZ	B
TCGA-BH-A18I	B
TCGA-C8-A12K	C
TCGA-C8-A27A	C
TCGA-AR-A0TR	A
TCGA-BH-A0HL	C
TCGA-OL-A66P	C
TCGA-BH-A18L	C
TCGA-BH-A208	C
TCGA-B6-A0WS	B
TCGA-AO-A03N	A
TCGA-E9-A2JT	B
TCGA-A2-A0T6	C
TCGA-AO-A0J9	A
TCGA-C8-A26Y	C
TCGA-A1-A0SQ	A
TCGA-AC-A3TM	A
TCGA-A2-A0YI	B
TCGA-A2-A25A	B
TCGA-AC-A23C	B
TCGA-XX-A899	B
TCGA-BH-A209	A
TCGA-BH-A0C3	B
TCGA-E2-A155	C
TCGA-BH-A0HP	B
TCGA-AC-A2QI	B
TCGA-E9-A1R4	B
TCGA-D8-A1XO	B
TCGA-A2-A0D4	A
TCGA-A2-A0CK	A
TCGA-B6-A409	A
TCGA-E2-A1L9	C
TCGA-BH-A1F2	C
TCGA-AC-A3W7	A
TCGA-AN-A04C	C
TCGA-A2-A25C	B
TCGA-A2-A04Y	A
TCGA-A2-A0YL	B
TCGA-AQ-A1H2	A
TCGA-A2-A04V	A
TCGA-PL-A8LV	C
TCGA-BH-A0AV	B
TCGA-E9-A22D	A
TCGA-D8-A1JH	B
TCGA-AO-A12C	B
TCGA-OL-A5D8	B
TCGA-D8-A1JL	B
TCGA-A8-A09E	A
TCGA-A2-A3XX	A
TCGA-A2-A1G6	B
TCGA-AN-A0FN	B
TCGA-A8-A07U	C
TCGA-BH-A0EI	A
TCGA-GM-A2DN	B
TCGA-A8-A06Z	A
TCGA-OL-A5DA	A
TCGA-AO-A128	C
TCGA-GM-A2DB	A
TCGA-BH-A18V	C
TCGA-BH-A1FE	A
TCGA-D8-A1JF	C
TCGA-AN-A0FT	A
TCGA-S3-A6ZF	A
TCGA-EW-A1PH	C
TCGA-BH-A0HF	A
TCGA-AR-A256	C
TCGA-B6-A0RT	C
TCGA-A2-A1FW	B
TCGA-A7-A0DA	C
TCGA-AN-A0FV	B
TCGA-BH-A1F0	C
TCGA-A8-A084	B
TCGA-A8-A095	A
TCGA-A2-A0CR	A
TCGA-A8-A09R	A
TCGA-A2-A0CL	B
TCGA-OL-A6VR	A
TCGA-C8-A274	A
TCGA-OL-A5D7	C
TCGA-C8-A131	A
TCGA-AR-A1AT	C
TCGA-BH-A0BZ	B
TCGA-E2-A152	B
TCGA-E2-A14X	C
TCGA-A8-A07B	B
TCGA-BH-A0BW	C
TCGA-A8-A07Z	A
TCGA-E9-A3QA	C
TCGA-A2-A1FZ	B
TCGA-LQ-A4E4	A
TCGA-BH-A0C0	A
TCGA-AR-A24U	C
TCGA-AR-A0TU	B
TCGA-A8-A099	B
TCGA-EW-A1OY	A
TCGA-A8-A06T	C
TCGA-E9-A229	B
TCGA-BH-A0B1	B
TCGA-AO-A0JL	B
TCGA-A1-A0SI	B
TCGA-4H-AAAK	A
TCGA-D8-A1X7	B
TCGA-A2-A0D3	B
TCGA-E9-A1RC	B
TCGA-A2-A0T5	B
TCGA-C8-A130	B
TCGA-A8-A06R	B
TCGA-Z7-A8R5	A
TCGA-A8-A079	A
TCGA-A7-A13G	C
TCGA-AO-A1KO	C
TCGA-A7-A3J1	A
TCGA-BH-A42V	A
TCGA-E9-A1ND	C
TCGA-C8-A133	A
TCGA-AO-A1KT	A
TCGA-B6-A0IE	A
TCGA-D8-A1XG	A
TCGA-A8-A09Z	C
TCGA-E2-A574	A
TCGA-C8-A1HK	C
TCGA-A1-A0SE	A
TCGA-WT-AB44	C
TCGA-AC-A4ZE	A
TCGA-AN-A0XP	B
TCGA-V7-A7HQ	A
TCGA-LL-A6FQ	A
TCGA-A2-A0T3	B
TCGA-BH-AB28	B
TCGA-D8-A27L	B
TCGA-BH-A0HX	A
TCGA-WT-AB41	A
TCGA-5L-AAT1	A
TCGA-AQ-A04H	A
TCGA-A8-A0AD	C
TCGA-D8-A1JP	B
TCGA-BH-A5J0	A
TCGA-GM-A2DO	A
TCGA-EW-A1J3	A
TCGA-E2-A109	A
TCGA-D8-A1XJ	C
TCGA-E2-A1L6	A
TCGA-AO-A03M	A
TCGA-E9-A1RH	C
TCGA-E2-A1B6	C
TCGA-B6-A0I9	C
TCGA-AC-A2FB	B
TCGA-AR-A0U2	C
TCGA-BH-A0EE	C
TCGA-D8-A1XU	A
TCGA-E9-A1NF	A
TCGA-B6-A400	B
TCGA-BH-A0HW	A
TCGA-A2-A0CV	B
TCGA-EW-A1OZ	A
TCGA-LL-A442	A
TCGA-S3-AA0Z	C
TCGA-E2-A1B4	A
TCGA-AR-A1AX	B
TCGA-B6-A0WX	B
TCGA-AO-A03P	C
TCGA-A8-A08G	A
TCGA-AR-A24P	B
TCGA-D8-A1JT	B
TCGA-AR-A1AL	B
TCGA-LL-A440	A
TCGA-D8-A1XL	A
TCGA-AN-A0FD	B
TCGA-D8-A1JA	C
TCGA-B6-A2IU	A
TCGA-D8-A1X5	A
TCGA-BH-A18M	B
TCGA-AR-A0TT	B
TCGA-E9-A1R2	A
TCGA-B6-A0IG	A
TCGA-BH-A0DH	A
TCGA-BH-A0HI	A
TCGA-E2-A1L7	B
TCGA-AR-A5QM	A
TCGA-BH-A0BV	A
TCGA-AN-A0XV	B
TCGA-D8-A1XY	B
TCGA-D8-A13Z	C
TCGA-OL-A6VO	A
TCGA-A2-A1FV	C
TCGA-AC-A3QQ	C
TCGA-A8-A093	A
TCGA-AO-A0J5	C
TCGA-B6-A0WZ	A
TCGA-AN-A0FJ	C
TCGA-A8-A096	C
TCGA-XX-A89A	B
TCGA-A8-A08A	A
TCGA-A2-A0T4	A
TCGA-BH-A2L8	B
TCGA-AO-A0JJ	A
TCGA-BH-A0HU	A
TCGA-BH-A1F6	B
TCGA-BH-A1FC	C
TCGA-BH-A0AZ	B
TCGA-A8-A08C	C
TCGA-D8-A1J8	B
TCGA-E9-A3HO	A
TCGA-A2-A3Y0	C
TCGA-BH-A0AY	A
TCGA-AO-A12H	C
TCGA-D8-A1X6	A
TCGA-BH-A0W3	A
TCGA-C8-A273	B
TCGA-BH-A0BJ	B
TCGA-AR-A1AR	C
TCGA-E2-A572	A
TCGA-A2-A3XU	A
TCGA-BH-A8FZ	B
TCGA-E9-A2JS	B
TCGA-E9-A22H	B
TCGA-A8-A06U	A
TCGA-A8-A09X	C
TCGA-C8-A26Z	C
TCGA-B6-A0IH	B
TCGA-A7-A6VW	C
TCGA-AO-A03R	A
TCGA-EW-A1PA	A
TCGA-AC-A6NO	A
TCGA-AN-A0XO	B
TCGA-A8-A08X	C
TCGA-A7-A0D9	A
TCGA-E2-A1IF	A
TCGA-B6-A0X1	C
TCGA-A2-A0T2	C
TCGA-AC-A5XS	A
TCGA-AC-A3OD	C
TCGA-B6-A0WT	B
TCGA-E2-A1LA	A
TCGA-BH-A0BF	B
TCGA-A2-A0ET	C
TCGA-C8-A12Q	B
TCGA-A8-A076	A
TCGA-D8-A147	B
TCGA-E2-A15P	B
TCGA-BH-A0BR	B
TCGA-BH-A0BM	C
TCGA-E9-A1N3	B
TCGA-BH-A0DQ	B
TCGA-A8-A07W	B
TCGA-EW-A2FW	C
TCGA-AR-A1AM	A
TCGA-D8-A27P	B
TCGA-GM-A2D9	A
TCGA-B6-A40B	A
TCGA-AR-A24T	B
TCGA-AN-A0XL	B
TCGA-A2-A0EN	B
TCGA-B6-A0IP	A
TCGA-E2-A10E	B
TCGA-C8-A12O	B
TCGA-E2-A9RU	A
TCGA-A8-A07I	B
TCGA-BH-A0BT	A
TCGA-A2-A0CZ	A
TCGA-LL-A7T0	A
TCGA-EW-A2FR	B
TCGA-D8-A1XT	C
TCGA-E2-A1IG	B
TCGA-EW-A1OV	A
TCGA-GM-A3XL	C
TCGA-A2-A0CP	A
TCGA-BH-A1FH	C
TCGA-D8-A27M	B
TCGA-B6-A0RM	A
TCGA-A8-A0AB	B
TCGA-E2-A105	A
TCGA-E9-A248	B
TCGA-BH-A18H	B
TCGA-E9-A1RF	C
TCGA-D8-A143	B
TCGA-AC-A3HN	B
TCGA-AR-A2LM	B
TCGA-E2-A1IJ	B
TCGA-AO-A0JD	A
TCGA-E2-A1LE	A
TCGA-EW-A3E8	A
TCGA-A7-A425	A
TCGA-AN-A0XS	B
TCGA-AR-A0U4	C
TCGA-A2-A04N	B
TCGA-AO-A1KS	C
TCGA-OL-A66I	C
TCGA-D8-A1JE	B
TCGA-AN-A0AK	A
TCGA-E2-A106	A
TCGA-E2-A14U	A
TCGA-GM-A2DH	B
TCGA-BH-A0DZ	B
TCGA-E9-A1RD	B
TCGA-A2-A0YD	B
TCGA-AQ-A0Y5	B
TCGA-E9-A3Q9	A
TCGA-AR-A5QN	A
TCGA-BH-A1EY	B
TCGA-A8-A09B	A
TCGA-EW-A1P4	B
TCGA-A8-A08B	A
TCGA-A2-A0YH	B
TCGA-A8-A09V	B
TCGA-BH-A18N	B
TCGA-BH-A18J	A
TCGA-E2-A108	B
TCGA-EW-A1P1	B
TCGA-S3-AA10	C
TCGA-A8-A07E	B
TCGA-AO-A1KP	A
TCGA-HN-A2NL	C
TCGA-D8-A27G	B
TCGA-PL-A8LX	C
TCGA-BH-A0W7	B
TCGA-BH-A0RX	A
TCGA-A8-A082	A
TCGA-BH-A8G0	A
TCGA-EW-A1P8	B
TCGA-AC-A2BK	B
TCGA-E2-A1II	C
TCGA-A2-A0ST	C
TCGA-E2-A15D	B
TCGA-PL-A8LZ	B
TCGA-AC-A3YI	B
TCGA-A8-A09Q	A
TCGA-E9-A1R7	C
TCGA-A8-A08P	A
TCGA-OL-A6VQ	B
TCGA-E2-A159	C
TCGA-C8-A26V	B
TCGA-E9-A22A	B
TCGA-E2-A573	C
TCGA-AO-A0J3	A
TCGA-A8-A09A	C
TCGA-BH-A1F5	B
TCGA-AC-A2FE	A
TCGA-BH-A0HK	A
TCGA-AQ-A54N	C
TCGA-OL-A5RX	A
TCGA-D8-A1XM	B
TCGA-E2-A15T	A
TCGA-A8-A0A6	B
TCGA-A2-A0EY	C
TCGA-BH-A0H0	A
TCGA-A2-A04Q	C
TCGA-E2-A14P	A
TCGA-BH-A0W4	B
TCGA-E9-A245	A
TCGA-B6-A0X4	B
TCGA-A2-A0ES	B
TCGA-UU-A93S	A
TCGA-BH-A1EW	B
TCGA-AR-A24H	C
TCGA-A7-A6VV	C
TCGA-D8-A140	C
TCGA-D8-A1J9	B
TCGA-E2-A14Z	A
TCGA-AN-A0FS	B
TCGA-AO-A124	B
TCGA-A2-A0YF	C
TCGA-E2-A1LG	C
TCGA-D8-A1Y3	A
TCGA-E2-A1LK	A
TCGA-A7-A26H	C
TCGA-AR-A1AQ	C
TCGA-A8-A0A2	B
TCGA-A2-A1FX	B
TCGA-AO-A0JM	B
TCGA-EW-A423	A
TCGA-A8-A092	A
TCGA-MS-A51U	A
TCGA-E9-A1R3	B
TCGA-AR-A24N	C
TCGA-AR-A0U0	C
TCGA-A8-A08T	B
TCGA-3C-AALK	A
TCGA-E9-A3X8	A
TCGA-D8-A27V	B
TCGA-A2-A0T7	B
TCGA-LD-A7W6	B
TCGA-AR-A0TS	B
TCGA-E9-A22E	B
TCGA-A2-A04U	B
TCGA-A8-A07P	A
TCGA-BH-A0DK	A
TCGA-BH-A1FM	C
TCGA-LL-A6FP	A
TCGA-A2-A0EQ	C
TCGA-AR-A250	B
TCGA-BH-A8FY	A
TCGA-AR-A2LH	B
TCGA-B6-A0IN	A
TCGA-C8-A12V	B
TCGA-E9-A54Y	A
TCGA-D8-A1JI	A
TCGA-E2-A15F	B
TCGA-GI-A2C9	C
TCGA-LL-A9Q3	A
TCGA-A7-A6VX	B
TCGA-B6-A0IK	B
TCGA-A7-A0CH	B
TCGA-E2-A1IL	B
TCGA-E2-A570	A
TCGA-C8-A12L	C
TCGA-A7-A5ZX	B
TCGA-A1-A0SD	B
TCGA-B6-A0X7	A
TCGA-AC-A62X	B
TCGA-A2-A04X	C
TCGA-AN-A0FL	C
TCGA-A2-A3XW	A
TCGA-A7-A4SC	C
TCGA-EW-A1IZ	A
TCGA-AO-A03T	A
TCGA-E9-A6HE	A
TCGA-A1-A0SG	A
TCGA-A2-A259	B
TCGA-AN-A04A	B
TCGA-C8-A134	C
TCGA-A8-A09W	A
TCGA-BH-A0B0	A
GSE21653_GSM540108	A
GSE21653_GSM540109	C
GSE21653_GSM540110	A
GSE21653_GSM540111	C
GSE21653_GSM540112	B
GSE21653_GSM540113	B
GSE21653_GSM540114	B
GSE21653_GSM540115	B
GSE21653_GSM540116	A
GSE21653_GSM540117	C
GSE21653_GSM540118	C
GSE21653_GSM540119	A
GSE21653_GSM540120	A
GSE21653_GSM540121	C
GSE21653_GSM540122	A
GSE21653_GSM540123	C
GSE21653_GSM540124	A
GSE21653_GSM540125	A
GSE21653_GSM540126	A
GSE21653_GSM540127	C
GSE21653_GSM540128	B
GSE21653_GSM540129	C
GSE21653_GSM540130	C
GSE21653_GSM540131	B
GSE21653_GSM540132	C
GSE21653_GSM540133	A
GSE21653_GSM540134	A
GSE21653_GSM540135	B
GSE21653_GSM540136	B
GSE21653_GSM540137	A
GSE21653_GSM540138	A
GSE21653_GSM540139	A
GSE21653_GSM540140	C
GSE21653_GSM540141	C
GSE21653_GSM540142	A
GSE21653_GSM540143	B
GSE21653_GSM540144	A
GSE21653_GSM540145	A
GSE21653_GSM540146	C
GSE21653_GSM540147	A
GSE21653_GSM540148	C
GSE21653_GSM540149	A
GSE21653_GSM540150	B
GSE21653_GSM540151	A
GSE21653_GSM540152	A
GSE21653_GSM540153	A
GSE21653_GSM540154	A
GSE21653_GSM540155	A
GSE21653_GSM540156	C
GSE21653_GSM540157	B
GSE21653_GSM540158	A
GSE21653_GSM540159	C
GSE21653_GSM540160	C
GSE21653_GSM540161	A
GSE21653_GSM540162	C
GSE21653_GSM540163	B
GSE21653_GSM540164	C
GSE21653_GSM540165	B
GSE21653_GSM540166	A
GSE21653_GSM540167	B
GSE21653_GSM540168	A
GSE21653_GSM540169	A
GSE21653_GSM540170	B
GSE21653_GSM540171	A
GSE21653_GSM540172	A
GSE21653_GSM540173	A
GSE21653_GSM540174	A
GSE21653_GSM540175	B
GSE21653_GSM540176	B
GSE21653_GSM540177	B
GSE21653_GSM540178	C
GSE21653_GSM540179	A
GSE21653_GSM540180	A
GSE21653_GSM540181	C
GSE21653_GSM540182	C
GSE21653_GSM540183	C
GSE21653_GSM540184	A
GSE21653_GSM540185	B
GSE21653_GSM540186	C
GSE21653_GSM540187	B
GSE21653_GSM540188	B
GSE21653_GSM540189	B
GSE21653_GSM540190	B
GSE21653_GSM540191	B
GSE21653_GSM540192	B
GSE21653_GSM540193	A
GSE21653_GSM540194	B
GSE21653_GSM540195	B
GSE21653_GSM540196	B
GSE21653_GSM540197	B
GSE21653_GSM540198	A
GSE21653_GSM540199	B
GSE21653_GSM540200	A
GSE21653_GSM540201	C
GSE21653_GSM540202	B
GSE21653_GSM540203	A
GSE21653_GSM540204	A
GSE21653_GSM540205	B
GSE21653_GSM540206	C
GSE21653_GSM540207	A
GSE21653_GSM540208	B
GSE21653_GSM540209	C
GSE21653_GSM540210	B
GSE21653_GSM540211	B
GSE21653_GSM540212	B
GSE21653_GSM540213	A
GSE21653_GSM540214	C
GSE21653_GSM540215	C
GSE21653_GSM540216	A
GSE21653_GSM540217	B
GSE21653_GSM540218	A
GSE21653_GSM540219	C
GSE21653_GSM540220	A
GSE21653_GSM540221	C
GSE21653_GSM540222	A
GSE21653_GSM540223	C
GSE21653_GSM540224	B
GSE21653_GSM540225	A
GSE21653_GSM540226	A
GSE21653_GSM540227	C
GSE21653_GSM540228	B
GSE21653_GSM540229	A
GSE21653_GSM540230	A
GSE21653_GSM540231	A
GSE21653_GSM540232	B
GSE21653_GSM540233	A
GSE21653_GSM540234	B
GSE21653_GSM540235	B
GSE21653_GSM540236	B
GSE21653_GSM540237	C
GSE21653_GSM540238	B
GSE21653_GSM540239	A
GSE21653_GSM540240	B
GSE21653_GSM540241	B
GSE21653_GSM540242	B
GSE21653_GSM540243	A
GSE21653_GSM540244	C
GSE21653_GSM540245	B
GSE21653_GSM540246	A
GSE21653_GSM540247	A
GSE21653_GSM540248	C
GSE21653_GSM540249	B
GSE21653_GSM540250	C
GSE21653_GSM540251	C
GSE21653_GSM540252	B
GSE21653_GSM540253	B
GSE21653_GSM540254	B
GSE21653_GSM540255	C
GSE21653_GSM540256	C
GSE21653_GSM540257	B
GSE21653_GSM540258	A
GSE21653_GSM540259	B
GSE21653_GSM540260	C
GSE21653_GSM540261	A
GSE21653_GSM540262	A
GSE21653_GSM540263	A
GSE21653_GSM540264	B
GSE21653_GSM540265	B
GSE21653_GSM540266	A
GSE21653_GSM540267	C
GSE21653_GSM540268	C
GSE21653_GSM540269	B
GSE21653_GSM540270	B
GSE21653_GSM540271	C
GSE21653_GSM540272	B
GSE21653_GSM540273	C
GSE21653_GSM540274	C
GSE21653_GSM540275	A
GSE21653_GSM540276	C
GSE21653_GSM540277	A
GSE21653_GSM540278	C
GSE21653_GSM540279	B
GSE21653_GSM540280	A
GSE21653_GSM540281	A
GSE21653_GSM540282	B
GSE21653_GSM540283	A
GSE21653_GSM540284	B
GSE21653_GSM540285	C
GSE21653_GSM540286	A
GSE21653_GSM540287	B
GSE21653_GSM540288	C
GSE21653_GSM540289	B
GSE21653_GSM540290	B
GSE21653_GSM540291	B
GSE21653_GSM540292	C
GSE21653_GSM540293	B
GSE21653_GSM540294	C
GSE21653_GSM540295	A
GSE21653_GSM540296	B
GSE21653_GSM540297	A
GSE21653_GSM540298	A
GSE21653_GSM540299	B
GSE21653_GSM540300	B
GSE21653_GSM540301	B
GSE21653_GSM540302	A
GSE21653_GSM540303	C
GSE21653_GSM540304	B
GSE21653_GSM540305	A
GSE21653_GSM540306	B
GSE21653_GSM540307	C
GSE21653_GSM540308	A
GSE21653_GSM540309	B
GSE21653_GSM540310	C
GSE21653_GSM540311	A
GSE21653_GSM540312	B
GSE21653_GSM540313	C
GSE21653_GSM540314	C
GSE21653_GSM540315	B
GSE21653_GSM540316	A
GSE21653_GSM540317	A
GSE21653_GSM540318	B
GSE21653_GSM540319	A
GSE21653_GSM540320	A
GSE21653_GSM540321	A
GSE21653_GSM540322	A
GSE21653_GSM540323	A
GSE21653_GSM540324	A
GSE21653_GSM540325	C
GSE21653_GSM540326	A
GSE21653_GSM540327	B
GSE21653_GSM540328	B
GSE21653_GSM540329	B
GSE21653_GSM540330	A
GSE21653_GSM540331	C
GSE21653_GSM540332	C
GSE21653_GSM540333	A
GSE21653_GSM540334	B
GSE21653_GSM540335	B
GSE21653_GSM540336	B
GSE21653_GSM540337	A
GSE21653_GSM540338	A
GSE21653_GSM540339	C
GSE21653_GSM540340	B
GSE21653_GSM540341	B
GSE21653_GSM540342	A
GSE21653_GSM540343	B
GSE21653_GSM540344	B
GSE21653_GSM540345	C
GSE21653_GSM540346	C
GSE21653_GSM540347	B
GSE21653_GSM540348	A
GSE21653_GSM540349	C
GSE21653_GSM540350	C
GSE21653_GSM540351	C
GSE21653_GSM540352	A
GSE21653_GSM540353	C
GSE21653_GSM540354	A
GSE21653_GSM540355	B
GSE21653_GSM540356	C
GSE21653_GSM540357	B
GSE21653_GSM540358	C
GSE21653_GSM540359	C
GSE21653_GSM540360	A
GSE21653_GSM540361	C
GSE21653_GSM540362	A
GSE21653_GSM540363	C
GSE21653_GSM540364	C
GSE21653_GSM540365	B
GSE21653_GSM540366	C
GSE21653_GSM540367	A
GSE21653_GSM540368	B
GSE21653_GSM540369	C
GSE21653_GSM540370	C
GSE21653_GSM540371	C
GSE21653_GSM540372	B
GSE21653_GSM540373	C
GSE24450_GSM602338	A
GSE24450_GSM602339	C
GSE24450_GSM602340	C
GSE24450_GSM602341	B
GSE24450_GSM602342	A
GSE24450_GSM602343	C
GSE24450_GSM602344	C
GSE24450_GSM602345	A
GSE24450_GSM602346	A
GSE24450_GSM602347	C
GSE24450_GSM602348	B
GSE24450_GSM602349	B
GSE24450_GSM602350	A
GSE24450_GSM602351	C
GSE24450_GSM602352	A
GSE24450_GSM602353	B
GSE24450_GSM602354	C
GSE24450_GSM602355	A
GSE24450_GSM602356	A
GSE24450_GSM602357	B
GSE24450_GSM602358	B
GSE24450_GSM602359	B
GSE24450_GSM602360	C
GSE24450_GSM602361	A
GSE24450_GSM602362	A
GSE24450_GSM602363	C
GSE24450_GSM602364	A
GSE24450_GSM602365	A
GSE24450_GSM602366	C
GSE24450_GSM602367	A
GSE24450_GSM602368	A
GSE24450_GSM602369	B
GSE24450_GSM602370	A
GSE24450_GSM602371	B
GSE24450_GSM602372	B
GSE24450_GSM602373	A
GSE24450_GSM602374	C
GSE24450_GSM602375	C
GSE24450_GSM602376	A
GSE24450_GSM602377	A
GSE24450_GSM602378	C
GSE24450_GSM602379	A
GSE24450_GSM602380	A
GSE24450_GSM602381	C
GSE24450_GSM602382	A
GSE24450_GSM602383	C
GSE24450_GSM602384	A
GSE24450_GSM602385	A
GSE24450_GSM602386	B
GSE24450_GSM602387	C
GSE24450_GSM602388	C
GSE24450_GSM602389	B
GSE24450_GSM602390	B
GSE24450_GSM602391	B
GSE24450_GSM602392	A
GSE24450_GSM602393	A
GSE24450_GSM602394	C
GSE24450_GSM602395	A
GSE24450_GSM602396	A
GSE24450_GSM602397	C
GSE24450_GSM602398	A
GSE24450_GSM602399	A
GSE24450_GSM602400	A
GSE24450_GSM602401	B
GSE24450_GSM602402	C
GSE24450_GSM602403	A
GSE24450_GSM602404	A
GSE24450_GSM602405	C
GSE24450_GSM602406	C
GSE24450_GSM602407	B
GSE24450_GSM602408	A
GSE24450_GSM602409	A
GSE24450_GSM602410	B
GSE24450_GSM602411	C
GSE24450_GSM602412	A
GSE24450_GSM602413	B
GSE24450_GSM602414	A
GSE24450_GSM602415	B
GSE24450_GSM602416	A
GSE24450_GSM602417	A
GSE24450_GSM602418	B
GSE24450_GSM602419	C
GSE24450_GSM602420	C
GSE24450_GSM602421	A
GSE24450_GSM602422	B
GSE24450_GSM602423	B
GSE24450_GSM602424	C
GSE24450_GSM602425	B
GSE24450_GSM602426	B
GSE24450_GSM602427	C
GSE24450_GSM602428	A
GSE24450_GSM602429	A
GSE24450_GSM602430	B
GSE24450_GSM602431	C
GSE24450_GSM602432	B
GSE24450_GSM602433	B
GSE24450_GSM602434	B
GSE24450_GSM602435	A
GSE24450_GSM602436	C
GSE24450_GSM602437	A
GSE24450_GSM602438	A
GSE24450_GSM602439	B
GSE24450_GSM602440	C
GSE24450_GSM602441	C
GSE24450_GSM602442	C
GSE24450_GSM602443	B
GSE24450_GSM602444	B
GSE24450_GSM602445	C
GSE24450_GSM602446	B
GSE24450_GSM602447	A
GSE24450_GSM602448	B
GSE24450_GSM602449	A
GSE24450_GSM602450	A
GSE24450_GSM602451	B
GSE24450_GSM602452	A
GSE24450_GSM602453	A
GSE24450_GSM602454	A
GSE24450_GSM602455	B
GSE24450_GSM602456	C
GSE24450_GSM602457	C
GSE24450_GSM602458	B
GSE24450_GSM602459	B
GSE24450_GSM602460	C
GSE24450_GSM602461	C
GSE24450_GSM602462	A
GSE24450_GSM602463	A
GSE24450_GSM602464	B
GSE24450_GSM602465	A
GSE24450_GSM602466	B
GSE24450_GSM602467	A
GSE24450_GSM602468	C
GSE24450_GSM602469	B
GSE24450_GSM602470	A
GSE24450_GSM602471	A
GSE24450_GSM602472	A
GSE24450_GSM602473	C
GSE24450_GSM602474	A
GSE24450_GSM602475	A
GSE24450_GSM602476	B
GSE24450_GSM602477	C
GSE24450_GSM602478	A
GSE24450_GSM602479	A
GSE24450_GSM602480	A
GSE24450_GSM602481	B
GSE24450_GSM602482	A
GSE24450_GSM602483	A
GSE24450_GSM602484	A
GSE24450_GSM602485	B
GSE24450_GSM602486	B
GSE24450_GSM602487	B
GSE24450_GSM602488	A
GSE24450_GSM602489	A
GSE24450_GSM602490	C
GSE24450_GSM602491	C
GSE24450_GSM602492	B
GSE24450_GSM602493	A
GSE24450_GSM602494	C
GSE24450_GSM602495	A
GSE24450_GSM602496	C
GSE24450_GSM602497	C
GSE24450_GSM602498	B
GSE24450_GSM602499	B
GSE24450_GSM602500	C
GSE24450_GSM602501	C
GSE24450_GSM602502	B
GSE24450_GSM602503	A
GSE24450_GSM602504	A
GSE24450_GSM602505	B
GSE24450_GSM602506	C
GSE24450_GSM602507	A
GSE24450_GSM602508	C
GSE24450_GSM602509	C
GSE24450_GSM602510	A
GSE24450_GSM602511	B
GSE24450_GSM602512	B
GSE24450_GSM602513	C
GSE24450_GSM602514	A
GSE24450_GSM602515	B
GSE24450_GSM602516	B
GSE24450_GSM602517	C
GSE24450_GSM602518	A
GSE24450_GSM602519	A
GSE24450_GSM602520	A
GSE42568_GSM1045208	A
GSE42568_GSM1045209	A
GSE42568_GSM1045210	A
GSE42568_GSM1045211	B
GSE42568_GSM1045212	B
GSE42568_GSM1045213	B
GSE42568_GSM1045214	B
GSE42568_GSM1045215	C
GSE42568_GSM1045216	C
GSE42568_GSM1045217	C
GSE42568_GSM1045218	B
GSE42568_GSM1045219	C
GSE42568_GSM1045220	C
GSE42568_GSM1045221	B
GSE42568_GSM1045222	C
GSE42568_GSM1045223	A
GSE42568_GSM1045224	A
GSE42568_GSM1045225	C
GSE42568_GSM1045226	A
GSE42568_GSM1045227	A
GSE42568_GSM1045228	A
GSE42568_GSM1045229	B
GSE42568_GSM1045230	A
GSE42568_GSM1045231	C
GSE42568_GSM1045232	A
GSE42568_GSM1045233	A
GSE42568_GSM1045234	B
GSE42568_GSM1045235	A
GSE42568_GSM1045236	A
GSE42568_GSM1045237	C
GSE42568_GSM1045238	A
GSE42568_GSM1045239	C
GSE42568_GSM1045240	B
GSE42568_GSM1045241	B
GSE42568_GSM1045242	C
GSE42568_GSM1045243	C
GSE42568_GSM1045244	A
GSE42568_GSM1045245	C
GSE42568_GSM1045246	A
GSE42568_GSM1045247	C
GSE42568_GSM1045248	C
GSE42568_GSM1045249	C
GSE42568_GSM1045250	C
GSE42568_GSM1045251	A
GSE42568_GSM1045252	C
GSE42568_GSM1045253	A
GSE42568_GSM1045254	A
GSE42568_GSM1045255	B
GSE42568_GSM1045256	B
GSE42568_GSM1045257	A
GSE42568_GSM1045258	A
GSE42568_GSM1045259	C
GSE42568_GSM1045260	A
GSE42568_GSM1045261	C
GSE42568_GSM1045262	A
GSE42568_GSM1045263	A
GSE42568_GSM1045264	C
GSE42568_GSM1045265	A
GSE42568_GSM1045266	C
GSE42568_GSM1045267	A
GSE42568_GSM1045268	C
GSE42568_GSM1045269	C
GSE42568_GSM1045270	B
GSE42568_GSM1045271	A
GSE42568_GSM1045272	A
GSE42568_GSM1045273	A
GSE42568_GSM1045274	C
GSE42568_GSM1045275	B
GSE42568_GSM1045276	A
GSE42568_GSM1045277	B
GSE42568_GSM1045278	B
GSE42568_GSM1045279	C
GSE42568_GSM1045280	B
GSE42568_GSM1045281	C
GSE42568_GSM1045282	C
GSE42568_GSM1045283	C
GSE42568_GSM1045284	C
GSE42568_GSM1045285	C
GSE42568_GSM1045286	B
GSE42568_GSM1045287	A
GSE42568_GSM1045288	C
GSE42568_GSM1045289	B
GSE42568_GSM1045290	C
GSE42568_GSM1045291	A
GSE42568_GSM1045292	A
GSE42568_GSM1045293	C
GSE42568_GSM1045294	C
GSE42568_GSM1045295	B
GSE42568_GSM1045296	C
GSE42568_GSM1045297	C
GSE42568_GSM1045298	B
GSE42568_GSM1045299	A
GSE42568_GSM1045300	A
GSE42568_GSM1045301	C
GSE42568_GSM1045302	C
GSE42568_GSM1045303	C
GSE42568_GSM1045304	A
GSE42568_GSM1045305	A
GSE42568_GSM1045306	B
GSE42568_GSM1045307	A
GSE42568_GSM1045308	B
GSE42568_GSM1045309	C
GSE42568_GSM1045310	A
GSE42568_GSM1045311	A
GSE45255_GSM1100037	B
GSE45255_GSM1100038	C
GSE45255_GSM1100039	A
GSE45255_GSM1100040	A
GSE45255_GSM1100041	C
GSE45255_GSM1100042	C
GSE45255_GSM1100043	B
GSE45255_GSM1100044	A
GSE45255_GSM1100045	C
GSE45255_GSM1100046	B
GSE45255_GSM1100047	A
GSE45255_GSM1100048	A
GSE45255_GSM1100049	C
GSE45255_GSM1100050	B
GSE45255_GSM1100051	A
GSE45255_GSM1100052	A
GSE45255_GSM1100053	A
GSE45255_GSM1100054	B
GSE45255_GSM1100055	C
GSE45255_GSM1100056	C
GSE45255_GSM1100057	C
GSE45255_GSM1100058	B
GSE45255_GSM1100059	B
GSE45255_GSM1100060	C
GSE45255_GSM1100061	A
GSE45255_GSM1100062	B
GSE45255_GSM1100063	A
GSE45255_GSM1100064	B
GSE45255_GSM1100065	B
GSE45255_GSM1100066	C
GSE45255_GSM1100067	B
GSE45255_GSM1100068	A
GSE45255_GSM1100069	A
GSE45255_GSM1100070	A
GSE45255_GSM1100071	A
GSE45255_GSM1100072	A
GSE45255_GSM1100073	B
GSE45255_GSM1100074	B
GSE45255_GSM1100075	B
GSE45255_GSM1100076	C
GSE45255_GSM1100077	A
GSE45255_GSM1100078	A
GSE45255_GSM1100079	A
GSE45255_GSM1100080	B
GSE45255_GSM1100081	C
GSE45255_GSM1100082	B
GSE45255_GSM1100083	C
GSE45255_GSM1100084	B
GSE45255_GSM1100085	A
GSE45255_GSM1100086	A
GSE45255_GSM1100087	C
GSE45255_GSM1100088	C
GSE45255_GSM1100089	B
GSE45255_GSM1100090	C
GSE45255_GSM1100091	A
GSE45255_GSM1100092	A
GSE45255_GSM1100093	C
GSE45255_GSM1100094	C
GSE45255_GSM1100095	A
GSE45255_GSM1100096	A
GSE45255_GSM1100097	C
GSE45255_GSM1100098	C
GSE45255_GSM1100099	A
GSE45255_GSM1100100	C
GSE45255_GSM1100101	A
GSE45255_GSM1100102	B
GSE45255_GSM1100103	A
GSE45255_GSM1100104	C
GSE45255_GSM1100105	C
GSE45255_GSM1100106	A
GSE45255_GSM1100107	A
GSE45255_GSM1100108	C
GSE45255_GSM1100109	A
GSE45255_GSM1100110	A
GSE45255_GSM1100111	B
GSE45255_GSM1100112	B
GSE45255_GSM1100113	C
GSE45255_GSM1100114	C
GSE45255_GSM1100115	C
GSE45255_GSM1100116	C
GSE45255_GSM1100117	C
GSE45255_GSM1100118	C
GSE45255_GSM1100119	A
GSE45255_GSM1100120	A
GSE45255_GSM1100121	B
GSE45255_GSM1100122	C
GSE45255_GSM1100123	B
GSE45255_GSM1100124	C
GSE45255_GSM1100125	C
GSE45255_GSM1100126	A
GSE45255_GSM1100127	B
GSE45255_GSM1100128	B
GSE45255_GSM1100129	B
GSE45255_GSM1100130	A
GSE45255_GSM1100131	A
GSE45255_GSM1100132	C
GSE45255_GSM1100133	A
GSE45255_GSM1100134	B
GSE45255_GSM1100135	A
GSE45255_GSM1100136	C
GSE45255_GSM1100137	B
GSE45255_GSM1100138	A
GSE45255_GSM1100139	A
GSE45255_GSM1100140	A
GSE45255_GSM1100141	A
GSE45255_GSM1100142	B
GSE45255_GSM1100143	B
GSE45255_GSM1100144	A
GSE45255_GSM1100145	B
GSE45255_GSM1100146	A
GSE45255_GSM1100147	B
GSE45255_GSM1100148	B
GSE45255_GSM1100149	B
GSE45255_GSM1100150	A
GSE45255_GSM1100151	B
GSE45255_GSM1100152	A
GSE45255_GSM1100153	A
GSE45255_GSM1100154	A
GSE45255_GSM1100155	C
GSE45255_GSM1100156	B
GSE45255_GSM1100157	A
GSE45255_GSM1100158	A
GSE45255_GSM1100159	C
GSE45255_GSM1100160	A
GSE45255_GSM1100161	A
GSE45255_GSM1100162	B
GSE45255_GSM1100163	B
GSE45255_GSM1100164	A
GSE45255_GSM1100165	A
GSE45255_GSM1100166	B
GSE45255_GSM1100167	C
GSE45255_GSM1100168	B
GSE45255_GSM1100169	C
GSE45255_GSM1100170	B
GSE45255_GSM1100171	B
GSE45255_GSM1100172	B
GSE45255_GSM1100173	C
GSE45255_GSM1100174	C
GSE45255_GSM1100175	C
GSE51783_GSM947624	B
GSE51783_GSM947626	C
GSE51783_GSM947633	B
GSE51783_GSM947635	A
GSE51783_GSM947682	B
GSE51783_GSM947687	C
GSE51783_GSM1331669	C
GSE51783_GSM1331670	A
GSE51783_GSM1331671	A
GSE51783_GSM1331672	A
GSE51783_GSM1331673	C
GSE61304_GSM1501818	B
GSE61304_GSM1501819	B
GSE61304_GSM1501820	A
GSE61304_GSM1501821	A
GSE61304_GSM1501822	A
GSE61304_GSM1501823	A
GSE61304_GSM1501824	B
GSE61304_GSM1501825	A
GSE61304_GSM1501826	C
GSE61304_GSM1501827	B
GSE61304_GSM1501828	C
GSE61304_GSM1501829	A
GSE61304_GSM1501830	A
GSE61304_GSM1501831	B
GSE61304_GSM1501832	B
GSE61304_GSM1501833	B
GSE61304_GSM1501834	A
GSE61304_GSM1501835	C
GSE61304_GSM1501836	A
GSE61304_GSM1501837	C
GSE61304_GSM1501838	B
GSE61304_GSM1501839	A
GSE61304_GSM1501840	C
GSE61304_GSM1501841	B
GSE61304_GSM1501842	A
GSE61304_GSM1501843	C
GSE61304_GSM1501844	A
GSE61304_GSM1501845	C
GSE61304_GSM1501846	A
GSE61304_GSM1501847	B
GSE61304_GSM1501848	B
GSE61304_GSM1501849	A
GSE61304_GSM1501850	A
GSE61304_GSM1501851	B
GSE61304_GSM1501852	B
GSE61304_GSM1501853	A
GSE61304_GSM1501854	C
GSE61304_GSM1501855	B
GSE61304_GSM1501856	C
GSE61304_GSM1501857	A
GSE61304_GSM1501858	B
GSE61304_GSM1501859	B
GSE61304_GSM1501860	C
GSE61304_GSM1501861	A
GSE61304_GSM1501862	A
GSE61304_GSM1501863	C
GSE61304_GSM1501864	C
GSE61304_GSM1501865	A
GSE61304_GSM1501866	A
GSE61304_GSM1501867	B
GSE61304_GSM1501868	C
GSE61304_GSM1501869	C
GSE61304_GSM1501870	A
GSE61304_GSM1501871	C
GSE61304_GSM1501872	A
GSE61304_GSM1501873	C
GSE61304_GSM1501874	C
GSE61304_GSM1501875	B
GSE61304_GSM1501876	A
GSE61304_GSM1501877	C
GSE61304_GSM1501878	C
GSE61304_GSM1501879	B
