# Supplementary material for: Analysis of m6A Methylation Modification Patterns and Tumor Immune Microenvironment in Breast Cancer
Source: Front Cell Dev Biol. 2022 Feb 1;10:785058. doi: 10.3389/fcell.2022.785058 (PMC8846385; doi:10.3389/fcell.2022.785058)
Supplement: Supplementary file 8 [file Table6.xlsx]

## Sheet: Sheet1
Table S6: Estimating the abundance of tumor microenvironment cells in breast cancer patients
ID	Activated.B.cellna	Activated.CD4.T.cellna	Activated.CD8.T.cellna	Activated.dendritic.cellna	CD56bright.natural.killer.cellna	CD56dim.natural.killer.cellna	Eosinophilna	Gamma.delta.T.cellna	Immature..B.cellna	Immature.dendritic.cellna	MDSCna	Macrophagena	Mast.cellna	Monocytena	Natural.killer.T.cellna	Natural.killer.cellna	Neutrophilna	Plasmacytoid.dendritic.cellna	Regulatory.T.cellna	T.follicular.helper.cellna	Type.1.T.helper.cellna	Type.17.T.helper.cellna	Type.2.T.helper.cellna
TCGA-E2-A15G	0.125439	0.322437	0.463155	0.669758	0.570005	0.619328	0.288315	0.576579	0.509281	0.683778	0.528671	0.368446	0.401095	0.628024	0.497096	0.621497	0.142732	0.786113	0.425718	0.441668	0.451417	0.390663	0.440687
TCGA-E2-A1B5	0.673252	0.703087	0.838914	0.709734	0.669009	0.659922	0.398307	0.674194	0.675249	0.64584	0.782046	0.422742	0.448156	0.697718	0.63414	0.640081	0.20961	0.821973	0.550952	0.583008	0.632007	0.440887	0.508448
TCGA-EW-A2FS	0.399946	0.562656	0.622849	0.667642	0.624948	0.522138	0.415369	0.601942	0.531013	0.68374	0.626003	0.381411	0.404165	0.65498	0.570756	0.612408	0.233503	0.801019	0.404888	0.474008	0.529292	0.424645	0.470668
TCGA-EW-A1P7	0.817962	0.647563	0.756558	0.738039	0.668927	0.597365	0.43462	0.632248	0.729903	0.691894	0.782483	0.441335	0.496698	0.707581	0.617738	0.681274	0.141088	0.832821	0.611886	0.605972	0.683871	0.433528	0.467292
TCGA-LL-A5YO	0.730182	0.717117	0.814284	0.707365	0.637286	0.663289	0.297467	0.650358	0.714312	0.645011	0.85721	0.525071	0.47519	0.706134	0.604461	0.646294	0.192146	0.774104	0.635214	0.651791	0.622621	0.453061	0.419636
TCGA-BH-A1FN	0.121907	0.494271	0.438537	0.69235	0.612944	0.582775	0.268593	0.63493	0.479781	0.677066	0.583204	0.363631	0.395656	0.59436	0.543149	0.584637	0.0522838	0.761873	0.509986	0.465117	0.503772	0.4393	0.470107
TCGA-E9-A1NG	0.148312	0.397915	0.473552	0.713079	0.634215	0.639672	0.28633	0.65674	0.628736	0.726204	0.808236	0.486825	0.469211	0.637354	0.620921	0.663714	0.147149	0.794701	0.675083	0.556382	0.548579	0.399206	0.506478
TCGA-D8-A1XB	0.123668	0.371673	0.44768	0.660052	0.609494	0.619758	0.260758	0.571545	0.434017	0.676044	0.575517	0.389535	0.431002	0.632308	0.524225	0.6389	0.0766494	0.753951	0.46999	0.462496	0.489248	0.438137	0.50045
TCGA-A2-A0CX	0.150886	0.552526	0.584009	0.695474	0.692623	0.642973	0.298524	0.622514	0.609478	0.660681	0.759367	0.418296	0.4343	0.646012	0.56199	0.620353	0.2604	0.726671	0.533654	0.504098	0.486938	0.394563	0.485403
TCGA-A8-A07F	0.140831	0.467163	0.514806	0.645549	0.595914	0.557919	0.203492	0.635274	0.605237	0.630009	0.606013	0.397492	0.417261	0.646529	0.540785	0.621926	0.110508	0.752733	0.476327	0.484532	0.478416	0.352548	0.487621
TCGA-A2-A3XT	0.291866	0.657941	0.604897	0.703125	0.620448	0.622821	0.267839	0.677118	0.584259	0.660679	0.755787	0.572745	0.492892	0.685608	0.57448	0.580851	0.118801	0.816074	0.619495	0.529137	0.562898	0.376933	0.520479
TCGA-OL-A5RY	0.690604	0.69145	0.756277	0.748744	0.655392	0.64251	0.349557	0.695717	0.63606	0.665797	0.831306	0.487629	0.510802	0.699047	0.609361	0.657943	0.26622	0.798274	0.652997	0.587143	0.619994	0.410825	0.482053
TCGA-A7-A26I	0.135657	0.507624	0.369962	0.719528	0.572623	0.587374	0.3115	0.580801	0.640002	0.710704	0.733662	0.42119	0.436711	0.608534	0.541971	0.635977	0.156171	0.754085	0.626955	0.564507	0.526542	0.537996	0.501186
TCGA-LL-A50Y	0.33826	0.399445	0.593698	0.694514	0.595181	0.670344	0.341775	0.583021	0.546591	0.687904	0.686559	0.473931	0.495868	0.672646	0.541659	0.642584	0.222798	0.780445	0.517459	0.486604	0.494536	0.430672	0.445969
TCGA-C8-A1HO	0.148898	0.443289	0.512348	0.629926	0.585299	0.64833	0.355838	0.602394	0.555336	0.594759	0.451611	0.34541	0.39265	0.639986	0.471919	0.601798	0.122454	0.745241	0.406873	0.418587	0.448764	0.415015	0.449838
TCGA-AR-A24L	0.121904	0.44093	0.482819	0.662488	0.598338	0.568009	0.254442	0.581401	0.444508	0.668228	0.519123	0.377431	0.424886	0.627988	0.518505	0.632788	0.232017	0.77587	0.519824	0.473276	0.499808	0.399146	0.52185
TCGA-AN-A0FX	0.214526	0.450281	0.441316	0.670194	0.620813	0.580292	0.222688	0.590166	0.40857	0.654965	0.572241	0.326281	0.418365	0.614729	0.482632	0.578952	0.024268	0.796771	0.433097	0.509536	0.529553	0.422514	0.52008
TCGA-A7-A13H	0.254946	0.441894	0.594987	0.701049	0.626957	0.644971	0.321242	0.599254	0.659748	0.686358	0.768543	0.509715	0.547759	0.665836	0.555617	0.645167	0.176452	0.786832	0.626048	0.55136	0.532334	0.451964	0.429004
TCGA-A8-A06N	0.0965857	0.345338	0.477964	0.635869	0.595251	0.616805	0.27688	0.558956	0.468319	0.687658	0.526992	0.334734	0.410996	0.627533	0.441924	0.565187	0.237268	0.722968	0.407805	0.383372	0.435808	0.483213	0.467927
TCGA-E2-A150	0.252397	0.562363	0.504849	0.691176	0.633205	0.628038	0.216647	0.610663	0.600521	0.685071	0.699065	0.424548	0.403441	0.669254	0.558531	0.594865	0.0605588	0.797405	0.592945	0.533388	0.564505	0.444275	0.515501
TCGA-AC-A23H	0.100001	0.465313	0.472142	0.654	0.61013	0.625697	0.265714	0.591095	0.42944	0.646382	0.620038	0.36824	0.339117	0.646485	0.509944	0.591963	0.226001	0.756266	0.446819	0.464053	0.485013	0.452307	0.469997
TCGA-A7-A0DC	0.0946972	0.341545	0.419936	0.638658	0.515873	0.616316	0.413429	0.523202	0.414886	0.69199	0.484754	0.326167	0.495419	0.577206	0.445923	0.58066	0.222382	0.746337	0.427976	0.442242	0.415702	0.446037	0.456116
TCGA-BH-A0BA	0.287169	0.51769	0.544723	0.641665	0.60834	0.63245	0.34069	0.599424	0.460047	0.627258	0.587127	0.334406	0.510571	0.635658	0.524802	0.602901	0.124511	0.763718	0.397916	0.500556	0.491521	0.406448	0.489293
TCGA-EW-A1PB	0.368597	0.668951	0.765965	0.749005	0.697995	0.627178	0.299737	0.713494	0.703591	0.650226	0.87345	0.522689	0.433444	0.689015	0.581886	0.681143	0.289383	0.754277	0.644167	0.609382	0.603849	0.468093	0.581378
TCGA-A2-A4S2	0.258737	0.503466	0.650971	0.683278	0.594291	0.618943	0.322724	0.618178	0.615955	0.614645	0.70331	0.4211	0.415115	0.638468	0.534763	0.610973	0.129406	0.782125	0.514525	0.526141	0.530271	0.361257	0.430092
TCGA-A7-A0CE	0.211947	0.571471	0.487772	0.670488	0.606687	0.535037	0.233602	0.660147	0.384866	0.677759	0.573838	0.34369	0.486296	0.651333	0.508654	0.572489	0.182263	0.759422	0.412208	0.484725	0.483029	0.340671	0.571975
TCGA-A8-A091	0.188881	0.374967	0.494466	0.658244	0.554567	0.674874	0.29513	0.571422	0.524192	0.63253	0.622561	0.386169	0.463183	0.649624	0.506078	0.627402	0.393783	0.769387	0.467626	0.47686	0.440031	0.443987	0.482973
TCGA-A2-A0EV	0.193228	0.496286	0.591216	0.693613	0.629028	0.638204	0.267314	0.627616	0.603791	0.680545	0.672457	0.39441	0.469313	0.647595	0.575854	0.649233	0.197799	0.781854	0.537217	0.508255	0.534623	0.381422	0.489779
TCGA-UL-AAZ6	0.100831	0.465387	0.496294	0.637823	0.642195	0.702238	0.217709	0.608166	0.581864	0.646542	0.664027	0.395821	0.434115	0.648249	0.515477	0.603801	0.309156	0.727657	0.474674	0.447603	0.454175	0.40712	0.423133
TCGA-AR-A0TW	0.29427	0.552703	0.666288	0.685205	0.597981	0.545115	0.398618	0.603888	0.63073	0.64409	0.674515	0.424895	0.449602	0.65667	0.528034	0.636085	0.0845805	0.751106	0.482215	0.504729	0.513683	0.354029	0.390024
TCGA-E2-A576	0.280846	0.39767	0.586309	0.604614	0.62774	0.594977	0.26813	0.580067	0.395787	0.607224	0.566907	0.403269	0.576903	0.636313	0.503013	0.605988	0.213847	0.719577	0.364961	0.467483	0.491068	0.429095	0.410815
TCGA-A8-A07S	0.109292	0.43296	0.476477	0.671887	0.604696	0.641894	0.314747	0.592747	0.531442	0.671976	0.559077	0.423475	0.430846	0.64777	0.508357	0.627516	0.0890636	0.79745	0.486004	0.458432	0.472373	0.365092	0.522795
TCGA-C8-A12P	0.222389	0.547013	0.538327	0.661963	0.581957	0.67933	0.217277	0.593089	0.543375	0.68371	0.678244	0.408341	0.366139	0.681958	0.540549	0.602592	0.0608064	0.750514	0.55742	0.505856	0.509635	0.335206	0.408979
TCGA-EW-A1PF	0.263463	0.443929	0.517732	0.651427	0.602534	0.656721	0.405629	0.595162	0.517185	0.657206	0.604466	0.401559	0.455815	0.662863	0.524393	0.621481	0.183215	0.762563	0.511625	0.51942	0.523324	0.431852	0.438083
TCGA-AN-A0XN	0.164373	0.525453	0.476226	0.725796	0.642642	0.653826	0.280201	0.626263	0.629796	0.725365	0.769334	0.482126	0.451534	0.647232	0.607439	0.643038	0.0753626	0.785959	0.632764	0.571556	0.549399	0.430535	0.49196
TCGA-E9-A1R5	0.112258	0.322179	0.485875	0.668426	0.573461	0.622766	0.210103	0.602106	0.40546	0.694712	0.631868	0.383739	0.368442	0.60481	0.498425	0.626103	0.131415	0.758375	0.42389	0.455728	0.503078	0.348693	0.46232
TCGA-LL-A5YL	0.383188	0.51104	0.671611	0.651427	0.628649	0.655475	0.275374	0.591939	0.501932	0.669752	0.755976	0.458105	0.472724	0.644186	0.556203	0.599484	0.216487	0.757926	0.470869	0.52731	0.532406	0.36783	0.495738
TCGA-AR-A2LL	0.216586	0.432209	0.523132	0.691276	0.546522	0.611084	0.258065	0.654254	0.542737	0.690253	0.644349	0.467146	0.463007	0.655451	0.526119	0.616731	0.0876507	0.767615	0.524135	0.525542	0.501469	0.344949	0.418334
TCGA-BH-A0DI	0.281515	0.47531	0.584665	0.6684	0.65369	0.642921	0.374962	0.651568	0.573313	0.673759	0.66055	0.443223	0.489977	0.635619	0.587533	0.657507	0.0751935	0.766849	0.59322	0.554271	0.562832	0.390578	0.495794
TCGA-D8-A1X8	0.233706	0.477153	0.540861	0.664171	0.590351	0.634993	0.432623	0.615898	0.614686	0.62533	0.628456	0.428743	0.588017	0.637868	0.581035	0.644697	0.157726	0.771874	0.541312	0.514553	0.503528	0.34687	0.511008
TCGA-A2-A0D0	0.237705	0.672113	0.605146	0.704614	0.677057	0.610691	0.219941	0.61575	0.532477	0.648781	0.707492	0.427467	0.371702	0.633849	0.536879	0.610056	0.228253	0.756569	0.48244	0.489578	0.509224	0.438664	0.525593
TCGA-A7-A0DB	0.10579	0.392181	0.418299	0.685985	0.575139	0.562905	0.332013	0.5878	0.570734	0.695582	0.568692	0.40318	0.454236	0.613277	0.528843	0.633676	0.139404	0.789055	0.577705	0.534075	0.496796	0.448415	0.477916
TCGA-C8-A26W	0.29568	0.582625	0.634737	0.686192	0.639744	0.620329	0.294775	0.59435	0.578429	0.661473	0.631198	0.394679	0.433135	0.620021	0.552917	0.621082	0.175639	0.754009	0.481388	0.52213	0.524696	0.356344	0.48262
TCGA-E2-A1IN	0.0903881	0.349868	0.462125	0.64709	0.636473	0.622187	0.276419	0.559665	0.497716	0.656822	0.558561	0.431437	0.443774	0.633059	0.532517	0.631378	0.108171	0.764723	0.471971	0.49635	0.479234	0.407278	0.488819
TCGA-GM-A2DK	0.199057	0.478705	0.576591	0.649735	0.657663	0.675409	0.316181	0.674144	0.42907	0.645628	0.684919	0.436984	0.497289	0.679323	0.623429	0.624867	0.236973	0.791869	0.503935	0.541809	0.545435	0.407233	0.439397
TCGA-E2-A15A	0.405936	0.595874	0.668208	0.677545	0.616167	0.632373	0.32747	0.610287	0.60985	0.682331	0.726867	0.38639	0.398048	0.654527	0.558038	0.619166	0.159805	0.760482	0.510217	0.541994	0.519842	0.416422	0.445242
TCGA-EW-A3U0	0.615258	0.749125	0.788086	0.70173	0.627807	0.592779	0.39734	0.679105	0.670738	0.638523	0.858676	0.52791	0.524902	0.683886	0.59975	0.667025	0.131793	0.818611	0.638379	0.601753	0.633903	0.41531	0.497567
TCGA-PE-A5DD	0.219655	0.489863	0.614363	0.642517	0.667296	0.658451	0.28317	0.607122	0.422822	0.645474	0.664187	0.418653	0.465274	0.657728	0.531979	0.606968	0.249971	0.76226	0.447953	0.497084	0.506955	0.45147	0.442135
TCGA-BH-A0BC	0.271058	0.539379	0.594696	0.681859	0.650255	0.591322	0.318662	0.638402	0.604753	0.665697	0.670953	0.464763	0.407604	0.681976	0.572164	0.646314	0.12398	0.76913	0.602019	0.533564	0.546568	0.419206	0.482677
TCGA-AR-A0U3	0.134714	0.526587	0.481758	0.650307	0.599119	0.610196	0.260989	0.626411	0.530007	0.639494	0.544604	0.38236	0.416467	0.666644	0.492436	0.593671	0.168822	0.746359	0.411375	0.459005	0.488416	0.291031	0.511415
TCGA-D8-A27F	0.210399	0.579313	0.459799	0.695356	0.643692	0.533795	0.281517	0.61566	0.467717	0.635959	0.64341	0.382205	0.490181	0.639903	0.513804	0.60811	0.143301	0.786103	0.492068	0.507389	0.49482	0.353341	0.537326
TCGA-BH-A0EB	0.225353	0.457689	0.593283	0.721333	0.646992	0.584216	0.325819	0.606421	0.635759	0.683727	0.696379	0.472085	0.455088	0.677009	0.586819	0.669232	0.102631	0.778892	0.562987	0.526334	0.536012	0.43487	0.474607
TCGA-A8-A08O	0.15265	0.376545	0.452069	0.629217	0.577459	0.615323	0.224386	0.587951	0.406605	0.663464	0.489081	0.363943	0.400136	0.626149	0.505628	0.633837	0.112648	0.753624	0.426108	0.443015	0.470021	0.422111	0.47684
TCGA-BH-A0HB	0.227478	0.566131	0.688628	0.668324	0.657844	0.62654	0.280664	0.654629	0.617793	0.659723	0.776823	0.4263	0.476892	0.667143	0.562262	0.632173	0.22721	0.734054	0.55341	0.506867	0.522409	0.382704	0.482975
TCGA-BH-A1FB	0.437204	0.570428	0.667057	0.720337	0.658575	0.607924	0.400857	0.598778	0.645559	0.684166	0.722176	0.426124	0.552646	0.640218	0.571408	0.644006	0.115688	0.826067	0.547749	0.557992	0.577701	0.42868	0.508198
TCGA-EW-A6S9	0.188848	0.406704	0.464619	0.654194	0.611655	0.607827	0.231916	0.576798	0.453235	0.644911	0.578989	0.388004	0.40635	0.647999	0.525069	0.65712	0.181746	0.747939	0.47747	0.484284	0.489523	0.398739	0.469472
TCGA-D8-A1JM	0.189669	0.658869	0.551413	0.710382	0.655309	0.566386	0.363223	0.613756	0.45727	0.706953	0.653268	0.348651	0.433499	0.628053	0.488244	0.559726	0.179836	0.760204	0.398353	0.455973	0.501142	0.385463	0.572693
TCGA-E9-A1R0	0.29757	0.459988	0.580121	0.666566	0.591972	0.632891	0.294845	0.615131	0.523725	0.680919	0.554442	0.384274	0.497415	0.639936	0.563838	0.623445	0.144473	0.774774	0.480235	0.48875	0.51747	0.389343	0.48543
TCGA-BH-A0HN	0.120579	0.319771	0.482481	0.658015	0.595974	0.696367	0.332668	0.544285	0.489801	0.664998	0.570134	0.369628	0.386007	0.702244	0.48829	0.622393	0.221169	0.736399	0.473416	0.458575	0.417363	0.357781	0.385192
TCGA-E9-A1NH	0.145638	0.369094	0.486465	0.707881	0.612411	0.670342	0.277998	0.587543	0.498937	0.689864	0.72339	0.402066	0.417938	0.634344	0.549847	0.638488	0.125697	0.792901	0.496821	0.502908	0.505916	0.385114	0.453071
TCGA-D8-A3Z6	0.139398	0.341462	0.45652	0.64811	0.623417	0.680621	0.318879	0.583836	0.417059	0.697418	0.557512	0.37025	0.438777	0.648797	0.486451	0.609032	0.141787	0.767135	0.43738	0.482232	0.491429	0.412081	0.420412
TCGA-B6-A0RV	0.294071	0.493274	0.607872	0.632894	0.608816	0.637102	0.337411	0.625621	0.527497	0.69087	0.58085	0.347324	0.40594	0.658423	0.5048	0.591509	0.145212	0.767054	0.463408	0.464978	0.512665	0.386181	0.52604
TCGA-A2-A0T1	0.416987	0.587188	0.73016	0.685225	0.64978	0.650095	0.234942	0.715688	0.65314	0.612946	0.817797	0.48472	0.42763	0.680628	0.619585	0.653816	0.210362	0.773061	0.622831	0.577134	0.604868	0.436556	0.492007
TCGA-A8-A09G	0.294116	0.551952	0.639149	0.692428	0.565582	0.629539	0.257498	0.599997	0.582524	0.653146	0.636393	0.368874	0.372769	0.669756	0.493522	0.597489	0.164658	0.766642	0.488236	0.501788	0.514638	0.479626	0.474659
TCGA-OL-A5RU	0.511906	0.552	0.699784	0.68437	0.6158	0.675672	0.43334	0.573236	0.572307	0.685172	0.684525	0.404947	0.477987	0.679487	0.530245	0.617888	0.211601	0.790339	0.482279	0.538455	0.570478	0.421535	0.421192
TCGA-E2-A1B0	0.251223	0.632697	0.547101	0.676962	0.595689	0.564203	0.269023	0.63277	0.558556	0.667474	0.672205	0.377951	0.360046	0.651705	0.524894	0.600794	0.194645	0.77997	0.525933	0.560276	0.543875	0.40921	0.46589
TCGA-B6-A401	0.25882	0.481398	0.5964	0.67385	0.63807	0.617438	0.281887	0.630156	0.494423	0.714721	0.723237	0.400769	0.473348	0.660983	0.53616	0.596396	0.101732	0.795095	0.449085	0.520011	0.55452	0.37412	0.391687
TCGA-E2-A154	0.0764451	0.397088	0.465631	0.660075	0.56087	0.602143	0.228333	0.586524	0.489609	0.689003	0.530264	0.366127	0.413528	0.622477	0.49166	0.620322	0.150767	0.78053	0.432678	0.432917	0.460408	0.314764	0.451374
TCGA-AO-A0JI	0.230421	0.523563	0.572462	0.6231	0.691719	0.606108	0.353251	0.593109	0.391962	0.635957	0.43097	0.385755	0.530492	0.671067	0.419063	0.590399	0.299593	0.745325	0.367288	0.412664	0.467168	0.410868	0.505716
TCGA-BH-A0HA	0.28541	0.500367	0.64926	0.659626	0.680973	0.668208	0.305417	0.624013	0.580538	0.633739	0.610768	0.41818	0.452796	0.672089	0.553854	0.659415	0.340554	0.766231	0.506339	0.521781	0.544307	0.398361	0.475028
TCGA-E2-A1IU	0.297362	0.437091	0.531947	0.662108	0.60513	0.611062	0.295923	0.592373	0.562046	0.658882	0.585581	0.357585	0.413866	0.639471	0.505857	0.622098	0.240271	0.777096	0.432664	0.450961	0.497677	0.387552	0.493747
TCGA-BH-A18T	0.217986	0.628936	0.538089	0.714912	0.619117	0.577295	0.228014	0.647198	0.478866	0.660148	0.665733	0.395059	0.367954	0.645277	0.579629	0.559584	0.157014	0.730562	0.528811	0.473557	0.503705	0.447673	0.533643
TCGA-BH-A203	0.287196	0.630069	0.597337	0.695071	0.659603	0.603467	0.294985	0.652606	0.568602	0.690284	0.719727	0.407113	0.430208	0.660105	0.545307	0.574005	0.132322	0.7664	0.485359	0.530158	0.505203	0.37151	0.540258
TCGA-AR-A2LO	0.351533	0.598887	0.682748	0.703881	0.614483	0.573184	0.362456	0.61327	0.569664	0.63666	0.714091	0.383525	0.448168	0.624331	0.52604	0.63363	0.121218	0.779099	0.4771	0.539354	0.541306	0.390021	0.463677
TCGA-E2-A15K	0.306591	0.52716	0.576774	0.667089	0.581127	0.616814	0.321876	0.620328	0.527604	0.665859	0.649693	0.373244	0.414747	0.627889	0.528157	0.619804	0.111587	0.762501	0.45778	0.4628	0.502624	0.392381	0.516589
TCGA-BH-A201	0.134755	0.408196	0.447251	0.667589	0.627509	0.622749	0.34522	0.607863	0.39798	0.712547	0.569333	0.345916	0.39974	0.602446	0.53127	0.614534	0.105347	0.822894	0.50995	0.475539	0.517663	0.422966	0.510532
TCGA-B6-A0RL	0.0926224	0.409475	0.456982	0.623405	0.633571	0.62254	0.268017	0.601124	0.383465	0.640309	0.487868	0.382088	0.356154	0.584715	0.447947	0.576194	0.215819	0.715303	0.317692	0.40353	0.423042	0.363869	0.422033
TCGA-A2-A0SU	0.237822	0.470223	0.574269	0.673454	0.597399	0.63327	0.373302	0.593129	0.511527	0.648816	0.629878	0.38933	0.435604	0.652216	0.521488	0.635462	0.256384	0.780927	0.435869	0.4708	0.517713	0.346159	0.525066
TCGA-AO-A1KR	0.244672	0.634962	0.64708	0.649068	0.662205	0.606371	0.289968	0.640475	0.483925	0.643685	0.653832	0.348755	0.447573	0.626078	0.470706	0.538827	0.129186	0.733802	0.319739	0.439289	0.534095	0.433752	0.571586
TCGA-GM-A3XG	0.267815	0.309489	0.489275	0.624555	0.64499	0.658776	0.31408	0.556083	0.376454	0.691314	0.552146	0.359699	0.382024	0.647889	0.510653	0.591982	0.140961	0.793357	0.379622	0.440949	0.46363	0.456697	0.455411
TCGA-E9-A1R6	0.12753	0.350619	0.47128	0.670841	0.594879	0.645991	0.24056	0.565667	0.519203	0.686594	0.556053	0.377519	0.411902	0.671869	0.539482	0.625515	0.132865	0.751044	0.457042	0.442569	0.453747	0.365448	0.442988
TCGA-3C-AALI	0.325471	0.584532	0.668533	0.672226	0.64251	0.70624	0.255192	0.591983	0.563047	0.66118	0.705055	0.393913	0.377985	0.663061	0.542786	0.588899	0.159381	0.731348	0.449615	0.507753	0.55677	0.340353	0.403631
TCGA-BH-A0B6	0.61245	0.570816	0.810326	0.706374	0.671859	0.629706	0.350128	0.648332	0.701189	0.622152	0.786821	0.47959	0.493701	0.713891	0.579852	0.674727	0.152632	0.763046	0.588544	0.596408	0.615822	0.50209	0.446931
TCGA-AR-A24W	0.230204	0.380391	0.465573	0.628143	0.633738	0.568833	0.447762	0.582617	0.447418	0.658632	0.509941	0.30666	0.620099	0.631576	0.500207	0.618322	0.143907	0.811865	0.388848	0.502316	0.533046	0.406865	0.492376
TCGA-AC-A7VB	0.11836	0.434447	0.487504	0.611748	0.510021	0.720522	0.255307	0.586087	0.414597	0.6387	0.488268	0.329385	0.367689	0.640005	0.469274	0.558596	0.137647	0.716776	0.362173	0.390938	0.461218	0.354506	0.448073
TCGA-AR-A2LE	0.182254	0.404756	0.498262	0.659666	0.609706	0.614466	0.34056	0.562678	0.558402	0.651499	0.511289	0.392616	0.478071	0.651104	0.465182	0.616341	0.0948809	0.773078	0.453429	0.451166	0.541944	0.36705	0.467711
TCGA-AN-A041	0.131505	0.387658	0.464988	0.650597	0.605155	0.674182	0.320912	0.572288	0.520281	0.653963	0.61687	0.402919	0.385202	0.659185	0.567065	0.640641	0.299386	0.768864	0.44814	0.471722	0.497222	0.445359	0.464878
TCGA-D8-A27R	0.214423	0.529573	0.606038	0.670642	0.609041	0.664007	0.257034	0.608335	0.537202	0.647458	0.716551	0.425866	0.47231	0.639037	0.543347	0.606468	0.11748	0.759423	0.490868	0.515035	0.501768	0.391136	0.379504
TCGA-AR-A1AS	0.0767351	0.38601	0.447685	0.693558	0.614461	0.626452	0.225713	0.563887	0.450954	0.674062	0.711956	0.41659	0.390612	0.63006	0.5506	0.606376	0.162562	0.743715	0.48335	0.466915	0.487392	0.422889	0.451404
TCGA-A7-A4SA	0.302461	0.623319	0.68418	0.704682	0.664565	0.629577	0.303939	0.607999	0.569346	0.637248	0.687473	0.419011	0.482472	0.674148	0.509794	0.608216	0.114537	0.767257	0.525888	0.519823	0.55682	0.401118	0.474805
TCGA-E9-A247	0.144508	0.376141	0.498183	0.622424	0.613904	0.603676	0.182567	0.660755	0.41145	0.671063	0.501886	0.35074	0.40212	0.607547	0.515836	0.595949	0.258402	0.732396	0.423995	0.43522	0.458667	0.32195	0.452715
TCGA-EW-A6SB	0.647463	0.692325	0.75263	0.755044	0.694542	0.547333	0.28142	0.658858	0.642923	0.685545	0.81287	0.504349	0.39963	0.659353	0.563123	0.625266	0.143427	0.782645	0.576478	0.529575	0.614414	0.420136	0.550925
TCGA-AR-A1AO	0.370907	0.644625	0.728556	0.737186	0.68975	0.59814	0.357085	0.711686	0.70266	0.714281	0.909873	0.574061	0.684731	0.698557	0.66832	0.662046	0.218417	0.80633	0.715214	0.650545	0.612941	0.482741	0.530441
TCGA-AN-A049	0.206613	0.531758	0.542815	0.68197	0.582701	0.583962	0.293373	0.643068	0.58066	0.670116	0.655907	0.416112	0.398081	0.637634	0.524464	0.627484	0.127864	0.74549	0.537737	0.478786	0.519947	0.373194	0.418814
TCGA-E9-A244	0.220926	0.524202	0.495386	0.646221	0.604494	0.569605	0.233231	0.611335	0.459958	0.680135	0.529286	0.335883	0.385074	0.642065	0.509794	0.598348	0.0431778	0.759205	0.496897	0.46368	0.543795	0.309236	0.504923
TCGA-C8-A12M	0.184138	0.443292	0.587596	0.627148	0.567569	0.678082	0.32208	0.61775	0.483247	0.600504	0.521287	0.330506	0.419085	0.623153	0.479085	0.583973	0.0840221	0.76285	0.415438	0.450881	0.439593	0.393484	0.512138
TCGA-E9-A227	0.258988	0.547919	0.676842	0.665089	0.650985	0.643472	0.261101	0.667816	0.562583	0.6769	0.669645	0.398766	0.421365	0.685745	0.56086	0.621612	0.227272	0.78692	0.52245	0.519801	0.540106	0.36712	0.448805
TCGA-GM-A5PV	0.180107	0.406462	0.583079	0.650068	0.612926	0.639065	0.318869	0.576507	0.565594	0.676412	0.612283	0.400041	0.391548	0.654047	0.496708	0.596142	0.211844	0.776006	0.435073	0.461082	0.496214	0.41149	0.443233
TCGA-AR-A1AN	0.154364	0.455148	0.481234	0.697682	0.597296	0.632691	0.257392	0.644574	0.455936	0.662791	0.560945	0.380591	0.412475	0.641999	0.56701	0.648906	0.132592	0.773205	0.506973	0.529231	0.520229	0.442375	0.471049
TCGA-C8-A12T	0.168813	0.478082	0.49012	0.646024	0.618259	0.646919	0.25739	0.603744	0.4521	0.65466	0.617792	0.455961	0.434253	0.662723	0.543301	0.642882	0.062184	0.728912	0.524441	0.51663	0.495978	0.468205	0.502947
TCGA-AC-A8OS	0.287282	0.455579	0.56814	0.673302	0.623035	0.64019	0.337678	0.598494	0.527993	0.707165	0.632677	0.397146	0.55304	0.647877	0.542571	0.611643	0.179447	0.824138	0.487801	0.543092	0.52445	0.439158	0.418991
TCGA-BH-A0H9	0.146295	0.400951	0.483692	0.630008	0.577265	0.657288	0.344544	0.596418	0.403134	0.659249	0.601387	0.347575	0.399815	0.671459	0.490142	0.585392	0.178831	0.726718	0.410293	0.438843	0.461182	0.333684	0.42287
TCGA-BH-A0E2	0.149952	0.485032	0.553065	0.649878	0.63081	0.641374	0.354916	0.608841	0.466213	0.627285	0.628951	0.384974	0.477225	0.657281	0.544431	0.626973	0.282853	0.746534	0.437462	0.454432	0.503686	0.382816	0.493232
TCGA-A8-A090	0.171783	0.493575	0.516738	0.707788	0.614252	0.626535	0.339911	0.631035	0.590986	0.693983	0.633492	0.418817	0.444988	0.669777	0.5588	0.636803	0.128011	0.806247	0.563298	0.530076	0.523124	0.44793	0.453161
TCGA-AC-A2FO	0.43019	0.563846	0.667648	0.684078	0.633081	0.654549	0.415499	0.615788	0.59781	0.678133	0.701771	0.401429	0.583345	0.665886	0.557433	0.641084	0.156392	0.772063	0.531005	0.538003	0.553851	0.416433	0.485541
TCGA-A8-A0A9	0.120149	0.438364	0.523267	0.696425	0.574781	0.655208	0.277935	0.654131	0.531689	0.671972	0.604453	0.384826	0.448291	0.66374	0.546199	0.645846	0.125691	0.761729	0.487462	0.493832	0.496443	0.385764	0.419666
TCGA-A2-A0ER	0.16229	0.469449	0.516568	0.651496	0.618217	0.610668	0.350748	0.587357	0.505018	0.652859	0.533374	0.362506	0.47088	0.63012	0.519325	0.624259	0.309153	0.782682	0.449527	0.447736	0.484623	0.393984	0.492174
TCGA-BH-A0C1	0.22298	0.5531	0.617264	0.679056	0.627958	0.598706	0.280971	0.593933	0.559884	0.643387	0.652572	0.390583	0.449775	0.634134	0.544789	0.620012	0.126292	0.751002	0.452801	0.492293	0.515799	0.361902	0.500922
TCGA-AO-A12B	0.124223	0.405682	0.531408	0.624502	0.639121	0.637212	0.350051	0.605801	0.426736	0.659828	0.539562	0.372945	0.426839	0.681379	0.428572	0.584813	0.184189	0.761296	0.419876	0.500509	0.43329	0.366144	0.487
TCGA-AN-A0FZ	0.0692157	0.346596	0.434755	0.6692	0.563318	0.692161	0.266325	0.584189	0.422492	0.698342	0.577707	0.359444	0.32737	0.675608	0.488799	0.608531	0.199251	0.759934	0.410699	0.410038	0.475423	0.361698	0.38836
TCGA-LL-A6FR	0.193695	0.417858	0.455654	0.642873	0.687383	0.690864	0.268017	0.581245	0.4123	0.68987	0.664299	0.473956	0.450004	0.673562	0.528842	0.613265	0.154522	0.757351	0.52097	0.537177	0.49141	0.398247	0.44401
TCGA-AN-A046	0.241862	0.587898	0.708952	0.695872	0.584532	0.605561	0.385279	0.618002	0.62265	0.669457	0.679304	0.429958	0.454412	0.649643	0.569824	0.65866	0.0614101	0.794037	0.536577	0.529543	0.536734	0.416801	0.445623
TCGA-OL-A66L	0.3417	0.472456	0.672655	0.65906	0.620753	0.658037	0.379522	0.617174	0.523937	0.699929	0.727706	0.465766	0.619312	0.671458	0.594475	0.629417	0.193463	0.778839	0.525246	0.526638	0.566549	0.451589	0.429387
TCGA-OL-A66J	0.199444	0.325911	0.520967	0.653245	0.581951	0.619362	0.382921	0.643006	0.426898	0.671441	0.581505	0.39425	0.436984	0.649231	0.547567	0.620408	0.184924	0.760817	0.498136	0.496034	0.525867	0.347952	0.481907
TCGA-D8-A1JU	0.201772	0.321286	0.535084	0.677277	0.626707	0.579186	0.381102	0.672263	0.595551	0.67622	0.669057	0.45229	0.57564	0.643365	0.577075	0.654335	0.127065	0.808227	0.570783	0.55509	0.55054	0.389173	0.507927
TCGA-BH-A1FR	0.224313	0.45697	0.539609	0.666803	0.593677	0.612268	0.369476	0.5851	0.564884	0.681475	0.577049	0.399789	0.373652	0.685137	0.535345	0.618847	0.143931	0.777973	0.489237	0.488472	0.468551	0.385982	0.442294
TCGA-BH-A0H7	0.165809	0.435686	0.530737	0.632978	0.681606	0.679683	0.189582	0.633495	0.466672	0.679991	0.537786	0.386473	0.37735	0.669711	0.5441	0.611394	0.127449	0.737551	0.44899	0.496104	0.515977	0.359079	0.449721
TCGA-B6-A0RS	0.256179	0.591542	0.62417	0.636613	0.625966	0.640374	0.354143	0.641974	0.539679	0.666254	0.710612	0.457997	0.43645	0.664107	0.556658	0.634155	0.109824	0.729462	0.517466	0.565423	0.56101	0.330759	0.523219
TCGA-LL-A5YP	0.248011	0.569301	0.535462	0.682969	0.615613	0.583186	0.355124	0.653078	0.543973	0.66312	0.717787	0.435009	0.535884	0.647927	0.577891	0.6018	0.10248	0.796856	0.60359	0.535496	0.538591	0.450566	0.477908
TCGA-A2-A0YK	0.571987	0.60782	0.732794	0.698244	0.675439	0.611367	0.411522	0.622997	0.650615	0.650865	0.725846	0.389702	0.56276	0.654304	0.573795	0.647586	0.146753	0.825453	0.52904	0.578357	0.583432	0.457174	0.52075
TCGA-AO-A03O	0.223978	0.594729	0.605881	0.639999	0.627664	0.59091	0.255641	0.628026	0.634425	0.632235	0.63417	0.4009	0.40911	0.607472	0.48987	0.608783	0.0885353	0.751576	0.533858	0.510452	0.478164	0.388169	0.491428
TCGA-D8-A1JN	0.161038	0.350266	0.539146	0.653946	0.59036	0.629362	0.284359	0.578136	0.553247	0.657783	0.499276	0.360528	0.451738	0.626335	0.428263	0.559738	0.14515	0.771589	0.404215	0.4844	0.478362	0.441896	0.511724
TCGA-AN-A0XR	0.100943	0.429429	0.46077	0.691929	0.573548	0.636031	0.199535	0.579625	0.47959	0.656746	0.530423	0.375765	0.333907	0.621765	0.478605	0.600101	0.165275	0.75595	0.383233	0.432088	0.455754	0.40167	0.503845
TCGA-AR-A1AH	0.121311	0.650082	0.453396	0.646585	0.618896	0.582964	0.298807	0.597577	0.421669	0.681734	0.593021	0.336072	0.452876	0.619801	0.469628	0.562381	0.111643	0.725749	0.375208	0.426295	0.479012	0.369985	0.577119
TCGA-E9-A1N6	0.0973208	0.513266	0.444694	0.675761	0.607439	0.664825	0.277629	0.615549	0.524703	0.671412	0.658134	0.403048	0.417182	0.676981	0.544186	0.61532	0.098645	0.753097	0.529115	0.516737	0.503106	0.420517	0.459544
TCGA-W8-A86G	0.147418	0.268152	0.45111	0.646558	0.607714	0.640423	0.234638	0.548668	0.359667	0.710149	0.553683	0.33527	0.445393	0.635215	0.474591	0.608416	0.13749	0.795998	0.379231	0.466962	0.473441	0.433134	0.429138
TCGA-A2-A1G4	0.273736	0.492151	0.522027	0.6515	0.555475	0.602225	0.305203	0.607968	0.473661	0.683435	0.534273	0.348027	0.432571	0.61553	0.487621	0.589382	0.14899	0.743118	0.466587	0.453547	0.450502	0.380414	0.568592
TCGA-B6-A0WY	0.198813	0.43367	0.53365	0.644456	0.674075	0.625307	0.249369	0.59511	0.528902	0.653065	0.608215	0.422276	0.395099	0.635823	0.507596	0.613176	0.0879872	0.759422	0.448535	0.508424	0.499503	0.444886	0.473278
TCGA-BH-A1EV	0.0962347	0.422622	0.43363	0.688956	0.606062	0.661988	0.195208	0.579044	0.505684	0.700131	0.605094	0.377433	0.345816	0.613061	0.510144	0.614257	0.127998	0.744403	0.469678	0.481372	0.465862	0.431066	0.441678
TCGA-B6-A0IO	0.153365	0.405284	0.562242	0.648347	0.633511	0.622625	0.371901	0.587245	0.40275	0.664332	0.555151	0.390048	0.362126	0.651408	0.487577	0.600601	0.1694	0.747352	0.377026	0.431621	0.4782	0.326244	0.422414
TCGA-C8-A12U	0.230757	0.581665	0.689179	0.650291	0.615475	0.645291	0.320491	0.629526	0.584741	0.59544	0.63214	0.402799	0.487754	0.664857	0.505862	0.576826	0.146246	0.728381	0.456959	0.451104	0.509696	0.361742	0.476636
TCGA-D8-A1XW	0.204041	0.494198	0.496978	0.685907	0.614455	0.607834	0.320704	0.609062	0.647058	0.729848	0.702097	0.43942	0.419719	0.684674	0.567084	0.642669	0.099365	0.837004	0.619099	0.592592	0.52811	0.492267	0.52748
TCGA-AO-A0JG	0.340202	0.485068	0.70943	0.672578	0.592942	0.65152	0.414767	0.643472	0.604689	0.627795	0.611533	0.376313	0.45827	0.640685	0.505915	0.651363	0.245128	0.768472	0.496116	0.535125	0.54541	0.403266	0.453256
TCGA-A8-A07J	0.203536	0.379357	0.512931	0.68796	0.619891	0.607069	0.320747	0.677037	0.613368	0.691842	0.731444	0.502287	0.501417	0.653507	0.610872	0.652452	0.145755	0.761076	0.653584	0.572917	0.54341	0.441077	0.452821
TCGA-OL-A66O	0.192447	0.42559	0.505329	0.579038	0.590185	0.669775	0.303244	0.601235	0.398488	0.65432	0.519134	0.371519	0.436085	0.670913	0.476599	0.599427	0.26841	0.734129	0.370217	0.431869	0.454671	0.38354	0.443863
TCGA-D8-A27I	0.32146	0.524858	0.598965	0.683125	0.644767	0.597221	0.350647	0.637268	0.583218	0.669313	0.676519	0.397706	0.587332	0.637856	0.582381	0.626383	0.151657	0.790734	0.539787	0.555171	0.563569	0.377308	0.482443
TCGA-JL-A3YW	0.200595	0.551744	0.625941	0.713755	0.696548	0.68501	0.294321	0.65337	0.614387	0.701876	0.833204	0.497566	0.512578	0.655659	0.625869	0.637098	0.11539	0.799859	0.682117	0.61716	0.583484	0.475977	0.398997
TCGA-B6-A0IM	0.0909816	0.430578	0.464134	0.646398	0.638033	0.625043	0.267894	0.621067	0.446684	0.646097	0.497747	0.363165	0.353932	0.653466	0.497229	0.62498	0.250937	0.764792	0.459145	0.436315	0.495934	0.388994	0.50934
TCGA-A7-A13D	0.107703	0.544439	0.389727	0.661749	0.574189	0.617519	0.206171	0.54832	0.467921	0.680649	0.557885	0.331107	0.382454	0.586068	0.496484	0.577176	0.0617832	0.784139	0.444499	0.48953	0.481314	0.45169	0.513547
TCGA-BH-A1ES	0.105846	0.405163	0.4499	0.679206	0.590273	0.693219	0.205852	0.616797	0.369498	0.642747	0.58715	0.349789	0.326084	0.690824	0.512947	0.612462	0.342391	0.7603	0.412859	0.401993	0.473678	0.417373	0.464974
TCGA-AC-A23G	0.229032	0.478806	0.521497	0.689029	0.65118	0.645463	0.359997	0.635101	0.548602	0.665255	0.710534	0.45827	0.535452	0.658621	0.614438	0.639222	0.146058	0.78798	0.625062	0.561578	0.570368	0.427119	0.463204
TCGA-B6-A0RI	0.0899254	0.460219	0.441045	0.699217	0.580454	0.638261	0.255123	0.566385	0.495002	0.694418	0.666711	0.392299	0.464278	0.633627	0.553755	0.64434	0.111068	0.782332	0.50677	0.490017	0.504204	0.368036	0.485889
TCGA-D8-A1Y2	0.320201	0.566974	0.684227	0.743192	0.646358	0.64666	0.281224	0.70436	0.667528	0.694447	0.857796	0.573904	0.528595	0.65498	0.64304	0.668331	0.145854	0.776356	0.735815	0.603695	0.600491	0.446667	0.437525
TCGA-AR-A255	0.223732	0.542226	0.560892	0.678612	0.648459	0.584948	0.260568	0.618322	0.619042	0.668871	0.61879	0.411991	0.511383	0.618668	0.546709	0.638696	0.0928453	0.792621	0.515042	0.52304	0.532859	0.33586	0.511945
TCGA-E9-A1NA	0.156126	0.495633	0.508238	0.719704	0.689822	0.670369	0.255201	0.592916	0.592372	0.671152	0.68476	0.492656	0.471788	0.656612	0.548163	0.63744	0.114555	0.730973	0.575753	0.524706	0.572422	0.426769	0.442946
TCGA-E9-A1RA	0.225062	0.420476	0.534218	0.660841	0.561054	0.630923	0.253073	0.590949	0.504758	0.661917	0.567848	0.364262	0.416391	0.643019	0.513705	0.622844	0.129378	0.762816	0.443772	0.491208	0.510226	0.396555	0.455535
TCGA-AC-A5XU	0.205735	0.429207	0.501179	0.644158	0.582908	0.667041	0.29281	0.599129	0.482672	0.631013	0.556678	0.372984	0.401396	0.661861	0.491234	0.62122	0.158146	0.762322	0.451742	0.481292	0.467758	0.383066	0.435087
TCGA-BH-A18K	0.112199	0.41657	0.484621	0.659034	0.628616	0.664195	0.244348	0.600374	0.449429	0.67319	0.633708	0.396566	0.414688	0.63169	0.547714	0.618838	0.146322	0.777874	0.444242	0.494121	0.496899	0.409367	0.425488
TCGA-E9-A1N4	0.251976	0.539169	0.521893	0.68533	0.644594	0.620695	0.298041	0.651412	0.606707	0.742784	0.648277	0.465082	0.440352	0.670055	0.557279	0.617383	0.214058	0.825276	0.550103	0.60047	0.559061	0.452894	0.488532
TCGA-C8-A138	0.324148	0.55232	0.739392	0.709213	0.727658	0.658112	0.241549	0.612329	0.54662	0.662687	0.766181	0.452914	0.448566	0.674402	0.586287	0.642507	0.210226	0.768219	0.488492	0.580321	0.548616	0.378767	0.488083
TCGA-OL-A66N	0.419718	0.435862	0.663439	0.630591	0.621114	0.635073	0.282745	0.574052	0.504377	0.619555	0.663637	0.433273	0.51237	0.695826	0.559507	0.606035	0.266795	0.780784	0.469733	0.536299	0.524952	0.384467	0.470161
TCGA-AR-A0TZ	0.103207	0.501664	0.454872	0.645905	0.536456	0.581147	0.375048	0.56884	0.539019	0.644058	0.570551	0.373173	0.43644	0.622941	0.510285	0.644393	0.244895	0.712694	0.460324	0.468723	0.447649	0.349973	0.532192
TCGA-AN-A03Y	0.220172	0.513627	0.604569	0.640312	0.557075	0.617556	0.258912	0.604747	0.518488	0.645622	0.648702	0.391762	0.426655	0.636091	0.461137	0.619067	0.182797	0.717178	0.441835	0.479697	0.473383	0.342142	0.487281
TCGA-BH-A28O	0.320041	0.394898	0.518049	0.664129	0.655806	0.606002	0.312782	0.572287	0.455058	0.670547	0.5875	0.370705	0.454261	0.637429	0.525271	0.608238	0.0919956	0.81887	0.416745	0.512979	0.517356	0.41456	0.460691
TCGA-AR-A0TY	0.226497	0.521116	0.494476	0.635739	0.583197	0.652608	0.365887	0.61754	0.459175	0.63498	0.534216	0.360752	0.382174	0.649706	0.501523	0.557139	0.25127	0.760025	0.401825	0.475267	0.473251	0.361385	0.463547
TCGA-AN-A0FW	0.199265	0.485853	0.572914	0.629762	0.584069	0.598998	0.267576	0.62228	0.44163	0.612711	0.551006	0.348544	0.396767	0.685822	0.496545	0.62523	0.216639	0.751884	0.414723	0.46237	0.496362	0.350429	0.408196
TCGA-A8-A0A1	0.176678	0.515316	0.600255	0.702673	0.650213	0.6276	0.351603	0.646718	0.722054	0.679797	0.766941	0.503976	0.557935	0.65178	0.570196	0.660588	0.183244	0.780046	0.645454	0.55001	0.558697	0.466277	0.486933
TCGA-E9-A243	0.537294	0.760904	0.790613	0.794065	0.673373	0.589772	0.318482	0.665999	0.721478	0.674166	0.868457	0.524996	0.505484	0.658928	0.598932	0.714965	0.316423	0.810491	0.618223	0.611103	0.614407	0.415398	0.574902
TCGA-AR-A251	0.195425	0.610239	0.471788	0.68749	0.552104	0.558553	0.259857	0.627498	0.503321	0.687233	0.543737	0.324626	0.480119	0.627323	0.562346	0.59058	0.0931517	0.7897	0.458436	0.508808	0.521691	0.437329	0.621069
TCGA-A8-A09T	0.10258	0.437689	0.483417	0.698181	0.624473	0.592974	0.1937	0.583975	0.553046	0.670308	0.596368	0.395401	0.359774	0.627757	0.577608	0.630631	0.108385	0.756143	0.515373	0.468068	0.470387	0.353097	0.4974
TCGA-EW-A1IY	0.336399	0.69519	0.705746	0.709826	0.683354	0.602121	0.350738	0.626598	0.642801	0.667148	0.627389	0.416074	0.456732	0.616227	0.541024	0.627951	0.125577	0.78023	0.557699	0.532205	0.568125	0.363118	0.560144
TCGA-C8-A26X	0.497915	0.629815	0.73442	0.726576	0.705574	0.639183	0.28509	0.711188	0.662538	0.65312	0.826884	0.497007	0.421218	0.716128	0.614079	0.622002	0.229772	0.767971	0.620731	0.606628	0.582362	0.482189	0.441892
TCGA-AO-A12A	0.200964	0.428709	0.556611	0.669799	0.673339	0.570761	0.293	0.610283	0.5637	0.672379	0.661946	0.368359	0.442249	0.638238	0.520585	0.641185	0.0920143	0.800468	0.452053	0.497829	0.508093	0.333241	0.48003
TCGA-BH-A0B9	0.405678	0.708924	0.729891	0.760913	0.668036	0.569153	0.215011	0.630362	0.600193	0.656437	0.758862	0.432898	0.387316	0.641268	0.597576	0.604499	0.0340322	0.731732	0.523851	0.504293	0.540625	0.463345	0.508365
TCGA-AO-A0JB	0.281595	0.455213	0.590794	0.649709	0.626053	0.689513	0.222505	0.595393	0.447295	0.647886	0.720694	0.401939	0.442114	0.65065	0.573362	0.617654	0.315377	0.770992	0.383982	0.501915	0.494489	0.401479	0.458375
TCGA-AR-A254	0.243037	0.576196	0.611543	0.723949	0.615704	0.665638	0.255381	0.673403	0.630021	0.667551	0.827405	0.476012	0.495174	0.630518	0.571899	0.641362	0.2528	0.783233	0.685446	0.589257	0.566878	0.411544	0.49724
TCGA-B6-A402	0.132298	0.482071	0.486564	0.635162	0.608211	0.608601	0.174359	0.571035	0.405861	0.697604	0.53405	0.390285	0.366532	0.627586	0.544996	0.553946	0.0881189	0.76901	0.420101	0.457376	0.477379	0.393707	0.436395
TCGA-EW-A1IX	0.184441	0.391815	0.471457	0.648942	0.607432	0.675515	0.364894	0.592528	0.546354	0.673379	0.569375	0.421408	0.48592	0.639104	0.528446	0.655821	0.196446	0.776093	0.529236	0.495581	0.514951	0.399648	0.443409
TCGA-BH-A204	0.0753487	0.487921	0.449952	0.64076	0.565989	0.584755	0.329718	0.569211	0.468199	0.660745	0.485955	0.415057	0.494265	0.642563	0.52075	0.57295	0.250132	0.755397	0.45678	0.439768	0.473699	0.34746	0.508551
TCGA-GM-A2DC	0.174475	0.308941	0.564404	0.664377	0.573776	0.640342	0.347295	0.564293	0.515573	0.678762	0.513976	0.358482	0.446801	0.643083	0.486582	0.587031	0.162445	0.731051	0.366489	0.456757	0.494067	0.421375	0.433749
TCGA-B6-A0RU	0.192143	0.519062	0.475449	0.678768	0.63964	0.558585	0.308703	0.603519	0.443538	0.645842	0.519186	0.316479	0.42423	0.639606	0.504393	0.587003	0.0309754	0.801214	0.414357	0.52753	0.481018	0.413477	0.55844
TCGA-E9-A1NI	0.105267	0.456009	0.486392	0.685301	0.625661	0.635377	0.301724	0.611099	0.492598	0.667021	0.639057	0.396566	0.430978	0.63998	0.547966	0.627558	0.13433	0.753997	0.443946	0.479159	0.488089	0.361108	0.459628
TCGA-AC-A2FG	0.208104	0.352029	0.477678	0.659236	0.599656	0.597586	0.361925	0.591848	0.46643	0.675259	0.569953	0.338127	0.522425	0.636516	0.522364	0.609634	0.219385	0.813851	0.466835	0.49402	0.509951	0.420317	0.441052
TCGA-A1-A0SJ	0.233636	0.470358	0.515317	0.654164	0.642262	0.673018	0.236487	0.622516	0.432979	0.662665	0.557276	0.322773	0.451897	0.700145	0.515963	0.622671	0.204632	0.773527	0.465495	0.489748	0.492717	0.346594	0.458976
TCGA-D8-A27N	0.247843	0.527364	0.538917	0.664645	0.591988	0.689454	0.337716	0.657997	0.61303	0.667634	0.732455	0.450093	0.494444	0.66132	0.563875	0.641664	0.0604626	0.759066	0.605987	0.559271	0.547355	0.48291	0.481987
TCGA-BH-A18R	0.255592	0.593674	0.564492	0.630476	0.627973	0.597063	0.402836	0.597264	0.599832	0.643417	0.671344	0.346485	0.45744	0.624978	0.448707	0.600124	0.187561	0.736207	0.429799	0.480052	0.507138	0.345415	0.500829
TCGA-A8-A08H	0.330501	0.534692	0.606181	0.73409	0.678214	0.611049	0.33758	0.765443	0.641505	0.725315	0.868701	0.64934	0.673244	0.72065	0.672438	0.651205	0.232474	0.818429	0.765466	0.65725	0.606099	0.47565	0.499221
TCGA-GM-A2DL	0.162094	0.481395	0.48937	0.708961	0.621766	0.664617	0.236388	0.661009	0.562056	0.689058	0.659394	0.429556	0.444157	0.660065	0.601068	0.651087	0.13082	0.771281	0.537152	0.559305	0.539997	0.412897	0.478561
TCGA-AR-A24Q	0.307618	0.625915	0.599832	0.674675	0.623636	0.559715	0.217173	0.587341	0.63964	0.657424	0.630652	0.370548	0.443736	0.638073	0.571868	0.625558	0.0897203	0.788775	0.530453	0.542524	0.531126	0.431358	0.550727
TCGA-E2-A14Q	0.216556	0.497696	0.539866	0.636304	0.605233	0.634256	0.352917	0.586378	0.470265	0.6209	0.539273	0.32406	0.421166	0.631087	0.479565	0.617166	0.23164	0.785714	0.39477	0.439659	0.479227	0.4456	0.469478
TCGA-C8-A1HF	0.301191	0.683342	0.714924	0.709881	0.620544	0.625807	0.248123	0.640358	0.616048	0.668529	0.765012	0.434756	0.436595	0.634765	0.575662	0.655755	0.114088	0.764467	0.543145	0.531346	0.543732	0.427288	0.590322
TCGA-D8-A1Y0	0.290473	0.630204	0.613704	0.676582	0.693477	0.564464	0.315238	0.583984	0.650562	0.657013	0.654213	0.394152	0.539382	0.629149	0.500535	0.644263	0.110513	0.766228	0.541405	0.530658	0.533714	0.431874	0.541474
TCGA-B6-A0I5	0.247397	0.444495	0.586873	0.691484	0.622496	0.649059	0.274315	0.593857	0.506876	0.652226	0.699162	0.383376	0.450131	0.665606	0.552735	0.630277	0.215449	0.775474	0.409961	0.479217	0.519469	0.348626	0.434698
TCGA-A7-A4SB	0.137738	0.402484	0.446499	0.656672	0.556641	0.630658	0.328842	0.583052	0.362119	0.655803	0.521486	0.281278	0.389226	0.616477	0.496591	0.574093	0.276176	0.77913	0.40269	0.459427	0.45628	0.394646	0.471556
TCGA-B6-A1KI	0.0971944	0.275525	0.461216	0.600356	0.617138	0.603384	0.274384	0.604463	0.354328	0.675166	0.509418	0.335218	0.415633	0.653855	0.481066	0.611113	0.191486	0.822332	0.396461	0.472883	0.484555	0.406814	0.436485
TCGA-D8-A1JB	0.483013	0.576859	0.744202	0.705622	0.658581	0.591624	0.389194	0.59303	0.666811	0.644281	0.727759	0.405045	0.476036	0.672027	0.520834	0.634934	0.170968	0.795783	0.504358	0.527009	0.573249	0.376252	0.471578
TCGA-A2-A04T	0.310058	0.683706	0.645327	0.707894	0.610927	0.502907	0.268961	0.65026	0.555306	0.637486	0.73051	0.416132	0.423547	0.641921	0.549752	0.630847	0.0579766	0.775138	0.538845	0.513066	0.546526	0.387675	0.531924
TCGA-BH-A0DP	0.224434	0.487869	0.58287	0.713346	0.637178	0.573352	0.329073	0.603502	0.571515	0.683704	0.701976	0.414443	0.479065	0.653379	0.555232	0.641144	0.130043	0.771708	0.50609	0.495445	0.530476	0.406883	0.49309
TCGA-OL-A5RW	0.251258	0.52754	0.490527	0.658311	0.688687	0.670305	0.287166	0.580986	0.544004	0.679394	0.656314	0.428495	0.442516	0.655681	0.543211	0.589658	0.183901	0.744402	0.499632	0.506827	0.562067	0.389765	0.446284
TCGA-A8-A08I	0.335047	0.610205	0.703501	0.739479	0.62545	0.59009	0.232766	0.675333	0.795897	0.668373	0.843286	0.53659	0.520623	0.679305	0.594331	0.676236	0.224366	0.782354	0.664535	0.577583	0.540701	0.407642	0.493214
TCGA-GM-A5PX	0.194386	0.36288	0.55275	0.63988	0.612786	0.624201	0.325892	0.594518	0.44626	0.67667	0.576572	0.402747	0.462822	0.640491	0.553749	0.619926	0.213548	0.783191	0.450586	0.499871	0.514113	0.381309	0.488664
TCGA-AO-A126	0.157162	0.423253	0.559276	0.636966	0.62266	0.701676	0.313469	0.605844	0.513863	0.678288	0.622108	0.425385	0.517691	0.623926	0.572947	0.659418	0.0980844	0.762572	0.478372	0.512259	0.506018	0.406784	0.450617
TCGA-E9-A22B	0.118745	0.475433	0.536056	0.676134	0.680258	0.698198	0.363159	0.620106	0.55802	0.702015	0.586197	0.426405	0.475213	0.667706	0.532339	0.62317	0.152895	0.776409	0.510462	0.489108	0.533153	0.442486	0.471964
TCGA-BH-A0H5	0.743214	0.718148	0.868839	0.731102	0.642316	0.653086	0.418035	0.663881	0.747177	0.637352	0.806525	0.485053	0.567247	0.698738	0.582245	0.678526	0.122406	0.788979	0.616407	0.596153	0.626983	0.463462	0.505755
TCGA-AN-A0AJ	0.246118	0.6063	0.679023	0.66249	0.62613	0.678736	0.246025	0.695341	0.637086	0.618044	0.736575	0.4544	0.471563	0.632754	0.568152	0.670395	0.128125	0.745013	0.584779	0.537379	0.550245	0.419045	0.49423
TCGA-B6-A0RG	0.135105	0.445813	0.480269	0.642725	0.600892	0.616462	0.286076	0.573654	0.413008	0.651646	0.58361	0.380137	0.4409	0.645651	0.516057	0.628126	0.208854	0.729611	0.399049	0.427668	0.47299	0.348574	0.454209
TCGA-D8-A4Z1	0.247954	0.37295	0.528643	0.658451	0.607409	0.645536	0.337002	0.56007	0.505672	0.665442	0.599674	0.34214	0.509146	0.641001	0.481228	0.604376	0.132957	0.829019	0.458879	0.49336	0.514082	0.423034	0.395076
TCGA-B6-A0IJ	0.445274	0.716535	0.667596	0.765808	0.637368	0.593355	0.2442	0.63259	0.676216	0.68449	0.816333	0.495622	0.482943	0.657343	0.561504	0.653735	0.141334	0.780722	0.602672	0.565951	0.574568	0.414326	0.570007
TCGA-A7-A2KD	0.181483	0.550855	0.592126	0.69178	0.602547	0.594274	0.240144	0.591759	0.643181	0.683987	0.730454	0.388982	0.43335	0.606141	0.540388	0.62364	0.173225	0.771272	0.528643	0.482112	0.511428	0.387464	0.552386
TCGA-B6-A1KC	0.0957841	0.40926	0.475769	0.643025	0.604294	0.642322	0.296638	0.590476	0.426857	0.621471	0.451344	0.384812	0.439386	0.653695	0.497846	0.595231	0.128916	0.740498	0.469275	0.469677	0.456639	0.477589	0.488695
TCGA-A2-A0CU	0.183848	0.463429	0.484945	0.630595	0.561806	0.665129	0.341303	0.558599	0.433671	0.648123	0.57031	0.35985	0.423011	0.650129	0.528357	0.598403	0.308893	0.810189	0.427298	0.46096	0.484011	0.371272	0.495853
TCGA-D8-A142	0.359741	0.510091	0.513711	0.688501	0.578179	0.577849	0.240276	0.590029	0.560108	0.663385	0.675272	0.39658	0.426913	0.65112	0.592036	0.631363	0.0439627	0.797284	0.585396	0.528798	0.53409	0.456892	0.469691
TCGA-A2-A0CW	0.159564	0.505155	0.537593	0.648352	0.648074	0.622345	0.2693	0.637375	0.516103	0.623842	0.708527	0.404609	0.415857	0.645202	0.457671	0.610771	0.232925	0.736362	0.419626	0.492753	0.481037	0.401527	0.463215
TCGA-BH-A0GZ	0.132964	0.411227	0.509562	0.637471	0.657838	0.61085	0.258933	0.588566	0.447256	0.673273	0.621712	0.397324	0.401386	0.677111	0.541845	0.61283	0.290633	0.745454	0.408173	0.465049	0.489316	0.353818	0.510506
TCGA-BH-A18P	0.173149	0.483381	0.504337	0.663245	0.61662	0.628528	0.258667	0.58805	0.565224	0.642065	0.553934	0.364589	0.359651	0.637343	0.520532	0.63631	0.124523	0.755804	0.446679	0.456456	0.484056	0.390855	0.519168
TCGA-D8-A1JC	0.147263	0.500868	0.542336	0.688406	0.617337	0.602699	0.220617	0.623146	0.62695	0.643441	0.706264	0.377124	0.436607	0.629365	0.505893	0.594946	0.119275	0.765048	0.453153	0.520934	0.501897	0.43083	0.433462
TCGA-A8-A0A4	0.191494	0.362329	0.478834	0.628383	0.576767	0.647189	0.209785	0.575498	0.468194	0.642412	0.51629	0.322019	0.431251	0.644604	0.517877	0.610606	0.129865	0.79808	0.445168	0.474882	0.456689	0.399582	0.473351
TCGA-A2-A25E	0.225798	0.543672	0.514519	0.645975	0.552209	0.54701	0.406613	0.62356	0.525185	0.636469	0.51653	0.376915	0.399381	0.600985	0.52769	0.619943	0.127418	0.734401	0.425821	0.468911	0.490025	0.341221	0.530737
TCGA-GM-A2DI	0.495785	0.713399	0.793002	0.724818	0.638519	0.65221	0.429786	0.639901	0.696009	0.630004	0.781327	0.449032	0.520955	0.708388	0.581199	0.689623	0.112925	0.789578	0.602537	0.578163	0.600508	0.41827	0.483214
TCGA-AN-A0AM	0.161644	0.526369	0.59578	0.711238	0.654422	0.731885	0.221918	0.621769	0.521153	0.688482	0.756779	0.38932	0.486134	0.661319	0.527792	0.614513	0.108286	0.791059	0.530999	0.505728	0.54139	0.42199	0.49394
TCGA-E9-A1RG	0.22928	0.463397	0.581753	0.692569	0.612501	0.661771	0.227544	0.605456	0.493568	0.662526	0.681585	0.426874	0.489699	0.683063	0.543792	0.598825	0.146626	0.733311	0.487714	0.525031	0.51462	0.451247	0.41013
TCGA-E2-A1IO	0.228067	0.456022	0.606756	0.673224	0.651565	0.649201	0.343079	0.565252	0.485855	0.679756	0.676333	0.387055	0.495265	0.640579	0.513832	0.637102	0.0955695	0.77512	0.485781	0.495454	0.529508	0.398395	0.438627
TCGA-A2-A0D2	0.343179	0.692568	0.618071	0.714904	0.603258	0.579422	0.314236	0.614728	0.580755	0.678082	0.699595	0.390702	0.429479	0.658048	0.548196	0.603735	0.0881201	0.774337	0.527692	0.486533	0.545201	0.393542	0.516844
TCGA-BH-A0H3	0.229142	0.422281	0.541181	0.675252	0.605913	0.565905	0.349482	0.58273	0.565928	0.673427	0.587835	0.382069	0.528024	0.622609	0.564202	0.644123	0.106929	0.79378	0.472541	0.497786	0.533827	0.368536	0.507669
TCGA-D8-A1XD	0.116031	0.384153	0.456448	0.618557	0.595784	0.667158	0.230499	0.542422	0.396134	0.676799	0.4808	0.327971	0.390315	0.626023	0.458744	0.618804	0.222361	0.737841	0.431221	0.423329	0.432067	0.407244	0.458849
TCGA-3C-AAAU	0.221613	0.373153	0.438235	0.643505	0.557949	0.637066	0.263747	0.581486	0.405986	0.691761	0.443596	0.337491	0.342673	0.684083	0.474705	0.586983	0.135426	0.776785	0.453903	0.409263	0.453705	0.352659	0.439799
TCGA-AC-A6IV	0.253485	0.537204	0.655158	0.704527	0.64448	0.601797	0.260035	0.639035	0.596464	0.673324	0.791883	0.501536	0.550112	0.651374	0.634184	0.652203	0.159683	0.781999	0.606613	0.577147	0.572325	0.379056	0.468047
TCGA-S3-AA12	0.147964	0.390635	0.488474	0.641699	0.577817	0.609671	0.312057	0.558581	0.469905	0.673269	0.614261	0.360972	0.39248	0.627344	0.514503	0.57741	0.230161	0.724671	0.399736	0.438853	0.443089	0.351653	0.485296
TCGA-BH-A42T	0.198704	0.596709	0.581199	0.664442	0.564931	0.623644	0.405142	0.616656	0.52232	0.670249	0.642653	0.447294	0.475771	0.62765	0.560784	0.619451	0.189692	0.69321	0.474432	0.546273	0.511489	0.33039	0.478084
TCGA-AC-A2FM	0.13184	0.403584	0.483836	0.614067	0.540872	0.674101	0.367702	0.612438	0.402736	0.592473	0.533239	0.337352	0.459537	0.690772	0.444312	0.572559	0.330881	0.73981	0.36924	0.42158	0.446158	0.427501	0.440436
TCGA-A8-A07C	0.328579	0.693747	0.610795	0.663717	0.593071	0.545587	0.337015	0.633375	0.601369	0.688554	0.643325	0.393996	0.498721	0.614125	0.539768	0.613118	0.0817586	0.763923	0.483134	0.515264	0.496879	0.40007	0.529107
TCGA-A8-A08S	0.108592	0.435377	0.480077	0.702296	0.674919	0.636041	0.188606	0.577727	0.549662	0.652893	0.588152	0.411425	0.478043	0.632977	0.50906	0.629378	0.146328	0.756429	0.416816	0.450985	0.490898	0.346625	0.464517
TCGA-A7-A13F	0.162029	0.507732	0.467265	0.657562	0.602383	0.639773	0.32514	0.597838	0.455477	0.657865	0.557864	0.392786	0.498326	0.640185	0.537577	0.635348	0.164871	0.745172	0.52875	0.494879	0.492273	0.399064	0.496013
TCGA-D8-A1XK	0.189212	0.703763	0.564539	0.7368	0.661639	0.59285	0.23881	0.685847	0.591599	0.694658	0.75141	0.408758	0.485255	0.622942	0.562654	0.591117	0.126155	0.7414	0.576706	0.523937	0.525933	0.413987	0.560837
TCGA-E2-A14O	0.141175	0.454723	0.537671	0.660253	0.658996	0.628996	0.234448	0.646398	0.376942	0.700772	0.556742	0.381419	0.395724	0.650444	0.541785	0.60494	0.288396	0.749617	0.415098	0.489376	0.499008	0.427105	0.471892
TCGA-D8-A3Z5	0.248955	0.344793	0.466318	0.627857	0.592248	0.645741	0.32733	0.589533	0.393844	0.689701	0.560352	0.34273	0.429499	0.651805	0.50064	0.580239	0.118813	0.76617	0.373975	0.467697	0.496216	0.346654	0.388241
TCGA-A8-A09N	0.159845	0.482356	0.541673	0.659012	0.628189	0.621531	0.335061	0.601617	0.504179	0.709617	0.518347	0.362549	0.455581	0.629944	0.463135	0.606705	0.105857	0.767794	0.438033	0.465426	0.472494	0.398815	0.435632
TCGA-D8-A141	0.36905	0.598158	0.747406	0.741251	0.641038	0.660771	0.329455	0.609891	0.65355	0.663137	0.792637	0.461591	0.480278	0.650714	0.601166	0.65209	0.100516	0.790838	0.610797	0.575777	0.577614	0.423273	0.460773
TCGA-A8-A075	0.274661	0.518922	0.567396	0.704123	0.593004	0.642307	0.222021	0.671758	0.603687	0.677143	0.759156	0.424041	0.415663	0.636295	0.534271	0.6105	0.166286	0.754138	0.577066	0.538124	0.515076	0.465957	0.399765
TCGA-AR-A0TV	0.259381	0.576021	0.646873	0.685917	0.578171	0.521385	0.360156	0.616021	0.631234	0.615645	0.684557	0.415262	0.414103	0.657976	0.531223	0.627349	0.152164	0.741363	0.542605	0.500476	0.492993	0.40253	0.45004
TCGA-A7-A0CG	0.358606	0.56347	0.650936	0.671198	0.651995	0.632777	0.379688	0.644626	0.589087	0.688722	0.725333	0.398343	0.521117	0.663005	0.560257	0.639128	0.150654	0.80225	0.524488	0.558997	0.541948	0.416789	0.472939
TCGA-A7-A5ZW	0.21697	0.399411	0.55918	0.675753	0.657907	0.626419	0.244079	0.575173	0.528471	0.678065	0.619622	0.426269	0.493784	0.638898	0.537279	0.64086	0.091632	0.781603	0.503515	0.493556	0.538201	0.357215	0.496875
TCGA-AR-A2LQ	0.255292	0.400239	0.443784	0.668002	0.625836	0.587394	0.356489	0.594699	0.542819	0.66753	0.668887	0.422603	0.515031	0.647324	0.581921	0.623791	0.204793	0.836737	0.500468	0.573694	0.533201	0.45679	0.485699
TCGA-D8-A27E	0.113962	0.357888	0.509272	0.660712	0.642764	0.634559	0.349436	0.55861	0.569394	0.637017	0.539432	0.418769	0.398704	0.676405	0.460039	0.597507	0.229099	0.782882	0.485484	0.488534	0.486846	0.371878	0.42727
TCGA-AR-A24R	0.216262	0.502851	0.588912	0.67432	0.575949	0.582703	0.252195	0.630753	0.60022	0.684218	0.63202	0.374023	0.444927	0.647747	0.498978	0.631066	0.108325	0.796489	0.455776	0.493616	0.497072	0.321991	0.461014
TCGA-C8-A135	0.249548	0.535261	0.62584	0.678345	0.63321	0.639856	0.238593	0.60587	0.550899	0.67001	0.692961	0.400721	0.372409	0.645535	0.533832	0.610836	0.119819	0.755815	0.48528	0.550725	0.524774	0.363147	0.52313
TCGA-E2-A15C	0.303058	0.404735	0.518373	0.657016	0.58423	0.646429	0.319593	0.566505	0.52963	0.689072	0.567739	0.336957	0.452328	0.627967	0.53187	0.638847	0.140789	0.775454	0.458375	0.464218	0.500994	0.381381	0.485419
TCGA-LL-A8F5	0.478673	0.566853	0.599261	0.742979	0.596901	0.6546	0.232103	0.632862	0.527257	0.662884	0.734093	0.397298	0.458084	0.633999	0.600906	0.558888	0.0550236	0.797479	0.549463	0.548887	0.54651	0.465967	0.52226
TCGA-A8-A06P	0.192269	0.331121	0.483928	0.682634	0.568932	0.655531	0.209841	0.596849	0.568248	0.701119	0.658492	0.40758	0.475231	0.647711	0.575677	0.630704	0.17193	0.801545	0.551509	0.507885	0.496728	0.379948	0.426329
TCGA-A2-A3XZ	0.589445	0.597148	0.709177	0.697653	0.620969	0.700024	0.329209	0.66191	0.630423	0.616073	0.798536	0.417869	0.406114	0.698299	0.512853	0.597581	0.25566	0.796861	0.508182	0.546977	0.565624	0.326438	0.473087
TCGA-OL-A66K	0.152734	0.331836	0.499326	0.643273	0.554828	0.618842	0.315352	0.568779	0.479075	0.68723	0.578292	0.375214	0.529137	0.64702	0.511803	0.605539	0.208246	0.769568	0.403835	0.472405	0.508922	0.346023	0.443809
TCGA-AQ-A1H3	0.253964	0.530697	0.569511	0.667423	0.576268	0.571742	0.313046	0.604819	0.562159	0.64326	0.622405	0.359773	0.53397	0.618632	0.548185	0.647419	0.121709	0.78148	0.494705	0.497624	0.539135	0.363979	0.52412
TCGA-BH-A18Q	0.312937	0.583478	0.562668	0.690249	0.639406	0.519123	0.348754	0.60614	0.57495	0.649853	0.634474	0.36124	0.452673	0.634753	0.489797	0.610039	0.0592751	0.773883	0.439073	0.531853	0.535639	0.412407	0.611515
TCGA-BH-A0B3	0.385623	0.620588	0.572155	0.730934	0.648954	0.583586	0.236075	0.654304	0.618582	0.697286	0.762286	0.436324	0.485997	0.635693	0.609792	0.637168	0.0892401	0.780903	0.594183	0.55595	0.565675	0.45339	0.506044
TCGA-A8-A07O	0.173382	0.638075	0.538497	0.71957	0.611193	0.572952	0.255343	0.647173	0.56225	0.692179	0.700046	0.41502	0.436118	0.652414	0.574457	0.571166	0.132325	0.750346	0.565753	0.479251	0.529819	0.427317	0.557926
TCGA-A7-A0CD	0.122919	0.397463	0.495128	0.636875	0.609339	0.679327	0.298626	0.574976	0.472289	0.645744	0.471535	0.342341	0.430261	0.654093	0.494139	0.639027	0.110656	0.747165	0.405188	0.454384	0.474049	0.362609	0.457811
TCGA-A8-A08Z	0.153458	0.453661	0.485396	0.700366	0.622604	0.644942	0.229276	0.654229	0.600711	0.675788	0.731108	0.492162	0.501257	0.64661	0.593987	0.650435	0.101377	0.791297	0.674973	0.552334	0.53383	0.409154	0.461326
TCGA-A2-A25D	0.371685	0.660191	0.749228	0.696736	0.69165	0.643626	0.345478	0.612438	0.647922	0.667753	0.742016	0.446076	0.497768	0.660669	0.546931	0.624493	0.156572	0.759555	0.537416	0.535465	0.583345	0.420061	0.487068
TCGA-BH-A0B7	0.394671	0.641704	0.68741	0.666396	0.661397	0.612476	0.314899	0.650224	0.558858	0.658182	0.752764	0.403491	0.469328	0.665943	0.578951	0.629324	0.259812	0.797488	0.544134	0.548593	0.573376	0.42721	0.565614
TCGA-AO-A03V	0.185788	0.421191	0.494928	0.627769	0.594232	0.638099	0.290487	0.580875	0.468658	0.644242	0.519589	0.345307	0.364258	0.659919	0.447293	0.609747	0.132083	0.751949	0.387368	0.428826	0.467507	0.441575	0.434898
TCGA-A2-A1G0	0.285666	0.467654	0.547178	0.727139	0.571585	0.625946	0.392043	0.57702	0.566595	0.662253	0.581054	0.342178	0.505862	0.632386	0.535961	0.629723	0.117558	0.800332	0.513787	0.509048	0.493084	0.426965	0.475044
TCGA-A2-A0SV	0.138132	0.53381	0.548631	0.704188	0.632041	0.647975	0.309078	0.646671	0.593787	0.694244	0.766095	0.450535	0.453703	0.653213	0.570392	0.628173	0.120161	0.767839	0.613043	0.538169	0.551801	0.402056	0.453901
TCGA-B6-A1KN	0.189254	0.583629	0.525239	0.664539	0.657317	0.62207	0.241105	0.57918	0.471335	0.63835	0.613596	0.340164	0.377125	0.621233	0.509813	0.572548	0.223247	0.749454	0.413504	0.463915	0.509446	0.385556	0.481043
TCGA-D8-A13Y	0.0452551	0.490249	0.380325	0.600941	0.556484	0.616716	0.234765	0.602147	0.402181	0.594451	0.476972	0.321315	0.296816	0.650965	0.486066	0.550733	0.0488146	0.715093	0.393818	0.423346	0.465741	0.407452	0.534222
TCGA-A7-A26E	0.111329	0.399394	0.430039	0.634175	0.570719	0.57428	0.402574	0.551224	0.630451	0.65247	0.518806	0.384214	0.436496	0.616169	0.510677	0.651088	0.136756	0.741535	0.531446	0.505166	0.478316	0.444274	0.521804
TCGA-AC-A3QP	0.312598	0.405796	0.59909	0.669569	0.632262	0.635876	0.324574	0.584348	0.559212	0.681363	0.716987	0.486152	0.509946	0.659165	0.57179	0.649633	0.149379	0.774026	0.538294	0.523118	0.532062	0.377864	0.432967
TCGA-EW-A1IW	0.229407	0.57533	0.563072	0.685004	0.599822	0.633781	0.331871	0.628762	0.510443	0.625961	0.607764	0.369596	0.464361	0.623462	0.550918	0.619048	0.154059	0.758867	0.477427	0.497325	0.524295	0.320523	0.508128
TCGA-B6-A0IA	0.0888035	0.418375	0.479327	0.652329	0.606757	0.624678	0.29095	0.584252	0.380176	0.673963	0.549805	0.355065	0.363755	0.651956	0.558525	0.561693	0.23722	0.763754	0.362985	0.428776	0.476734	0.476798	0.459466
TCGA-AC-A2B8	0.17657	0.483156	0.52894	0.674826	0.625159	0.628343	0.340467	0.62389	0.614226	0.676561	0.687275	0.428489	0.495666	0.613563	0.589072	0.636774	0.178441	0.802776	0.566237	0.545382	0.537342	0.430211	0.523226
TCGA-S3-AA14	0.156135	0.413322	0.479365	0.634705	0.603795	0.702558	0.256833	0.569277	0.479665	0.670807	0.509366	0.356439	0.426192	0.661028	0.476685	0.614651	0.0789999	0.773069	0.440107	0.482	0.467828	0.413101	0.469725
TCGA-EW-A1J1	0.221848	0.519367	0.585253	0.690202	0.593669	0.611013	0.324862	0.573497	0.604479	0.624724	0.609525	0.425035	0.367683	0.634771	0.49389	0.613204	0.178982	0.7693	0.548139	0.463113	0.482159	0.380839	0.442298
TCGA-A8-A08L	0.240241	0.617957	0.626616	0.64545	0.556421	0.674139	0.27038	0.61721	0.524307	0.633296	0.646438	0.420684	0.391425	0.649922	0.498857	0.615309	0.11308	0.744655	0.490428	0.513226	0.524952	0.430112	0.521989
TCGA-AO-A0J4	0.491329	0.670066	0.643803	0.709771	0.616604	0.546645	0.269612	0.606576	0.63009	0.659268	0.677347	0.407343	0.447039	0.667404	0.565453	0.611176	0.0562785	0.778209	0.525909	0.509669	0.559936	0.386889	0.509334
TCGA-GM-A3XN	0.279648	0.490136	0.579004	0.687881	0.627765	0.661983	0.33587	0.627933	0.511553	0.711462	0.655055	0.402919	0.446625	0.639328	0.584042	0.610596	0.174154	0.78197	0.51374	0.519252	0.547577	0.421138	0.459904
TCGA-C8-A1HE	0.1595	0.407653	0.488797	0.658184	0.586103	0.622262	0.327308	0.584124	0.526495	0.660997	0.556318	0.398403	0.428992	0.621509	0.512191	0.626136	0.135598	0.788861	0.459501	0.469934	0.493404	0.423714	0.464743
TCGA-E9-A1RE	0.136164	0.430415	0.527378	0.619472	0.594553	0.623732	0.286709	0.575681	0.417633	0.703568	0.506224	0.333342	0.464251	0.656366	0.484967	0.576965	0.190712	0.740149	0.390647	0.408172	0.461685	0.404327	0.494153
TCGA-E2-A3DX	0.49334	0.582272	0.715027	0.698679	0.609544	0.613432	0.337346	0.613722	0.622055	0.638406	0.789913	0.424679	0.620669	0.661739	0.581779	0.649996	0.218118	0.829452	0.542419	0.524804	0.582714	0.397663	0.472129
TCGA-EW-A6SD	0.359366	0.531981	0.611956	0.698949	0.627974	0.622352	0.240364	0.598945	0.597475	0.646388	0.771498	0.416078	0.386248	0.649398	0.530491	0.603867	0.271545	0.746719	0.525553	0.551199	0.550016	0.370553	0.472013
TCGA-AR-A24Z	0.0944121	0.458923	0.449854	0.649303	0.59384	0.582589	0.291933	0.61606	0.501368	0.687028	0.589716	0.360845	0.348561	0.604826	0.47032	0.601005	0.278224	0.743108	0.45542	0.441592	0.459003	0.356465	0.510915
TCGA-EW-A6SC	0.190373	0.588918	0.487203	0.684609	0.589603	0.598097	0.410831	0.623286	0.56171	0.687654	0.634456	0.403965	0.581317	0.643293	0.547435	0.644479	0.176855	0.775421	0.508173	0.529096	0.530195	0.393725	0.519597
TCGA-S3-A6ZH	0.162722	0.462224	0.550681	0.645027	0.605811	0.636044	0.250612	0.611909	0.472242	0.65114	0.545693	0.381685	0.470642	0.626778	0.520104	0.579249	0.127053	0.749151	0.407845	0.474764	0.484658	0.393643	0.488244
TCGA-D8-A1XF	0.228906	0.450256	0.45812	0.657901	0.575373	0.673716	0.298851	0.581573	0.49089	0.61257	0.464204	0.34301	0.410523	0.637735	0.467562	0.602827	0.178555	0.714968	0.472417	0.422532	0.436797	0.415838	0.421441
TCGA-E9-A1RB	0.10279	0.562178	0.477872	0.712106	0.577579	0.584949	0.250285	0.627466	0.478703	0.704311	0.643023	0.383823	0.372608	0.623014	0.524198	0.596331	0.0990334	0.748598	0.465497	0.465702	0.498479	0.413841	0.531459
TCGA-LD-A74U	0.212668	0.389253	0.49403	0.67881	0.65079	0.663088	0.241249	0.63756	0.478482	0.654787	0.659155	0.45411	0.480489	0.644836	0.58046	0.621851	0.119835	0.78803	0.598362	0.555901	0.527776	0.444742	0.43951
TCGA-A2-A25F	0.640918	0.813965	0.816041	0.745971	0.704269	0.611904	0.455568	0.770423	0.808825	0.646205	0.907043	0.572254	0.628157	0.707373	0.707126	0.69301	0.200894	0.826416	0.763644	0.676224	0.66428	0.464925	0.520577
TCGA-E2-A1LS	0.23006	0.428039	0.508092	0.65493	0.663082	0.509314	0.380464	0.580441	0.464465	0.645046	0.563841	0.354437	0.465411	0.677355	0.490019	0.540162	0.188237	0.817537	0.336998	0.467969	0.486125	0.417123	0.548179
TCGA-BH-A0DS	0.225939	0.432651	0.59483	0.675922	0.621037	0.656513	0.289321	0.636802	0.559616	0.678928	0.702809	0.450528	0.42	0.657239	0.591352	0.633404	0.158099	0.79783	0.566814	0.53452	0.542077	0.426621	0.478805
TCGA-AC-A2FF	0.374887	0.502402	0.622501	0.676425	0.634936	0.589383	0.312503	0.657994	0.587345	0.676548	0.662647	0.409763	0.522058	0.648516	0.578499	0.6322	0.134299	0.821641	0.536021	0.561205	0.542648	0.397774	0.51668
TCGA-BH-A18S	0.0992705	0.338278	0.546716	0.656489	0.616226	0.655654	0.390349	0.56682	0.48524	0.690159	0.536355	0.401238	0.392848	0.649652	0.472567	0.606351	0.204298	0.775494	0.434709	0.499184	0.484882	0.311385	0.433479
TCGA-E2-A10A	0.0963072	0.472888	0.433828	0.6489	0.584722	0.537223	0.314735	0.614825	0.469045	0.67052	0.579808	0.402503	0.404202	0.637324	0.533647	0.620552	0.210077	0.754328	0.48681	0.479217	0.509204	0.368257	0.517626
TCGA-A2-A0D1	0.206452	0.481305	0.510249	0.630185	0.563325	0.723149	0.309671	0.579993	0.487512	0.61553	0.555324	0.348993	0.326302	0.66315	0.466175	0.572029	0.19936	0.707252	0.382088	0.412972	0.411313	0.421806	0.483124
TCGA-AR-A1AK	0.253635	0.591905	0.663817	0.682094	0.642569	0.637067	0.359379	0.628101	0.655376	0.687201	0.73731	0.436263	0.551296	0.643473	0.581573	0.646681	0.148137	0.799469	0.5693	0.566268	0.565248	0.386976	0.504868
TCGA-JL-A3YX	0.150981	0.408923	0.480886	0.640096	0.570016	0.631217	0.289897	0.609519	0.418143	0.660755	0.614139	0.365494	0.492694	0.622672	0.512886	0.594857	0.114295	0.751616	0.371033	0.43393	0.480673	0.351431	0.429085
TCGA-PE-A5DC	0.20981	0.479067	0.53127	0.66701	0.642068	0.658917	0.3136	0.62679	0.390521	0.63971	0.607371	0.378079	0.426219	0.654447	0.512463	0.591541	0.259834	0.761226	0.39947	0.459436	0.49165	0.348758	0.454448
TCGA-D8-A1XA	0.140036	0.395903	0.442368	0.692418	0.637795	0.618247	0.32971	0.594932	0.508729	0.709444	0.567635	0.375324	0.485451	0.696989	0.529584	0.618766	0.0973096	0.791718	0.445535	0.53786	0.4907	0.407004	0.406616
TCGA-BH-A0DE	0.175076	0.508118	0.549997	0.685605	0.640493	0.578165	0.37451	0.627166	0.573634	0.668886	0.669884	0.422069	0.450249	0.671675	0.599029	0.64395	0.155842	0.809389	0.537943	0.538644	0.558161	0.38252	0.458737
TCGA-A7-A426	0.285557	0.428679	0.558547	0.651265	0.634327	0.655658	0.236056	0.591084	0.44761	0.697009	0.618224	0.388212	0.484138	0.641444	0.537003	0.607905	0.153848	0.797495	0.449856	0.494481	0.494435	0.411779	0.462688
TCGA-B6-A0RN	0.205511	0.296334	0.496733	0.627465	0.584815	0.592098	0.26004	0.585709	0.495058	0.69159	0.481624	0.393677	0.413521	0.625336	0.498025	0.638003	0.142308	0.747805	0.427219	0.443639	0.477958	0.361995	0.49496
TCGA-A8-A097	0.14928	0.491935	0.517056	0.67489	0.641358	0.6482	0.309672	0.631945	0.559154	0.722135	0.642277	0.40137	0.422744	0.660234	0.580256	0.626161	0.0568216	0.761757	0.510137	0.518937	0.548889	0.444474	0.517701
TCGA-BH-A0BL	0.329847	0.671751	0.618271	0.714598	0.677554	0.577427	0.275815	0.689511	0.634283	0.70874	0.766645	0.448835	0.44805	0.636792	0.592979	0.61947	0.113667	0.789699	0.649612	0.559267	0.582006	0.457304	0.492052
TCGA-AR-A1AY	0.208344	0.606763	0.429425	0.701818	0.618337	0.530185	0.241554	0.5983	0.474328	0.637343	0.583526	0.350381	0.454448	0.663377	0.563541	0.597391	0.0651474	0.762298	0.473676	0.453589	0.508428	0.415405	0.556002
TCGA-D8-A1XZ	0.24838	0.495386	0.547783	0.673314	0.635118	0.617316	0.246642	0.602915	0.580629	0.678339	0.630109	0.395617	0.379342	0.665195	0.544904	0.614909	0.1183	0.760857	0.547216	0.469704	0.492965	0.437652	0.418335
TCGA-BH-A1EN	0.116847	0.368161	0.491259	0.649618	0.564324	0.606164	0.222184	0.589389	0.441266	0.682403	0.501035	0.365596	0.390512	0.634045	0.488589	0.565009	0.270152	0.756236	0.439507	0.494084	0.469074	0.400033	0.506347
TCGA-AN-A0AS	0.114868	0.365578	0.47727	0.719564	0.60464	0.701009	0.205334	0.637147	0.511853	0.667332	0.702784	0.459351	0.454634	0.690507	0.535662	0.618498	0.0959306	0.799723	0.589503	0.537797	0.528952	0.440582	0.406621
TCGA-B6-A0WW	0.135187	0.403388	0.491521	0.636166	0.629023	0.583767	0.260232	0.59852	0.462389	0.693589	0.533054	0.406205	0.39184	0.634312	0.511	0.605733	0.132885	0.711572	0.388731	0.465103	0.482663	0.439738	0.48452
TCGA-AR-A252	0.514759	0.69323	0.797323	0.703548	0.666611	0.608156	0.376383	0.718669	0.715726	0.67078	0.732801	0.458639	0.478978	0.687427	0.59639	0.662836	0.219525	0.813549	0.606626	0.582218	0.609485	0.431784	0.506537
TCGA-BH-A0HO	0.151589	0.465236	0.49141	0.66795	0.619867	0.610816	0.352187	0.631812	0.609812	0.693669	0.600461	0.421586	0.412569	0.669366	0.538925	0.6329	0.183721	0.780609	0.554343	0.521626	0.504843	0.444301	0.466917
TCGA-BH-A18G	0.179155	0.474964	0.552993	0.675056	0.697739	0.630658	0.300259	0.60564	0.502888	0.688076	0.738395	0.474214	0.411864	0.68383	0.522663	0.610384	0.197567	0.806101	0.436201	0.482054	0.520989	0.408394	0.533469
TCGA-E9-A295	0.181616	0.399756	0.54865	0.659289	0.669415	0.632346	0.289065	0.621085	0.442011	0.653223	0.601556	0.373492	0.533795	0.651182	0.465575	0.595844	0.158945	0.751199	0.41543	0.504289	0.505686	0.393992	0.48131
TCGA-BH-A1EX	0.188437	0.468152	0.525507	0.685178	0.638045	0.564865	0.325786	0.603962	0.609484	0.70031	0.748136	0.439521	0.457319	0.642188	0.566157	0.656422	0.298809	0.797566	0.529743	0.524783	0.517248	0.391597	0.49149
TCGA-AR-A24X	0.22022	0.491383	0.542173	0.66027	0.570635	0.59842	0.322513	0.589954	0.524012	0.672117	0.528909	0.361361	0.434514	0.631275	0.476635	0.620972	0.112346	0.741047	0.454644	0.445511	0.517319	0.329923	0.484771
TCGA-LD-A66U	0.366489	0.486921	0.712643	0.652634	0.631077	0.590064	0.352359	0.59723	0.516276	0.682502	0.685184	0.430621	0.537976	0.666931	0.548349	0.635907	0.145491	0.752859	0.492448	0.513175	0.554809	0.403751	0.430777
TCGA-OL-A5RV	0.222198	0.379863	0.472957	0.651643	0.610178	0.652673	0.321551	0.559452	0.43669	0.674852	0.619013	0.334699	0.48235	0.62544	0.466995	0.607113	0.21118	0.789268	0.419489	0.443749	0.47699	0.394411	0.441371
TCGA-5L-AAT0	0.324149	0.436236	0.646991	0.683916	0.660388	0.632828	0.239373	0.59637	0.548197	0.672372	0.671166	0.45662	0.504002	0.651372	0.556931	0.658042	0.104311	0.769481	0.502412	0.525173	0.536999	0.464389	0.448472
TCGA-BH-A0DG	0.326692	0.493582	0.604834	0.684938	0.604803	0.62584	0.301841	0.648642	0.595983	0.662472	0.672215	0.434197	0.437436	0.635445	0.561379	0.637061	0.0834857	0.787648	0.558403	0.532831	0.545241	0.394771	0.473267
TCGA-AR-A24M	0.117088	0.416389	0.430691	0.664297	0.655905	0.598204	0.260798	0.579856	0.584	0.694573	0.555902	0.409044	0.431434	0.618855	0.527553	0.654889	0.15208	0.765855	0.502055	0.478591	0.500402	0.41096	0.514653
TCGA-BH-A0BD	0.201423	0.602975	0.576017	0.678393	0.609144	0.582964	0.272902	0.647455	0.568469	0.697717	0.678792	0.379814	0.526066	0.646351	0.584132	0.612776	0.139325	0.795923	0.518364	0.516239	0.535941	0.355257	0.516833
TCGA-BH-A5IZ	0.230466	0.514523	0.470543	0.713931	0.54631	0.617923	0.255124	0.654149	0.401215	0.655476	0.665472	0.448835	0.441317	0.683503	0.515021	0.613101	0.352654	0.766132	0.507495	0.482712	0.544034	0.385746	0.555846
TCGA-S3-AA11	0.112686	0.326276	0.441588	0.626272	0.606143	0.570775	0.32494	0.570066	0.391109	0.701123	0.466274	0.352763	0.40962	0.639661	0.453131	0.594384	0.11481	0.726581	0.358006	0.404464	0.425833	0.359769	0.420473
TCGA-AR-A1AP	0.142299	0.453054	0.500022	0.66961	0.570357	0.606501	0.285447	0.632785	0.552637	0.718303	0.737339	0.39047	0.43551	0.660737	0.54857	0.616747	0.132687	0.792747	0.525662	0.500026	0.518769	0.414293	0.414593
TCGA-EW-A1OX	0.0888188	0.335841	0.458792	0.585823	0.541243	0.657345	0.348915	0.595088	0.429127	0.617364	0.394227	0.343061	0.405722	0.672258	0.430181	0.555651	0.253094	0.729202	0.396983	0.367462	0.448614	0.407036	0.481606
TCGA-A7-A26J	0.14478	0.529779	0.471616	0.674969	0.582558	0.604535	0.294587	0.600925	0.609525	0.648509	0.570253	0.391661	0.400133	0.615181	0.528413	0.648929	0.128168	0.750822	0.50382	0.534705	0.486921	0.392876	0.506019
TCGA-AN-A0FK	0.137453	0.401647	0.492984	0.635651	0.609512	0.636099	0.301457	0.60399	0.500599	0.686522	0.565784	0.370317	0.397797	0.666959	0.474717	0.613699	0.209185	0.78157	0.383726	0.463511	0.485321	0.379864	0.470514
TCGA-BH-A0DO	0.249363	0.375371	0.471029	0.62544	0.618988	0.577447	0.366011	0.582841	0.403034	0.65571	0.579652	0.332536	0.434822	0.634505	0.47801	0.605842	0.163485	0.797242	0.408563	0.475612	0.486306	0.418347	0.423305
TCGA-BH-A1FD	0.127567	0.524241	0.44941	0.661446	0.61241	0.625703	0.333823	0.599752	0.551632	0.688839	0.569696	0.386203	0.473408	0.614601	0.555385	0.604961	0.120398	0.776418	0.500454	0.495213	0.484496	0.374373	0.478503
TCGA-C8-A1HM	0.34122	0.738483	0.81385	0.686124	0.661893	0.575359	0.269849	0.668011	0.672945	0.68562	0.811966	0.470539	0.424378	0.639721	0.562288	0.632483	0.117126	0.747883	0.542801	0.556458	0.545263	0.408036	0.52634
TCGA-AN-A0FF	0.210315	0.536935	0.530664	0.651245	0.618482	0.630504	0.373133	0.628173	0.611324	0.667782	0.644715	0.429404	0.466462	0.670595	0.569587	0.661315	0.267984	0.790123	0.505779	0.520926	0.506547	0.38615	0.469016
TCGA-BH-A0E9	0.264179	0.469351	0.564682	0.656392	0.668644	0.609544	0.310611	0.569454	0.571137	0.642623	0.610071	0.349615	0.493731	0.64683	0.502408	0.615077	0.23287	0.795197	0.420577	0.507711	0.496321	0.390031	0.467682
TCGA-5T-A9QA	0.0925322	0.381347	0.497552	0.639602	0.571197	0.650472	0.356271	0.58534	0.434077	0.626135	0.52248	0.400692	0.342997	0.650429	0.451998	0.579231	0.194636	0.700357	0.377071	0.451293	0.443444	0.437249	0.419853
TCGA-AN-A0AT	0.262466	0.634319	0.563679	0.722668	0.627044	0.558808	0.229522	0.64355	0.532557	0.678171	0.661225	0.376612	0.396554	0.643996	0.535005	0.578819	0.0895573	0.755079	0.497822	0.471109	0.516264	0.3355	0.486225
TCGA-AR-A0TP	0.162133	0.488127	0.402264	0.649018	0.555682	0.6055	0.284136	0.602241	0.405384	0.684762	0.521585	0.356656	0.470768	0.626248	0.495698	0.572557	0.0305386	0.825197	0.414036	0.476371	0.460226	0.427871	0.508938
TCGA-A2-A0YM	0.222872	0.681005	0.515434	0.71891	0.606562	0.584729	0.309168	0.674297	0.681986	0.685092	0.740218	0.474006	0.43828	0.630689	0.593442	0.64432	0.156225	0.738006	0.624305	0.506139	0.552569	0.395557	0.555307
TCGA-C8-A1HJ	0.2779	0.689548	0.546759	0.665025	0.631097	0.554977	0.392333	0.590578	0.384714	0.677626	0.560692	0.335391	0.458266	0.618228	0.507634	0.575215	0.116719	0.776953	0.377972	0.43169	0.512966	0.302918	0.579409
TCGA-E2-A15S	0.0728285	0.42126	0.459444	0.599141	0.658331	0.637281	0.225009	0.598664	0.346739	0.631305	0.482823	0.339249	0.348127	0.603544	0.420561	0.587147	0.195197	0.723634	0.379503	0.402471	0.423649	0.470229	0.485156
TCGA-B6-A3ZX	0.824475	0.680486	0.816539	0.730545	0.597159	0.662363	0.293831	0.641544	0.701542	0.628609	0.798124	0.40298	0.368812	0.678133	0.537523	0.593539	0.0933117	0.829555	0.547497	0.593828	0.608844	0.40334	0.498249
TCGA-E9-A1NC	0.433477	0.591036	0.692299	0.685822	0.665408	0.598107	0.285597	0.620894	0.612018	0.691967	0.754207	0.49255	0.434247	0.671862	0.583159	0.623268	0.106441	0.788812	0.596178	0.57257	0.606029	0.369778	0.466719
TCGA-EW-A1J6	0.269866	0.605296	0.642653	0.682418	0.651276	0.581286	0.345052	0.603813	0.52875	0.66944	0.62657	0.41525	0.364019	0.651638	0.549827	0.606158	0.170242	0.777917	0.492826	0.520641	0.53137	0.399719	0.455589
TCGA-LL-A5YM	0.21723	0.428069	0.600674	0.63011	0.631958	0.714921	0.38443	0.627783	0.456438	0.611417	0.624819	0.473123	0.536179	0.661823	0.575358	0.605596	0.184966	0.720362	0.482258	0.503971	0.503964	0.400067	0.435162
TCGA-AN-A0FY	0.104148	0.432845	0.444442	0.659791	0.574724	0.599737	0.22686	0.603733	0.433656	0.703061	0.54513	0.35915	0.353719	0.626007	0.494152	0.629324	0.122315	0.760005	0.445048	0.464756	0.452514	0.358973	0.501837
TCGA-E9-A228	0.0966898	0.456377	0.48241	0.645796	0.582705	0.62958	0.285106	0.678081	0.392731	0.62427	0.592454	0.407919	0.416846	0.651334	0.519728	0.612253	0.179419	0.729893	0.566333	0.501967	0.459205	0.409776	0.505081
TCGA-BH-A42U	0.466526	0.497869	0.671451	0.6525	0.665011	0.625736	0.390779	0.600206	0.50969	0.673546	0.727177	0.417309	0.525401	0.665388	0.582633	0.607066	0.103791	0.798346	0.477918	0.561329	0.583236	0.419079	0.448138
TCGA-A2-A0CO	0.448882	0.591138	0.69972	0.676235	0.635038	0.670526	0.429304	0.624338	0.587684	0.639224	0.724429	0.408469	0.565028	0.658843	0.618107	0.618105	0.242872	0.809047	0.535469	0.577985	0.605319	0.470461	0.475204
TCGA-E2-A1LI	0.302544	0.6968	0.560733	0.703808	0.619093	0.506749	0.280363	0.618472	0.568666	0.664505	0.701452	0.425948	0.417506	0.656443	0.588175	0.573564	0.175162	0.763712	0.447979	0.481204	0.516412	0.405344	0.566077
TCGA-AN-A0AL	0.567727	0.685077	0.577905	0.72294	0.650415	0.613696	0.36555	0.627558	0.547336	0.668185	0.677337	0.459494	0.441411	0.683336	0.570333	0.59244	0.171168	0.787893	0.505306	0.517982	0.58062	0.393229	0.550197
TCGA-A2-A4RY	0.332046	0.451232	0.538578	0.67214	0.624464	0.600199	0.258775	0.58113	0.532211	0.68482	0.619778	0.369305	0.489344	0.636172	0.512582	0.611225	0.124438	0.820633	0.471937	0.538545	0.524923	0.384697	0.452118
TCGA-HN-A2OB	0.189778	0.339387	0.473698	0.652232	0.627076	0.654145	0.277305	0.59727	0.475594	0.705534	0.558093	0.405473	0.537166	0.650836	0.539148	0.622855	0.104289	0.777518	0.458732	0.500704	0.492185	0.456602	0.462531
TCGA-E2-A10F	0.168472	0.508437	0.56556	0.699098	0.615632	0.620172	0.295022	0.612255	0.587218	0.670143	0.732179	0.464222	0.492069	0.623365	0.586086	0.657411	0.114433	0.770644	0.616219	0.548302	0.539644	0.431847	0.448823
TCGA-3C-AALJ	0.263575	0.617277	0.66618	0.654522	0.575506	0.710198	0.26732	0.645789	0.496876	0.624679	0.640432	0.403419	0.378642	0.71098	0.525893	0.616884	0.203427	0.763392	0.477848	0.496161	0.541465	0.351152	0.482795
TCGA-B6-A1KF	0.189866	0.448344	0.463053	0.667959	0.676021	0.588338	0.237905	0.588339	0.328226	0.703465	0.593262	0.320767	0.442817	0.635113	0.486815	0.518575	0.101468	0.777902	0.391139	0.473802	0.469864	0.437518	0.541819
TCGA-B6-A0RQ	0.178931	0.278603	0.452198	0.66688	0.648162	0.616282	0.197539	0.567551	0.451357	0.687572	0.55459	0.314067	0.429261	0.631554	0.495564	0.599307	0.0971355	0.822772	0.378573	0.470101	0.463979	0.438184	0.452794
TCGA-AR-A2LN	0.246652	0.445824	0.507856	0.666482	0.631509	0.623591	0.414093	0.597422	0.551963	0.681918	0.616866	0.400886	0.615926	0.649022	0.556455	0.660331	0.19571	0.823277	0.493858	0.53802	0.564096	0.435467	0.502988
TCGA-B6-A408	0.301086	0.455996	0.61401	0.687438	0.659319	0.684907	0.260003	0.565931	0.613126	0.705766	0.703627	0.436856	0.419492	0.648153	0.557658	0.653877	0.173607	0.770766	0.539288	0.50743	0.534557	0.4381	0.4271
TCGA-D8-A27H	0.163538	0.468603	0.434323	0.687297	0.619608	0.586253	0.26499	0.570887	0.579473	0.695037	0.586093	0.365264	0.475479	0.63883	0.568141	0.595414	0.0725547	0.805583	0.489018	0.520159	0.53465	0.42849	0.510295
TCGA-EW-A1J5	0.306056	0.627871	0.652281	0.71121	0.627427	0.591965	0.335249	0.60561	0.680258	0.691017	0.679123	0.445118	0.492948	0.638991	0.561993	0.648191	0.0845967	0.788615	0.533881	0.530379	0.533502	0.363046	0.525436
TCGA-D8-A146	0.293984	0.400989	0.496947	0.666116	0.641399	0.611197	0.365025	0.583602	0.553278	0.66232	0.618636	0.41397	0.520334	0.664305	0.533246	0.64378	0.256157	0.780802	0.520509	0.510431	0.527941	0.434389	0.453568
TCGA-E2-A1LL	0.140437	0.503259	0.450142	0.676092	0.689223	0.641607	0.230778	0.611583	0.393655	0.652315	0.603934	0.385976	0.444691	0.646689	0.518986	0.589672	0.110491	0.759555	0.474046	0.459737	0.491598	0.431406	0.573065
TCGA-AN-A04D	0.173899	0.499645	0.487118	0.627157	0.578911	0.56777	0.266289	0.57885	0.359337	0.650754	0.497594	0.332823	0.41431	0.603249	0.455717	0.533794	0.124973	0.742211	0.33826	0.403496	0.449231	0.413681	0.528567
TCGA-BH-A1FJ	0.106847	0.478794	0.455871	0.627859	0.612189	0.629523	0.246032	0.600476	0.472231	0.664713	0.438849	0.368275	0.357153	0.615883	0.492916	0.621553	0.120865	0.752541	0.429524	0.405344	0.468866	0.435527	0.520898
TCGA-B6-A0I8	0.123302	0.287568	0.447628	0.638003	0.532768	0.644937	0.222553	0.565567	0.441896	0.646429	0.546548	0.336184	0.413104	0.660782	0.477432	0.579391	0.141399	0.785235	0.378586	0.480235	0.478812	0.399786	0.437023
TCGA-AC-A8OQ	0.524072	0.618783	0.609665	0.743438	0.61304	0.659513	0.337633	0.652018	0.593112	0.670798	0.719391	0.440873	0.387156	0.646082	0.603625	0.60484	0.0910081	0.79546	0.566941	0.571067	0.550849	0.391211	0.430334
TCGA-B6-A0WV	0.119209	0.434686	0.462663	0.620218	0.561518	0.579611	0.292777	0.596375	0.377252	0.654818	0.428761	0.298941	0.317547	0.628492	0.458233	0.595399	0.108964	0.749913	0.348444	0.399064	0.443959	0.41534	0.443646
TCGA-A2-A04P	0.485029	0.710416	0.642849	0.659407	0.642226	0.600468	0.358086	0.612283	0.542422	0.68803	0.747353	0.392262	0.396892	0.653678	0.58768	0.614795	0.101644	0.787218	0.446443	0.511867	0.557862	0.422057	0.587735
TCGA-LL-A5YN	0.674047	0.601213	0.812364	0.685831	0.66288	0.711693	0.322065	0.589595	0.653286	0.662508	0.801187	0.485705	0.462389	0.712599	0.585128	0.638999	0.198827	0.75975	0.5497	0.596039	0.593597	0.384653	0.392332
TCGA-AC-A3BB	0.410328	0.521056	0.705001	0.686829	0.621089	0.620253	0.367252	0.62937	0.56911	0.668497	0.722269	0.45065	0.527463	0.679768	0.606689	0.639287	0.155289	0.773948	0.524516	0.577929	0.595832	0.433261	0.427963
TCGA-AO-A03U	0.301761	0.415922	0.647926	0.792731	0.642993	0.608265	0.328195	0.622647	0.664576	0.699076	0.810492	0.504378	0.476758	0.688402	0.566066	0.665288	0.27466	0.873958	0.600519	0.612693	0.570122	0.514573	0.494563
TCGA-AR-A24S	0.242428	0.567558	0.521696	0.749659	0.617943	0.621023	0.295874	0.738602	0.665219	0.695205	0.735041	0.497792	0.472434	0.627412	0.590152	0.637322	0.0998176	0.776748	0.681258	0.569009	0.545402	0.401486	0.479228
TCGA-AN-A0XT	0.197973	0.356903	0.451994	0.634234	0.646654	0.579276	0.368859	0.58938	0.482011	0.657448	0.512784	0.364424	0.532308	0.615091	0.487916	0.610359	0.171516	0.760106	0.393829	0.425545	0.469934	0.37341	0.504824
TCGA-EW-A1PE	0.266775	0.527074	0.576978	0.702287	0.61886	0.595358	0.388504	0.60839	0.681523	0.6788	0.706138	0.464897	0.496595	0.675638	0.559593	0.65185	0.242505	0.797709	0.555269	0.549312	0.544287	0.439224	0.482198
TCGA-A2-A0CY	0.0817376	0.415684	0.441875	0.66383	0.662161	0.728193	0.218788	0.567469	0.345309	0.651317	0.637914	0.415986	0.379917	0.636988	0.490485	0.608722	0.260336	0.73356	0.39061	0.429696	0.453586	0.295874	0.463211
TCGA-A8-A08F	0.214457	0.568764	0.599641	0.681405	0.609249	0.595279	0.315791	0.632494	0.638394	0.67918	0.746515	0.467159	0.45919	0.668349	0.569466	0.63216	0.116462	0.754475	0.646023	0.506298	0.541946	0.425086	0.478627
TCGA-AC-A2FK	0.272075	0.394895	0.512624	0.7103	0.667501	0.577778	0.275576	0.589571	0.580814	0.697153	0.618979	0.348947	0.543541	0.650183	0.506152	0.625957	0.149383	0.826472	0.442088	0.509751	0.512909	0.423476	0.502649
TCGA-E9-A1N5	0.17211	0.524264	0.604253	0.690555	0.593948	0.629984	0.311969	0.629505	0.55987	0.64028	0.66421	0.407791	0.504123	0.641235	0.580721	0.660071	0.143368	0.746296	0.534611	0.510555	0.512534	0.407808	0.480274
TCGA-AC-A3W5	0.330789	0.578545	0.644104	0.708945	0.633259	0.649473	0.299467	0.64053	0.586186	0.652919	0.783595	0.478861	0.455989	0.682201	0.575126	0.642191	0.192443	0.790896	0.582451	0.577489	0.55937	0.46165	0.471825
TCGA-A7-A4SD	0.313771	0.646949	0.601805	0.753256	0.63551	0.594453	0.302457	0.580647	0.618517	0.701051	0.769459	0.426143	0.401703	0.633316	0.540476	0.600609	0.146861	0.781124	0.580331	0.525594	0.555075	0.392443	0.468058
TCGA-E2-A1AZ	0.317878	0.71108	0.625816	0.68775	0.662836	0.539148	0.303966	0.64782	0.645066	0.68181	0.733059	0.375585	0.414699	0.633841	0.580859	0.60855	0.112219	0.770738	0.590317	0.520222	0.554447	0.427095	0.524569
TCGA-B6-A0I6	0.180124	0.552273	0.438282	0.67732	0.64482	0.599821	0.317311	0.540996	0.437386	0.666171	0.590031	0.364338	0.356051	0.62267	0.517809	0.59049	0.0394719	0.74567	0.456238	0.51023	0.500891	0.414421	0.501849
TCGA-E2-A15E	0.333837	0.434235	0.507602	0.64896	0.597183	0.62434	0.278626	0.603245	0.441228	0.680927	0.555968	0.362532	0.412935	0.614527	0.491684	0.604717	0.0606378	0.788075	0.409157	0.439586	0.484012	0.367351	0.461546
TCGA-D8-A1JG	0.359088	0.606719	0.580404	0.686958	0.63393	0.590482	0.204293	0.641513	0.67298	0.712966	0.755493	0.41342	0.389753	0.655777	0.576348	0.597372	0.275949	0.767143	0.599849	0.512447	0.539969	0.462063	0.497819
TCGA-AO-A129	0.475115	0.673294	0.689846	0.70307	0.637385	0.565207	0.26283	0.630884	0.60293	0.679568	0.759615	0.469014	0.410621	0.659075	0.56849	0.624288	0.111203	0.783602	0.521784	0.523591	0.569113	0.430739	0.497847
TCGA-AO-A0JF	0.204115	0.42174	0.559197	0.698017	0.6396	0.578843	0.365278	0.654718	0.583675	0.701542	0.702176	0.415598	0.533301	0.664542	0.582741	0.644338	0.15478	0.789688	0.564194	0.526761	0.563817	0.40829	0.487675
TCGA-BH-A28Q	0.205719	0.388508	0.494188	0.668003	0.54516	0.631757	0.294285	0.578417	0.519848	0.659073	0.531546	0.352578	0.440304	0.625543	0.508182	0.638339	0.137743	0.763069	0.463305	0.46941	0.498006	0.347051	0.484767
TCGA-AC-A6IX	0.497949	0.52999	0.626262	0.685935	0.632655	0.590777	0.375598	0.638351	0.5938	0.664641	0.735135	0.390516	0.472012	0.623028	0.539901	0.610572	0.155084	0.758825	0.51994	0.534636	0.548475	0.416426	0.460629
TCGA-E2-A15H	0.160413	0.437833	0.483831	0.654896	0.566748	0.681475	0.299532	0.571405	0.424239	0.640359	0.575442	0.377512	0.387782	0.659063	0.509901	0.611065	0.183301	0.755734	0.43347	0.437791	0.491577	0.338845	0.424556
TCGA-A8-A06Q	0.175539	0.394371	0.467908	0.626969	0.567343	0.638305	0.247612	0.640455	0.464422	0.642148	0.458847	0.348963	0.353355	0.623973	0.439489	0.564014	0.0790923	0.759062	0.380792	0.434991	0.439234	0.39392	0.473164
TCGA-EW-A1PC	0.0585536	0.523251	0.446035	0.654219	0.609314	0.611646	0.236017	0.617311	0.427819	0.693648	0.588172	0.35894	0.371043	0.655984	0.498417	0.572588	0.131853	0.762337	0.38283	0.432439	0.497232	0.328041	0.520215
TCGA-AN-A0XU	0.205927	0.586778	0.561046	0.724366	0.689748	0.578089	0.211913	0.653089	0.518061	0.723896	0.668409	0.389632	0.379551	0.612019	0.552925	0.576928	0.229937	0.792285	0.492149	0.500504	0.511756	0.357585	0.505254
TCGA-C8-A1HN	0.10185	0.509957	0.498487	0.656	0.633255	0.630282	0.322244	0.570692	0.617929	0.665178	0.5672	0.410251	0.408869	0.655493	0.526457	0.616281	0.147423	0.756882	0.477669	0.456908	0.502833	0.364801	0.540294
TCGA-BH-A0BG	0.419563	0.653721	0.685789	0.710301	0.635431	0.513818	0.277769	0.606365	0.644939	0.703593	0.711201	0.420962	0.406366	0.659536	0.56317	0.605276	0.0629327	0.810996	0.54711	0.524412	0.573255	0.363124	0.566291
TCGA-E2-A156	0.0691131	0.369381	0.440943	0.683163	0.545315	0.575539	0.332843	0.548163	0.454051	0.712503	0.558999	0.383358	0.444245	0.622587	0.493525	0.605514	0.13286	0.7567	0.44105	0.417817	0.420038	0.323913	0.46693
TCGA-E2-A1LH	0.573462	0.659718	0.775779	0.706913	0.629835	0.575034	0.325673	0.680563	0.661344	0.659032	0.819668	0.494172	0.437839	0.698112	0.647456	0.643823	0.126281	0.800497	0.617803	0.568909	0.607147	0.43404	0.493731
TCGA-LL-A740	0.212628	0.424973	0.494076	0.66748	0.612876	0.665341	0.191406	0.610339	0.466411	0.644722	0.670255	0.41658	0.415992	0.699027	0.536389	0.611125	0.241583	0.77948	0.570816	0.574585	0.508604	0.442198	0.417137
TCGA-A1-A0SF	0.282153	0.548529	0.682893	0.65676	0.643561	0.660782	0.279332	0.605322	0.506129	0.614072	0.590338	0.373606	0.469961	0.658757	0.496351	0.621949	0.138893	0.769774	0.415468	0.468167	0.512888	0.393136	0.466287
TCGA-AO-A0J8	0.18265	0.449129	0.554251	0.714568	0.580226	0.595986	0.318062	0.604699	0.588414	0.690511	0.65653	0.418505	0.465156	0.636076	0.548278	0.629182	0.184789	0.790475	0.504057	0.48616	0.528102	0.454489	0.45071
TCGA-A7-A13E	0.205499	0.568291	0.475203	0.66285	0.612382	0.599645	0.279587	0.601342	0.540929	0.667837	0.530818	0.363652	0.38529	0.661152	0.493595	0.600294	0.130093	0.757016	0.49067	0.547104	0.523485	0.438583	0.553925
TCGA-A8-A08J	0.200101	0.429997	0.510588	0.650745	0.619748	0.67618	0.255573	0.589452	0.570353	0.644141	0.661111	0.40542	0.403858	0.649049	0.536669	0.603681	0.117054	0.733197	0.537691	0.488862	0.499864	0.379217	0.446418
TCGA-AN-A0G0	0.264505	0.576828	0.483902	0.673905	0.593914	0.572387	0.21743	0.628133	0.523754	0.690917	0.625328	0.351473	0.410084	0.680146	0.525934	0.570564	0.141927	0.762841	0.488925	0.451676	0.494281	0.320445	0.567887
TCGA-E2-A1IE	0.111818	0.373059	0.462879	0.622076	0.531863	0.634175	0.350444	0.569868	0.411075	0.612634	0.459111	0.337424	0.369612	0.614847	0.466892	0.603989	0.222855	0.738668	0.403612	0.409517	0.471206	0.423057	0.500566
TCGA-BH-A0BO	0.229398	0.476068	0.439603	0.770094	0.666521	0.656371	0.470716	0.616231	0.529607	0.711836	0.723849	0.430656	0.599347	0.649288	0.588295	0.660516	0.392515	0.838702	0.545896	0.55514	0.590247	0.481416	0.456781
TCGA-E2-A14T	0.148353	0.415877	0.510782	0.651849	0.565062	0.642074	0.297981	0.635902	0.460394	0.65034	0.608503	0.383222	0.42548	0.670583	0.530137	0.595299	0.232902	0.777866	0.514631	0.468948	0.500676	0.384524	0.427362
TCGA-BH-A0W5	0.668622	0.607328	0.733865	0.721631	0.641723	0.649335	0.262144	0.587377	0.667003	0.675251	0.702879	0.412585	0.426214	0.666459	0.595359	0.634118	0.0908547	0.805094	0.541041	0.545431	0.575371	0.373735	0.436463
TCGA-BH-A6R8	0.180962	0.405565	0.593074	0.682183	0.5952	0.580421	0.243923	0.582693	0.608603	0.710454	0.679063	0.40417	0.505676	0.656623	0.533272	0.628996	0.16155	0.736803	0.496498	0.523026	0.487639	0.413538	0.429615
TCGA-GI-A2C8	0.166537	0.41561	0.541486	0.684751	0.666031	0.644021	0.342909	0.622144	0.633375	0.667016	0.749449	0.430477	0.467476	0.658571	0.557736	0.625524	0.128339	0.789754	0.567703	0.553796	0.539225	0.364163	0.432166
TCGA-B6-A0IC	0.0855235	0.350337	0.43104	0.647504	0.572841	0.557974	0.324446	0.557163	0.42477	0.650382	0.511642	0.38101	0.341607	0.647845	0.477731	0.601952	0.142413	0.759353	0.420507	0.409309	0.415334	0.350734	0.452583
TCGA-EW-A1J2	0.201393	0.415319	0.539536	0.684589	0.629826	0.640689	0.320722	0.630333	0.61401	0.692499	0.655307	0.432977	0.485716	0.627957	0.546981	0.657704	0.101037	0.804175	0.530574	0.528638	0.531376	0.394554	0.491439
TCGA-BH-A0GY	0.226181	0.507611	0.513253	0.697416	0.66304	0.60197	0.308712	0.636011	0.554817	0.69579	0.696605	0.391869	0.46853	0.657276	0.528035	0.602837	0.298003	0.782302	0.523899	0.527536	0.508295	0.335524	0.42466
TCGA-OK-A5Q2	0.473436	0.605696	0.655315	0.682321	0.62148	0.652356	0.301579	0.599858	0.527718	0.658919	0.777103	0.380587	0.459484	0.639893	0.558387	0.62179	0.146101	0.7796	0.495964	0.510308	0.535112	0.350831	0.529988
TCGA-B6-A0I2	0.474187	0.645559	0.7864	0.755491	0.669636	0.561968	0.246718	0.65168	0.638319	0.663164	0.822961	0.42015	0.43745	0.652284	0.569238	0.656124	0.24355	0.771279	0.51217	0.587504	0.578352	0.391536	0.555242
TCGA-AQ-A04L	0.157637	0.386397	0.478244	0.6819	0.67218	0.641199	0.263119	0.588326	0.489308	0.678052	0.661745	0.404812	0.376657	0.648211	0.493772	0.582499	0.203175	0.796111	0.458015	0.4725	0.508057	0.382022	0.444014
TCGA-A8-A083	0.110738	0.308604	0.496982	0.670004	0.575636	0.571658	0.340888	0.583534	0.480031	0.667941	0.532683	0.384217	0.442895	0.655194	0.472797	0.619455	0.197617	0.755676	0.399895	0.426716	0.443618	0.370321	0.388109
TCGA-BH-A1EU	0.394858	0.615716	0.655935	0.690421	0.625342	0.533696	0.432119	0.661075	0.703407	0.68624	0.714945	0.445379	0.60244	0.646457	0.595729	0.65481	0.175782	0.822284	0.581446	0.581316	0.56564	0.437119	0.487408
TCGA-A2-A3XS	0.371701	0.55127	0.605429	0.64834	0.594178	0.599877	0.259112	0.599202	0.473659	0.69877	0.682502	0.397308	0.374762	0.665539	0.494934	0.589707	0.094283	0.788184	0.455632	0.489949	0.53446	0.380834	0.470029
TCGA-BH-A0BQ	0.281378	0.47761	0.618801	0.678416	0.636041	0.644452	0.335604	0.599287	0.551961	0.667269	0.721046	0.409412	0.561292	0.640284	0.559161	0.665988	0.147827	0.796014	0.487938	0.488549	0.547061	0.365325	0.488216
TCGA-E2-A10C	0.236929	0.595172	0.686982	0.685472	0.65479	0.702388	0.216847	0.624264	0.546558	0.639743	0.74155	0.426119	0.484727	0.68528	0.560353	0.591575	0.201864	0.730756	0.444453	0.513163	0.525718	0.390009	0.432141
TCGA-E2-A2P5	0.147709	0.49265	0.56037	0.646811	0.633928	0.660812	0.235949	0.588474	0.41442	0.627785	0.568782	0.402111	0.414796	0.654828	0.491303	0.615325	0.129684	0.718079	0.416127	0.464826	0.484665	0.369994	0.444312
TCGA-AO-A0J7	0.106331	0.449023	0.534027	0.661586	0.564386	0.616462	0.329944	0.559699	0.454209	0.649159	0.497847	0.377899	0.500943	0.666083	0.468801	0.606426	0.109556	0.702775	0.382081	0.434632	0.479124	0.379092	0.429646
TCGA-E9-A1N9	0.225978	0.552709	0.54908	0.616975	0.597516	0.58839	0.315857	0.64683	0.5941	0.646755	0.536372	0.397084	0.354656	0.634194	0.473935	0.602256	0.13831	0.732002	0.42577	0.455665	0.484181	0.375866	0.496485
TCGA-BH-A0E7	0.0661962	0.295324	0.429116	0.662323	0.571475	0.625759	0.257474	0.566005	0.445947	0.708358	0.471704	0.347085	0.379989	0.631658	0.503557	0.63245	0.143127	0.789218	0.427386	0.427577	0.45728	0.336678	0.488424
TCGA-A2-A0YC	0.143975	0.451029	0.496024	0.714107	0.564109	0.603757	0.307817	0.627457	0.557798	0.684131	0.604968	0.401458	0.482209	0.63403	0.531051	0.64798	0.151268	0.799482	0.489787	0.485892	0.497831	0.345402	0.466743
TCGA-BH-A1FL	0.244541	0.416221	0.493359	0.653588	0.528621	0.586144	0.309623	0.589923	0.509951	0.624331	0.520823	0.363883	0.478522	0.609752	0.508378	0.612389	0.0858494	0.772358	0.415504	0.44635	0.482937	0.319972	0.46622
TCGA-AR-A0TX	0.364774	0.571237	0.697332	0.703802	0.625934	0.676194	0.276926	0.678566	0.647721	0.665256	0.735774	0.429377	0.42446	0.681697	0.552259	0.656298	0.186295	0.793872	0.575561	0.556718	0.54836	0.436274	0.519665
TCGA-AO-A0JC	0.978203	0.816198	0.883965	0.76662	0.693664	0.668911	0.466351	0.72784	0.86435	0.651133	0.899634	0.496265	0.527619	0.76994	0.654645	0.652976	0.170724	0.798266	0.660603	0.651989	0.636939	0.437346	0.483089
TCGA-A2-A0T0	0.129252	0.518168	0.561841	0.682297	0.597183	0.608361	0.201571	0.618829	0.55229	0.666554	0.766163	0.402316	0.362863	0.641576	0.537289	0.595966	0.0962483	0.776207	0.551343	0.455328	0.512954	0.458471	0.453538
TCGA-AC-A3TN	0.207395	0.349617	0.540246	0.641303	0.56984	0.689492	0.326899	0.559076	0.434516	0.67118	0.545567	0.420051	0.465486	0.640772	0.492115	0.617149	0.150175	0.769907	0.415412	0.44944	0.484194	0.392534	0.421789
TCGA-E9-A22G	0.243087	0.636015	0.555884	0.686211	0.618793	0.535257	0.314824	0.604929	0.476364	0.645094	0.572097	0.385714	0.397194	0.610604	0.495178	0.60629	0.102082	0.737978	0.41545	0.479658	0.521228	0.39744	0.590473
TCGA-E2-A1B1	0.269419	0.625848	0.612464	0.685037	0.665446	0.622021	0.357719	0.64754	0.67272	0.676849	0.721799	0.41588	0.493043	0.629364	0.60368	0.679739	0.122558	0.819131	0.583373	0.571701	0.577005	0.371701	0.521254
TCGA-BH-A18F	0.263847	0.585717	0.569507	0.663012	0.615035	0.623916	0.31421	0.59873	0.519494	0.658522	0.64458	0.379837	0.482387	0.636551	0.569196	0.616908	0.120584	0.774437	0.492026	0.498415	0.530265	0.395354	0.517773
TCGA-AC-A8OP	0.242536	0.475628	0.537293	0.646194	0.607736	0.626401	0.3709	0.594942	0.469496	0.666938	0.601661	0.334336	0.564882	0.639316	0.473492	0.59736	0.152112	0.774174	0.420648	0.48806	0.515014	0.446931	0.397775
TCGA-A1-A0SP	0.354651	0.647352	0.523998	0.751587	0.612856	0.588506	0.290469	0.654074	0.599264	0.650443	0.676152	0.458545	0.435765	0.662371	0.592275	0.624572	0.0881402	0.757937	0.589453	0.524337	0.557536	0.40946	0.535536
TCGA-E2-A15O	0.133659	0.445566	0.49531	0.660218	0.625444	0.548862	0.272876	0.595888	0.443217	0.656255	0.564854	0.396277	0.471571	0.654305	0.500904	0.582923	0.229122	0.724844	0.407426	0.443738	0.456068	0.392488	0.513814
TCGA-E2-A14N	0.254939	0.765633	0.636853	0.703253	0.654626	0.554536	0.269621	0.608752	0.522075	0.677444	0.666618	0.364597	0.325563	0.604208	0.554005	0.553598	0.0837068	0.743954	0.463497	0.466181	0.575298	0.344955	0.602582
TCGA-A2-A0YG	0.163887	0.497619	0.504035	0.668209	0.647008	0.672291	0.306453	0.576235	0.495486	0.633171	0.608307	0.34091	0.368412	0.62812	0.46884	0.580122	0.123641	0.714114	0.440108	0.446285	0.463297	0.346855	0.478452
TCGA-BH-A0B8	0.139535	0.407422	0.489027	0.646749	0.665774	0.619096	0.320635	0.61698	0.500304	0.668577	0.615247	0.411198	0.46346	0.638643	0.49422	0.623591	0.172288	0.723145	0.437324	0.434929	0.493547	0.346115	0.451966
TCGA-E2-A1BC	0.169801	0.353097	0.455815	0.662475	0.594249	0.657773	0.377192	0.568385	0.447451	0.676502	0.482957	0.358581	0.433114	0.619539	0.532634	0.631852	0.133332	0.799134	0.440132	0.472974	0.503201	0.472317	0.475153
TCGA-E2-A14Y	0.164612	0.613892	0.479375	0.699444	0.669019	0.615912	0.240194	0.604197	0.384199	0.704414	0.62981	0.343067	0.466794	0.628193	0.488089	0.577302	0.404997	0.740072	0.410775	0.504835	0.492133	0.418751	0.590677
TCGA-A7-A4SF	0.251142	0.488207	0.567717	0.639703	0.6724	0.681442	0.248955	0.60554	0.502187	0.663625	0.587755	0.37528	0.386953	0.636777	0.521395	0.584901	0.111773	0.73168	0.424824	0.47719	0.480835	0.335603	0.41569
TCGA-A2-A4RW	0.234372	0.384733	0.55043	0.662283	0.615403	0.62863	0.269875	0.578837	0.51608	0.667894	0.619589	0.412821	0.468096	0.647677	0.485299	0.61466	0.120732	0.742879	0.480903	0.527989	0.522371	0.394625	0.400478
TCGA-AN-A03X	0.147633	0.423033	0.527355	0.659207	0.64426	0.619419	0.356991	0.594723	0.530586	0.68018	0.639018	0.450105	0.49465	0.651575	0.564546	0.626383	0.17097	0.76971	0.484227	0.513412	0.511081	0.354105	0.45502
TCGA-GM-A2DD	0.386031	0.708296	0.783802	0.69714	0.699855	0.65911	0.292894	0.645142	0.626502	0.679024	0.832513	0.471176	0.470296	0.7215	0.594442	0.642711	0.21651	0.783455	0.586172	0.60428	0.591472	0.436465	0.430287
TCGA-A8-A0A7	0.651779	0.665994	0.825887	0.732343	0.673776	0.637244	0.265097	0.639509	0.740647	0.669054	0.873847	0.487898	0.465444	0.696589	0.59807	0.68641	0.11133	0.779998	0.667438	0.62721	0.607696	0.405047	0.432706
TCGA-AO-A12F	0.165667	0.530285	0.466528	0.628574	0.59609	0.5699	0.303195	0.667345	0.361744	0.65891	0.609751	0.361433	0.564229	0.640146	0.552471	0.569887	0.206694	0.762415	0.442907	0.46586	0.49487	0.402642	0.554558
TCGA-A2-A0EO	0.275647	0.459074	0.57174	0.713952	0.648154	0.635117	0.274036	0.601686	0.539504	0.685393	0.668191	0.411675	0.444993	0.65282	0.570766	0.6599	0.0878555	0.786902	0.491004	0.500991	0.542911	0.412581	0.469588
TCGA-B6-A0X5	0.100268	0.434219	0.43523	0.629442	0.615483	0.632994	0.201422	0.553096	0.488353	0.644905	0.494022	0.375797	0.419647	0.668233	0.454409	0.580771	0.0714407	0.731155	0.400332	0.459703	0.459635	0.33281	0.547139
TCGA-D8-A73U	0.487022	0.575201	0.821417	0.737908	0.663279	0.640146	0.329921	0.627436	0.726529	0.684044	0.869226	0.527689	0.567763	0.694173	0.615585	0.692021	0.184586	0.803317	0.650737	0.616234	0.628402	0.437516	0.438747
TCGA-AR-A5QP	0.322076	0.442361	0.526145	0.675301	0.599046	0.632025	0.306723	0.616225	0.486342	0.674713	0.600939	0.396414	0.483569	0.632094	0.506941	0.600728	0.0668848	0.774735	0.437688	0.487939	0.512666	0.390888	0.46407
TCGA-BH-A1ET	0.19565	0.3944	0.522143	0.665287	0.597131	0.60374	0.382025	0.582925	0.561672	0.686147	0.554342	0.366933	0.478005	0.645542	0.517962	0.630069	0.155024	0.794893	0.462269	0.472145	0.506849	0.336977	0.487529
TCGA-D8-A1XR	0.0776357	0.465467	0.449964	0.658942	0.625154	0.601971	0.255837	0.618883	0.484742	0.713741	0.507787	0.344478	0.388515	0.634518	0.500382	0.615137	0.259508	0.750062	0.454248	0.48023	0.490117	0.380577	0.478581
TCGA-A8-A07L	0.123352	0.452724	0.479881	0.649288	0.593496	0.629601	0.222359	0.583151	0.454549	0.684783	0.558792	0.362014	0.392028	0.61723	0.489797	0.595445	0.140469	0.736248	0.404473	0.445695	0.483048	0.405601	0.45762
TCGA-AO-A0JA	0.197137	0.520279	0.531756	0.669882	0.598291	0.611314	0.290858	0.595439	0.595905	0.631461	0.723354	0.440896	0.467602	0.634876	0.543183	0.63688	0.201494	0.758322	0.508844	0.542071	0.494473	0.43349	0.485289
TCGA-A2-A0YE	0.173931	0.510729	0.448808	0.659187	0.632219	0.547549	0.201755	0.651216	0.396606	0.650466	0.590258	0.349245	0.370535	0.656983	0.496532	0.59082	0.108786	0.777206	0.410728	0.462899	0.479747	0.341064	0.494808
TCGA-E2-A14R	0.375229	0.63793	0.633042	0.690009	0.612162	0.576463	0.29734	0.626455	0.595559	0.689113	0.707884	0.443891	0.417865	0.667584	0.548874	0.603776	0.0946065	0.762856	0.510857	0.536934	0.545542	0.372904	0.527331
TCGA-EW-A1P5	0.145154	0.492963	0.517966	0.685963	0.642578	0.539313	0.275329	0.618541	0.569907	0.69458	0.650682	0.429364	0.403699	0.640244	0.51864	0.639898	0.192094	0.784513	0.534741	0.498396	0.498269	0.435745	0.467255
TCGA-A8-A07R	0.224266	0.558271	0.439186	0.612438	0.618098	0.572144	0.226322	0.575195	0.474235	0.684089	0.586366	0.382702	0.35082	0.623493	0.534641	0.558882	0.0653277	0.756116	0.4291	0.444881	0.456404	0.364303	0.514976
TCGA-AR-A1AJ	0.54452	0.745887	0.756984	0.74368	0.662588	0.622248	0.316215	0.740862	0.765849	0.667862	0.887065	0.511765	0.473638	0.666989	0.65153	0.646942	0.212135	0.794481	0.737163	0.619433	0.610983	0.444518	0.544269
TCGA-EW-A1P0	0.160733	0.486422	0.555047	0.658725	0.59757	0.598636	0.346704	0.586567	0.57208	0.667645	0.577191	0.385174	0.366405	0.630812	0.492033	0.602692	0.0985086	0.743979	0.445691	0.483682	0.524954	0.33199	0.478613
TCGA-C8-A27B	0.305874	0.740177	0.635548	0.747123	0.654069	0.567542	0.27736	0.641792	0.686614	0.673034	0.808052	0.504542	0.505647	0.635338	0.594919	0.64981	0.230318	0.772113	0.575487	0.533967	0.548153	0.363932	0.637909
TCGA-A2-A0EX	0.313401	0.383272	0.550217	0.655082	0.628022	0.646872	0.30392	0.600005	0.529464	0.684356	0.568865	0.391888	0.477251	0.653013	0.52403	0.621605	0.0771461	0.78143	0.451831	0.474027	0.514446	0.447877	0.472229
TCGA-A8-A07G	0.221213	0.387761	0.516242	0.662263	0.632069	0.638809	0.247964	0.591546	0.518168	0.694912	0.670224	0.393278	0.412071	0.643071	0.537033	0.627656	0.0572511	0.789501	0.511362	0.498222	0.533409	0.449785	0.424551
TCGA-A2-A3KC	0.208826	0.476008	0.507906	0.683624	0.601756	0.61169	0.3229	0.640124	0.563987	0.659826	0.687139	0.419748	0.477694	0.629557	0.519262	0.621558	0.138066	0.768462	0.493427	0.523554	0.51252	0.364983	0.474975
TCGA-D8-A1JD	0.167339	0.514603	0.507933	0.706426	0.595296	0.636102	0.24575	0.60478	0.615467	0.678556	0.670178	0.447242	0.449725	0.631128	0.548565	0.637255	0.0996719	0.740496	0.603727	0.527374	0.515076	0.441162	0.480722
TCGA-E2-A107	0.18564	0.509899	0.512766	0.653192	0.580386	0.680626	0.256616	0.59242	0.446855	0.634856	0.583781	0.370836	0.474512	0.676573	0.49218	0.582741	0.2213	0.736106	0.341821	0.439568	0.45465	0.410488	0.504318
TCGA-A8-A086	0.0957909	0.373447	0.472863	0.674117	0.609885	0.622618	0.21986	0.604284	0.454654	0.695872	0.592238	0.375317	0.45294	0.646984	0.532134	0.618563	0.115831	0.752693	0.498811	0.48397	0.479503	0.468583	0.511514
TCGA-BH-A0AU	0.235173	0.513	0.539766	0.678451	0.574727	0.579483	0.30068	0.600213	0.547311	0.651282	0.555855	0.381944	0.437427	0.613679	0.49938	0.610892	0.161491	0.765945	0.465214	0.482863	0.505945	0.383703	0.426486
TCGA-GM-A2DM	0.131891	0.406171	0.494295	0.680231	0.60979	0.60026	0.386725	0.599421	0.574745	0.701349	0.625659	0.456686	0.438598	0.686982	0.508132	0.622125	0.25723	0.795797	0.591908	0.480188	0.47035	0.372703	0.434347
TCGA-BH-A0AW	0.404506	0.642924	0.779125	0.690316	0.660148	0.67558	0.235923	0.658652	0.646119	0.650216	0.820725	0.463827	0.486953	0.703262	0.61289	0.65399	0.208922	0.758227	0.587325	0.590744	0.599048	0.431943	0.518679
TCGA-GM-A3NY	0.209795	0.460834	0.53406	0.643716	0.656373	0.654786	0.324396	0.580942	0.476779	0.71453	0.599775	0.360516	0.408326	0.621486	0.5394	0.598095	0.194267	0.742923	0.389256	0.468502	0.484854	0.449578	0.466002
TCGA-AC-A3W6	0.26427	0.463679	0.673705	0.68292	0.655392	0.672043	0.290986	0.618508	0.560055	0.656759	0.695934	0.460025	0.493614	0.667812	0.559366	0.637392	0.180852	0.762899	0.559858	0.542547	0.574345	0.443518	0.460415
TCGA-A1-A0SN	0.197109	0.600116	0.648793	0.667217	0.600037	0.677445	0.260099	0.597794	0.654544	0.646186	0.725158	0.422593	0.515269	0.660662	0.561115	0.652503	0.161734	0.745208	0.504384	0.508174	0.5439	0.474747	0.472473
TCGA-EW-A2FV	0.278763	0.612282	0.628956	0.657302	0.63882	0.658782	0.307796	0.629631	0.626968	0.637924	0.668718	0.409893	0.527348	0.65927	0.552682	0.644376	0.13939	0.762032	0.499022	0.562733	0.544518	0.347172	0.476474
TCGA-AC-A62Y	0.133411	0.517582	0.558361	0.695725	0.643892	0.642844	0.394893	0.607678	0.565106	0.714218	0.684862	0.43953	0.512321	0.670869	0.561933	0.636682	0.243592	0.815754	0.571889	0.549593	0.530773	0.457648	0.45888
TCGA-A2-A0YT	0.135754	0.528174	0.524142	0.627856	0.568464	0.653116	0.30008	0.597802	0.613229	0.643745	0.608579	0.342788	0.436914	0.653075	0.510095	0.611745	0.137076	0.746971	0.443275	0.506223	0.50024	0.405881	0.442983
TCGA-D8-A27T	0.204039	0.522301	0.604064	0.668708	0.650619	0.620132	0.329042	0.648269	0.621704	0.689178	0.665157	0.425455	0.526086	0.648248	0.547434	0.642048	0.124987	0.779671	0.545344	0.522448	0.531207	0.359226	0.474663
TCGA-AR-A24V	0.115451	0.478265	0.500609	0.69284	0.680693	0.589388	0.254707	0.604493	0.594716	0.717881	0.66058	0.441581	0.507397	0.655382	0.592875	0.645759	0.128909	0.806567	0.585277	0.522208	0.542259	0.447402	0.506567
TCGA-AR-A2LK	0.118135	0.465554	0.494673	0.693081	0.590986	0.564856	0.20698	0.612585	0.529772	0.676324	0.615571	0.440829	0.457657	0.640861	0.550081	0.620327	0.138655	0.73304	0.525051	0.491233	0.484638	0.382328	0.479985
TCGA-A8-A094	0.283539	0.616876	0.64923	0.73324	0.615018	0.599113	0.222143	0.645342	0.697159	0.660265	0.800766	0.450885	0.422566	0.699486	0.565319	0.627354	0.222689	0.778557	0.612576	0.543429	0.551596	0.449646	0.481735
TCGA-A8-A081	0.274771	0.580143	0.680063	0.679796	0.657577	0.642439	0.257243	0.596121	0.660941	0.670903	0.69935	0.402592	0.403618	0.662156	0.469806	0.59487	0.139562	0.739664	0.460202	0.476983	0.505066	0.372079	0.509608
TCGA-AR-A24O	0.252757	0.544739	0.548935	0.661599	0.630603	0.619448	0.399957	0.630946	0.603459	0.657046	0.641451	0.4001	0.526678	0.635645	0.590251	0.637052	0.176946	0.817058	0.539492	0.534177	0.547772	0.429549	0.569413
TCGA-A7-A6VY	0.355561	0.632448	0.596066	0.723643	0.667708	0.662322	0.197314	0.678039	0.616973	0.657746	0.813759	0.463783	0.44846	0.671772	0.573277	0.629572	0.177902	0.768985	0.633658	0.557051	0.561036	0.519532	0.506044
TCGA-BH-A1FU	0.350209	0.590462	0.578876	0.64236	0.63068	0.581962	0.24438	0.612204	0.55111	0.668413	0.681054	0.375312	0.406934	0.662234	0.539289	0.618657	0.144762	0.781973	0.504367	0.525848	0.544065	0.387509	0.515655
TCGA-E9-A1QZ	0.452326	0.653008	0.73096	0.684919	0.649192	0.529464	0.364969	0.673068	0.612789	0.649435	0.715155	0.382124	0.538506	0.652423	0.615923	0.636961	0.152562	0.788924	0.515578	0.566011	0.588873	0.385971	0.529166
TCGA-AC-A2BM	0.212433	0.5636	0.573599	0.670379	0.625404	0.514378	0.357204	0.59935	0.576906	0.65842	0.572018	0.388544	0.451645	0.630264	0.516732	0.627476	0.141907	0.771895	0.478013	0.483789	0.489375	0.378677	0.494616
TCGA-A7-A4SE	0.171827	0.548354	0.431821	0.66744	0.649699	0.654854	0.219622	0.63386	0.481678	0.658795	0.644825	0.433298	0.430535	0.604459	0.526219	0.629355	0.167773	0.762101	0.535069	0.496211	0.508502	0.386648	0.494354
TCGA-C8-A12W	0.280484	0.497156	0.499011	0.659426	0.597398	0.641325	0.253298	0.608071	0.552987	0.672079	0.678018	0.430918	0.435324	0.663919	0.584077	0.623149	0.0654227	0.762336	0.515214	0.539069	0.488854	0.432823	0.432758
TCGA-E2-A10B	0.148618	0.42808	0.511594	0.657801	0.612991	0.577656	0.27968	0.598237	0.556504	0.661799	0.624866	0.402809	0.47714	0.637253	0.51158	0.629699	0.156493	0.774716	0.478922	0.484221	0.503275	0.418852	0.441274
TCGA-E9-A5UP	0.109506	0.341313	0.520079	0.689045	0.634259	0.664953	0.231593	0.577499	0.478205	0.663025	0.675498	0.384533	0.432675	0.659931	0.487218	0.588647	0.185574	0.776684	0.394412	0.455295	0.498742	0.432469	0.407026
TCGA-GM-A2DF	0.511103	0.672514	0.63568	0.706259	0.636174	0.598945	0.372094	0.649269	0.612259	0.705315	0.782357	0.477124	0.454882	0.718704	0.587788	0.62783	0.198099	0.817002	0.570238	0.516753	0.561275	0.405617	0.514123
TCGA-C8-A12N	0.107087	0.354783	0.509764	0.728874	0.641863	0.629738	0.233337	0.592529	0.579308	0.704675	0.702727	0.446319	0.395423	0.634837	0.533067	0.650528	0.111363	0.78646	0.49934	0.498683	0.517312	0.392999	0.464669
TCGA-AC-A5EH	0.199156	0.481954	0.510959	0.701062	0.640417	0.689878	0.230011	0.602783	0.549878	0.674514	0.737818	0.453992	0.428021	0.677108	0.545807	0.617466	0.11997	0.750432	0.540606	0.524719	0.510698	0.455399	0.418596
TCGA-AC-A23E	0.103213	0.39067	0.443692	0.69718	0.624731	0.599	0.262158	0.612242	0.579517	0.681077	0.68316	0.448627	0.471532	0.650632	0.582678	0.668227	0.126232	0.782857	0.600057	0.499867	0.497719	0.408401	0.490391
TCGA-E9-A1RI	0.152402	0.411208	0.498406	0.672897	0.622077	0.636769	0.321001	0.572628	0.560129	0.666445	0.574431	0.408526	0.489814	0.624227	0.567058	0.651917	0.0703746	0.779287	0.506977	0.498799	0.50748	0.389304	0.454816
TCGA-C8-A278	0.463108	0.61525	0.648721	0.707529	0.657223	0.628368	0.264507	0.686081	0.686954	0.646719	0.791806	0.470192	0.454875	0.676226	0.59635	0.63415	0.140689	0.758443	0.625904	0.554695	0.539068	0.408455	0.506142
TCGA-D8-A1JJ	0.105939	0.506388	0.467264	0.686605	0.62666	0.672525	0.220421	0.608164	0.575596	0.672066	0.655334	0.410623	0.38565	0.633773	0.54792	0.650475	0.131024	0.74988	0.592902	0.513092	0.501004	0.374887	0.438657
TCGA-AO-A0JE	0.324649	0.575866	0.690388	0.704873	0.692074	0.633427	0.224895	0.616878	0.68774	0.651185	0.800639	0.453337	0.398908	0.655216	0.582008	0.643849	0.24676	0.739656	0.578949	0.550426	0.563751	0.377826	0.496105
TCGA-E2-A15I	0.303043	0.473372	0.592648	0.697695	0.639564	0.581293	0.333332	0.569277	0.560696	0.642489	0.574989	0.37468	0.475367	0.631975	0.519552	0.63369	0.231604	0.776927	0.449387	0.46675	0.502928	0.392726	0.459262
TCGA-D8-A145	0.347569	0.39611	0.50902	0.660019	0.617986	0.634065	0.344427	0.581064	0.531221	0.646861	0.64468	0.353434	0.477268	0.631495	0.506074	0.631385	0.34242	0.782733	0.460055	0.488829	0.500964	0.388669	0.426506
TCGA-BH-A0BP	0.132918	0.351061	0.464366	0.629511	0.632447	0.700779	0.275054	0.58501	0.465193	0.647946	0.618919	0.362187	0.445654	0.675579	0.560287	0.626277	0.179746	0.777485	0.488795	0.510938	0.526832	0.405355	0.441564
TCGA-E2-A15M	0.338031	0.679376	0.691179	0.685545	0.640336	0.573267	0.363375	0.671938	0.686292	0.654663	0.732317	0.451397	0.484267	0.663852	0.61548	0.665669	0.199699	0.806703	0.59902	0.583702	0.573785	0.435792	0.544186
TCGA-C8-A137	0.1583	0.426208	0.463476	0.635583	0.581223	0.686416	0.221602	0.579428	0.363171	0.652939	0.540135	0.353003	0.322759	0.649398	0.481943	0.577288	0.0629224	0.74946	0.415314	0.452899	0.467355	0.443006	0.531173
TCGA-A8-A06Y	0.0967334	0.298504	0.468765	0.660279	0.660178	0.657413	0.265783	0.576252	0.3643	0.670391	0.550547	0.340293	0.314798	0.66368	0.451222	0.59761	0.1972	0.772008	0.35133	0.457335	0.431439	0.329019	0.40585
TCGA-A2-A0EW	0.257499	0.488355	0.564369	0.670458	0.634313	0.587375	0.372841	0.612153	0.574007	0.661097	0.633158	0.388818	0.573248	0.642381	0.564568	0.628766	0.144782	0.822787	0.504606	0.523454	0.52685	0.363375	0.530105
TCGA-AR-A0TQ	0.307859	0.691216	0.654477	0.672011	0.575009	0.624204	0.347527	0.654376	0.593784	0.625217	0.666665	0.431642	0.426675	0.646526	0.54608	0.600197	0.117228	0.735375	0.46885	0.50869	0.516084	0.339537	0.46169
TCGA-LD-A9QF	0.460604	0.668973	0.788315	0.730162	0.680558	0.645432	0.350465	0.669464	0.66417	0.673811	0.893975	0.537197	0.539127	0.694004	0.649365	0.672355	0.224797	0.809783	0.665254	0.640275	0.641504	0.486622	0.516826
TCGA-BH-A0H6	0.086844	0.309612	0.465762	0.653951	0.574444	0.625805	0.235638	0.563871	0.427582	0.692685	0.570455	0.380678	0.408377	0.656282	0.560031	0.61195	0.163743	0.795311	0.45476	0.4827	0.486875	0.434581	0.489591
TCGA-EW-A1P3	0.216266	0.5173	0.518826	0.66086	0.594882	0.669758	0.347948	0.594415	0.474635	0.687257	0.65567	0.355246	0.493046	0.626312	0.56798	0.615938	0.233233	0.785846	0.425599	0.494928	0.525639	0.394488	0.497163
TCGA-B6-A0IB	0.1158	0.345928	0.471669	0.63881	0.635384	0.625574	0.19887	0.605647	0.384461	0.626285	0.465445	0.313362	0.354678	0.650812	0.487813	0.576393	0.221713	0.733289	0.333711	0.424905	0.442525	0.348318	0.477705
TCGA-A2-A25B	0.166811	0.625096	0.542962	0.687943	0.57837	0.639412	0.267802	0.585361	0.606517	0.61986	0.624919	0.400867	0.418233	0.617091	0.557136	0.622245	0.131161	0.748864	0.546635	0.515118	0.512214	0.356218	0.530964
TCGA-AN-A0XW	0.234552	0.606898	0.691329	0.693689	0.648884	0.633279	0.315842	0.650454	0.662916	0.640802	0.729828	0.474578	0.455015	0.623789	0.593469	0.6905	0.0856931	0.749242	0.60901	0.556483	0.569479	0.452338	0.55029
TCGA-BH-A0E0	0.178374	0.519045	0.532204	0.688325	0.6285	0.555858	0.330374	0.653727	0.466785	0.784692	0.625924	0.362076	0.417626	0.684093	0.432779	0.55029	0.162507	0.766149	0.431376	0.504202	0.503715	0.455854	0.488911
TCGA-A2-A0CM	0.296173	0.710225	0.696488	0.720567	0.650773	0.578617	0.307086	0.639604	0.636079	0.665375	0.74191	0.45019	0.451456	0.648169	0.599177	0.614374	0.158963	0.790087	0.629691	0.550194	0.58383	0.394231	0.506365
TCGA-D8-A1X9	0.141376	0.474371	0.523678	0.694255	0.631801	0.679552	0.253014	0.623317	0.611426	0.659195	0.67076	0.424654	0.41074	0.642419	0.55645	0.625721	0.14476	0.773969	0.54889	0.526755	0.507139	0.441803	0.493182
TCGA-BH-A0HY	0.11063	0.457419	0.447288	0.64229	0.590464	0.709291	0.262791	0.646336	0.390511	0.662281	0.499928	0.34367	0.345415	0.638732	0.504932	0.600243	0.0815382	0.73375	0.407978	0.45146	0.499456	0.376071	0.501181
TCGA-A7-A0CJ	0.125947	0.482598	0.551816	0.645516	0.608187	0.646772	0.240521	0.598388	0.475888	0.657852	0.569494	0.363071	0.386649	0.61499	0.487609	0.622001	0.101471	0.705955	0.494074	0.443859	0.511792	0.360043	0.505892
TCGA-AR-A2LJ	0.339287	0.484387	0.658017	0.672267	0.631049	0.631676	0.354123	0.684646	0.548385	0.689434	0.776322	0.528771	0.5894	0.687499	0.607471	0.647989	0.117315	0.755293	0.640372	0.581201	0.550888	0.39223	0.464152
TCGA-B6-A40C	0.19041	0.427627	0.514786	0.687737	0.555778	0.65577	0.255677	0.620078	0.462677	0.698332	0.62391	0.436	0.410761	0.640933	0.599517	0.630411	0.142853	0.761623	0.49456	0.501534	0.524135	0.409233	0.456397
TCGA-A2-A0EP	0.576061	0.68539	0.775482	0.730032	0.6738	0.665056	0.435296	0.74045	0.714294	0.690004	0.899582	0.567606	0.698542	0.700894	0.680323	0.67209	0.237495	0.798282	0.759055	0.663818	0.674825	0.497322	0.499179
TCGA-B6-A0RO	0.11801	0.331566	0.49168	0.639826	0.608373	0.685365	0.343579	0.579068	0.449575	0.636245	0.542823	0.330752	0.369482	0.672458	0.508885	0.585703	0.250733	0.761103	0.387676	0.46939	0.46199	0.402257	0.366403
TCGA-GM-A3NW	0.208373	0.47169	0.541803	0.654989	0.562714	0.582422	0.397352	0.584386	0.464076	0.635489	0.577893	0.389787	0.549703	0.627023	0.470393	0.579886	0.152752	0.743737	0.416564	0.467471	0.47661	0.37854	0.464816
TCGA-A1-A0SO	0.214943	0.570557	0.475779	0.620439	0.518062	0.516422	0.266027	0.595859	0.4235	0.636531	0.500484	0.350107	0.312847	0.581709	0.473762	0.533832	0.0429955	0.738171	0.367376	0.415184	0.456587	0.33975	0.546339
TCGA-C8-A132	0.342007	0.582409	0.686524	0.673223	0.680474	0.685069	0.317254	0.606317	0.593567	0.665448	0.701291	0.382725	0.420152	0.652245	0.558191	0.638022	0.0765521	0.780845	0.538334	0.533533	0.544205	0.410299	0.492774
TCGA-A8-A09M	0.243655	0.567865	0.643966	0.698048	0.625723	0.582546	0.297074	0.589832	0.605585	0.684388	0.668093	0.415092	0.412714	0.651495	0.511271	0.627448	0.182725	0.753172	0.508923	0.500595	0.529563	0.412314	0.457623
TCGA-BH-A0E1	0.122438	0.460314	0.448224	0.622618	0.599851	0.616179	0.315455	0.637756	0.424626	0.690749	0.464708	0.342341	0.395773	0.650167	0.491333	0.612475	0.262988	0.779091	0.393076	0.476107	0.500799	0.42796	0.514246
TCGA-EW-A424	0.181209	0.383384	0.468944	0.635879	0.577191	0.618771	0.239123	0.58118	0.40592	0.727715	0.517505	0.3814	0.433168	0.607549	0.516972	0.614488	0.140898	0.759427	0.397864	0.458895	0.493806	0.32926	0.460718
TCGA-PL-A8LY	0.278648	0.396882	0.590536	0.663192	0.685345	0.622592	0.301457	0.589494	0.446346	0.699477	0.627245	0.396254	0.361887	0.66435	0.504999	0.579781	0.106652	0.790148	0.393664	0.471105	0.49321	0.411554	0.532704
TCGA-AR-A1AI	0.392176	0.707292	0.679367	0.762434	0.650222	0.552331	0.280497	0.661094	0.684733	0.692041	0.787375	0.437227	0.391788	0.634867	0.601201	0.596948	0.0966337	0.762655	0.619781	0.518254	0.545869	0.391852	0.537143
TCGA-GM-A4E0	0.259882	0.48256	0.672166	0.712876	0.662468	0.622902	0.396297	0.637182	0.567156	0.691091	0.83265	0.480623	0.516561	0.673288	0.637559	0.645019	0.266599	0.817103	0.560788	0.58154	0.582517	0.403166	0.471468
TCGA-S3-AA15	0.779434	0.72407	0.729705	0.75675	0.657724	0.596278	0.393371	0.701626	0.664223	0.671729	0.852402	0.501832	0.591537	0.691658	0.627906	0.622272	0.125513	0.83386	0.602488	0.571627	0.603237	0.420182	0.498043
TCGA-C8-A275	0.402251	0.679422	0.687799	0.69089	0.637781	0.668233	0.269797	0.649007	0.629383	0.623335	0.783532	0.451898	0.515773	0.653409	0.552741	0.622594	0.220689	0.766517	0.559662	0.561789	0.5528	0.385254	0.517393
TCGA-B6-A0RE	0.271366	0.546522	0.477578	0.728521	0.623768	0.621219	0.27443	0.58518	0.394924	0.674243	0.637701	0.376644	0.422231	0.65321	0.535069	0.559847	0.0762534	0.78682	0.534442	0.471101	0.520357	0.422348	0.54416
TCGA-AO-A12E	0.163741	0.499752	0.462872	0.674937	0.620761	0.647579	0.311324	0.658021	0.545042	0.675755	0.656564	0.382278	0.560017	0.639135	0.576854	0.599977	0.173898	0.797081	0.529734	0.515204	0.500019	0.421309	0.51201
TCGA-AQ-A7U7	0.582923	0.679004	0.78425	0.724125	0.666088	0.652433	0.347694	0.601686	0.7206	0.669369	0.773089	0.449784	0.531265	0.656718	0.606612	0.665016	0.118742	0.801068	0.600534	0.604461	0.597931	0.406928	0.467807
TCGA-BH-A202	0.20035	0.623631	0.61398	0.720961	0.585357	0.539423	0.237136	0.65604	0.585905	0.687588	0.719951	0.401208	0.441849	0.639171	0.542312	0.617815	0.101016	0.775276	0.571442	0.50648	0.513794	0.456807	0.551751
TCGA-AN-A0AR	0.164409	0.456263	0.471813	0.59728	0.572434	0.555754	0.234681	0.605283	0.372758	0.683689	0.566661	0.425809	0.323237	0.647385	0.509006	0.529853	0.103161	0.744314	0.419288	0.448889	0.48141	0.387125	0.506423
TCGA-AC-A6IW	0.375917	0.668548	0.72712	0.722792	0.673287	0.630191	0.36116	0.678473	0.687414	0.693196	0.747785	0.509655	0.483552	0.707767	0.564398	0.650205	0.174271	0.785943	0.72173	0.597714	0.574388	0.407251	0.522957
TCGA-A8-A06X	0.188844	0.508677	0.566663	0.686521	0.563944	0.633805	0.304174	0.60343	0.5662	0.65206	0.614872	0.397009	0.425196	0.648363	0.472767	0.615153	0.150312	0.711711	0.456828	0.487122	0.512668	0.3764	0.430599
TCGA-AO-A0J6	0.274222	0.644674	0.68469	0.704677	0.669646	0.594185	0.230246	0.618457	0.608261	0.710965	0.77668	0.385227	0.430843	0.63038	0.565562	0.614826	0.0982877	0.778813	0.561709	0.465113	0.554753	0.471297	0.581462
TCGA-LL-A7SZ	0.622264	0.600533	0.753251	0.669397	0.611724	0.648442	0.284579	0.671955	0.631091	0.637139	0.811132	0.515632	0.519493	0.691735	0.586313	0.617096	0.18827	0.741714	0.59942	0.547615	0.581699	0.389427	0.458103
TCGA-B6-A0I1	0.14298	0.449159	0.509336	0.649654	0.637366	0.702996	0.246246	0.575245	0.349354	0.725645	0.550856	0.337259	0.328135	0.656521	0.476824	0.478839	0.126512	0.74972	0.401405	0.482095	0.498177	0.390588	0.417379
TCGA-E9-A5FK	0.592384	0.578953	0.830642	0.674572	0.673268	0.690239	0.355872	0.623313	0.650655	0.637067	0.7516	0.450769	0.52065	0.702739	0.592177	0.639821	0.220725	0.787426	0.534006	0.595415	0.603036	0.462833	0.4343
TCGA-LL-A441	0.824697	0.659636	0.762974	0.705157	0.654426	0.600372	0.371905	0.621265	0.677977	0.650985	0.738813	0.407318	0.457306	0.667678	0.571275	0.612678	0.0588577	0.828967	0.549319	0.559624	0.595717	0.438928	0.458535
TCGA-E9-A226	0.0818291	0.446318	0.421018	0.670219	0.623586	0.56378	0.198422	0.586703	0.497728	0.666153	0.57354	0.394577	0.342681	0.590148	0.530567	0.634227	0.0923116	0.745943	0.490351	0.464705	0.490027	0.381875	0.484604
TCGA-C8-A12Z	0.134038	0.447716	0.458532	0.676818	0.598734	0.676244	0.197205	0.593889	0.412557	0.657678	0.614307	0.352345	0.3395	0.627517	0.466982	0.584079	0.150542	0.769492	0.420409	0.453142	0.465494	0.348652	0.493725
TCGA-PE-A5DE	0.494176	0.693291	0.833551	0.743019	0.638679	0.644353	0.363113	0.629989	0.630591	0.69844	0.773932	0.437121	0.447651	0.671524	0.608681	0.668385	0.247813	0.775627	0.563343	0.574233	0.595706	0.452958	0.44647
TCGA-A2-A3XV	0.165584	0.463399	0.598242	0.635695	0.643572	0.669544	0.311032	0.596165	0.451446	0.638097	0.674742	0.416553	0.401317	0.694586	0.498102	0.585096	0.257822	0.738328	0.453024	0.51106	0.487694	0.465649	0.394283
TCGA-E2-A1IK	0.291013	0.566898	0.651047	0.664214	0.698463	0.64204	0.383283	0.601185	0.639854	0.651364	0.650863	0.418285	0.407353	0.6792	0.503009	0.597433	0.223344	0.78284	0.48584	0.501734	0.529262	0.388338	0.431186
TCGA-BH-A0HQ	0.176561	0.313285	0.445478	0.665515	0.616075	0.6602	0.265593	0.578884	0.513197	0.676335	0.568394	0.370365	0.492253	0.660382	0.522152	0.629616	0.167891	0.766979	0.468862	0.477556	0.477437	0.380309	0.432656
TCGA-E9-A249	0.15172	0.461827	0.531689	0.683883	0.564315	0.572149	0.224948	0.609992	0.44628	0.673203	0.616505	0.359205	0.449491	0.620739	0.484521	0.622131	0.116461	0.760855	0.46416	0.431682	0.495951	0.345859	0.483548
TCGA-BH-A0C7	0.14679	0.585484	0.519192	0.663196	0.639243	0.598428	0.38641	0.605769	0.527209	0.633688	0.649251	0.361443	0.449983	0.640868	0.454673	0.617841	0.252179	0.731864	0.396037	0.443503	0.538959	0.372912	0.49646
TCGA-EW-A1P6	0.221941	0.380392	0.492139	0.640632	0.55791	0.618571	0.202505	0.58048	0.49353	0.694368	0.56921	0.367636	0.419386	0.625454	0.540514	0.605852	0.198031	0.773807	0.450197	0.461824	0.466322	0.330243	0.429626
TCGA-AR-A24K	0.104379	0.451555	0.429895	0.645478	0.553372	0.582463	0.250343	0.556191	0.462931	0.686537	0.452619	0.343375	0.336444	0.62542	0.437057	0.611489	0.0678867	0.761281	0.409357	0.393553	0.471094	0.360133	0.451602
TCGA-E2-A1BD	0.118473	0.391596	0.493029	0.643859	0.595514	0.614748	0.252223	0.615445	0.484782	0.698804	0.667474	0.368151	0.388258	0.663285	0.524644	0.624071	0.131623	0.775654	0.391974	0.430751	0.45929	0.388992	0.451077
TCGA-D8-A1JS	0.107466	0.297834	0.490461	0.634126	0.550023	0.565395	0.303828	0.569675	0.434863	0.676408	0.484281	0.368425	0.417893	0.647962	0.485363	0.557906	0.221766	0.767928	0.436302	0.441264	0.457729	0.441862	0.432714
TCGA-D8-A1Y1	0.114836	0.452734	0.499123	0.689084	0.641158	0.619966	0.209675	0.607159	0.599291	0.665161	0.668867	0.460718	0.416476	0.659838	0.589689	0.644129	0.152773	0.754856	0.575122	0.515463	0.510686	0.413818	0.463584
TCGA-E2-A2P6	0.131569	0.454324	0.470138	0.654534	0.599637	0.642768	0.330901	0.587405	0.514448	0.661979	0.639303	0.425823	0.477283	0.640573	0.548683	0.61129	0.229805	0.771567	0.409768	0.503447	0.503076	0.429623	0.48225
TCGA-A8-A09D	0.138655	0.434483	0.52689	0.665729	0.620052	0.692503	0.290194	0.665516	0.571166	0.644982	0.697471	0.445033	0.456358	0.660619	0.567775	0.642849	0.200352	0.772321	0.602764	0.561149	0.527491	0.442593	0.426525
TCGA-E2-A56Z	0.128853	0.41218	0.531112	0.614708	0.628899	0.615683	0.293109	0.600727	0.433157	0.643172	0.537617	0.385602	0.379068	0.657012	0.485915	0.590309	0.289798	0.748071	0.398973	0.424641	0.476399	0.432634	0.484131
TCGA-C8-A12Y	0.218769	0.416298	0.523977	0.655375	0.622798	0.604117	0.27002	0.6132	0.453241	0.683142	0.635257	0.401638	0.453744	0.623409	0.552327	0.630549	0.129729	0.750184	0.446319	0.471794	0.482586	0.416171	0.434769
TCGA-A8-A09I	0.187798	0.602245	0.598775	0.692862	0.61205	0.680955	0.29527	0.648888	0.731767	0.667855	0.746257	0.413939	0.41549	0.642989	0.550905	0.618984	0.247058	0.733512	0.556277	0.515432	0.534663	0.41535	0.471379
TCGA-GM-A2DA	0.336119	0.622127	0.733592	0.659076	0.687689	0.68004	0.3353	0.589981	0.55646	0.676069	0.663103	0.395445	0.505612	0.664268	0.586366	0.637381	0.151338	0.772122	0.471671	0.531879	0.587783	0.368023	0.48631
TCGA-C8-A3M8	0.116669	0.396606	0.48838	0.624786	0.567493	0.680754	0.354247	0.617036	0.392491	0.624866	0.502346	0.395975	0.367994	0.662388	0.497397	0.608648	0.131476	0.736773	0.442928	0.442977	0.485623	0.375549	0.447154
TCGA-A2-A0SY	0.411714	0.505297	0.604897	0.663077	0.608564	0.632972	0.3544	0.627032	0.55585	0.666141	0.681235	0.429949	0.513661	0.64264	0.568843	0.644232	0.140317	0.786234	0.566095	0.529882	0.544112	0.381928	0.497939
TCGA-D8-A1JK	0.268469	0.576783	0.63176	0.742156	0.657713	0.698061	0.227322	0.686074	0.663781	0.669799	0.820902	0.449365	0.396927	0.71398	0.608572	0.674923	0.349742	0.770282	0.640551	0.57538	0.568511	0.466623	0.451392
TCGA-E2-A15L	0.134176	0.464053	0.429301	0.672503	0.591744	0.614788	0.307908	0.588521	0.456079	0.709624	0.543346	0.4008	0.422692	0.644015	0.520868	0.627708	0.164866	0.764889	0.440089	0.458161	0.49821	0.441519	0.570461
TCGA-C8-A8HR	0.279382	0.56674	0.65904	0.690558	0.650715	0.652005	0.356622	0.609735	0.596488	0.659967	0.774583	0.440146	0.476989	0.639127	0.567581	0.63681	0.133327	0.791585	0.584444	0.574012	0.565725	0.413737	0.489556
TCGA-OL-A5RZ	0.185676	0.475918	0.49562	0.621269	0.583859	0.703839	0.286404	0.608236	0.48264	0.65378	0.611604	0.362184	0.375046	0.630839	0.4396	0.534642	0.293867	0.698342	0.350716	0.44609	0.428595	0.350173	0.43117
TCGA-A2-A04R	0.154313	0.460613	0.475602	0.651953	0.599314	0.592408	0.266635	0.590086	0.393041	0.669329	0.452084	0.364529	0.442356	0.637625	0.50369	0.629698	0.222341	0.764494	0.399641	0.421568	0.485789	0.359813	0.48946
TCGA-A2-A0EM	0.108235	0.355381	0.477601	0.660989	0.606356	0.619659	0.249639	0.573689	0.564227	0.705618	0.546908	0.375906	0.406808	0.643898	0.54298	0.646444	0.253684	0.761283	0.48686	0.458884	0.501289	0.354332	0.464949
TCGA-E2-A15J	0.0814764	0.437737	0.446906	0.664281	0.571118	0.618822	0.24804	0.564991	0.536719	0.683928	0.517578	0.352297	0.37307	0.639597	0.49141	0.610251	0.10874	0.774804	0.410953	0.435175	0.486705	0.337458	0.466524
TCGA-E9-A1N8	0.128398	0.502874	0.443838	0.645147	0.595073	0.588195	0.248781	0.578461	0.421563	0.652621	0.539766	0.355739	0.419808	0.609371	0.519467	0.624364	0.0531527	0.715629	0.396313	0.452485	0.471405	0.435986	0.515859
TCGA-AO-A0J2	0.188472	0.618143	0.651194	0.684826	0.647635	0.629035	0.283351	0.616191	0.533859	0.658649	0.723756	0.401031	0.353649	0.665776	0.550719	0.616259	0.276185	0.77332	0.436975	0.475793	0.511868	0.379616	0.499878
TCGA-OL-A5S0	0.306866	0.632686	0.600486	0.662249	0.644747	0.568518	0.342416	0.666179	0.551724	0.657138	0.757847	0.455413	0.508455	0.638486	0.576583	0.607478	0.112363	0.763351	0.610201	0.560488	0.5652	0.413764	0.506623
TCGA-OL-A5D6	0.22963	0.389718	0.509489	0.683129	0.623652	0.667574	0.239354	0.586702	0.494861	0.661038	0.686295	0.422824	0.418461	0.677768	0.510506	0.608193	0.223041	0.769364	0.483215	0.531926	0.507714	0.483034	0.421901
TCGA-BH-A18U	0.17421	0.586108	0.520466	0.676716	0.616831	0.564934	0.259992	0.638832	0.584782	0.681403	0.698352	0.380398	0.494569	0.63837	0.556705	0.611718	0.132163	0.757634	0.511634	0.517898	0.509829	0.362353	0.532311
TCGA-B6-A0IQ	0.252095	0.637267	0.57362	0.658641	0.661731	0.598254	0.20496	0.617369	0.510022	0.596166	0.669801	0.394755	0.385164	0.624064	0.460898	0.591707	0.060575	0.706713	0.39504	0.480415	0.475426	0.378535	0.572123
TCGA-E2-A1LB	0.149484	0.369443	0.475359	0.641114	0.626045	0.65754	0.214218	0.608114	0.517185	0.664847	0.591596	0.413478	0.360521	0.676478	0.472079	0.58594	0.230335	0.738036	0.431909	0.478216	0.486964	0.365791	0.484742
TCGA-BH-A0EA	0.18665	0.33269	0.481292	0.692557	0.634854	0.592957	0.3548	0.605261	0.516518	0.662091	0.630881	0.369853	0.441792	0.63071	0.566285	0.62925	0.176255	0.793996	0.500807	0.525863	0.515124	0.356517	0.474889
TCGA-BH-A0DX	0.195159	0.494396	0.514326	0.697572	0.650605	0.665609	0.35554	0.680014	0.496508	0.645654	0.70079	0.483154	0.523968	0.672395	0.609672	0.633551	0.185731	0.796405	0.56154	0.554602	0.532891	0.466647	0.478498
TCGA-A1-A0SH	0.165527	0.325479	0.476135	0.664683	0.61886	0.624475	0.235564	0.586704	0.55214	0.685235	0.566583	0.434758	0.450291	0.65357	0.548985	0.633537	0.109607	0.77468	0.521385	0.511998	0.514288	0.414055	0.465428
TCGA-A8-A09K	0.281409	0.494654	0.684811	0.666746	0.574892	0.612867	0.372938	0.574804	0.598298	0.608578	0.57601	0.377454	0.52034	0.64631	0.455649	0.602857	0.149545	0.747497	0.423971	0.461275	0.491437	0.372608	0.440724
TCGA-BH-A0B5	0.176794	0.575966	0.527723	0.68776	0.624335	0.60555	0.32962	0.618199	0.489784	0.655807	0.644261	0.416504	0.498421	0.625673	0.53215	0.633586	0.121586	0.736388	0.505764	0.502607	0.515496	0.427614	0.5206
TCGA-AR-A1AU	0.174152	0.459949	0.462429	0.680036	0.612781	0.660349	0.336211	0.584996	0.438375	0.628554	0.588946	0.331546	0.491335	0.63759	0.523673	0.616452	0.219691	0.783531	0.452493	0.485511	0.49814	0.409164	0.477341
TCGA-B6-A0RH	0.157023	0.426888	0.540168	0.641602	0.672978	0.620187	0.172024	0.639683	0.427247	0.670666	0.648405	0.407668	0.366572	0.64094	0.544892	0.598697	0.117341	0.768983	0.429601	0.503508	0.498959	0.432934	0.50777
TCGA-D8-A27K	0.28374	0.435044	0.55896	0.679717	0.589958	0.603606	0.269099	0.561241	0.587785	0.679589	0.669462	0.374807	0.473417	0.619429	0.515518	0.638979	0.158813	0.777929	0.475886	0.483734	0.532405	0.339537	0.482387
TCGA-LL-A73Y	0.382879	0.562026	0.576786	0.691027	0.637431	0.571001	0.311318	0.64146	0.564707	0.674852	0.651007	0.402114	0.484924	0.638591	0.531342	0.622686	0.0700087	0.83827	0.562255	0.554846	0.559826	0.418601	0.495158
TCGA-A2-A0CS	0.10925	0.371208	0.508457	0.72728	0.622004	0.586556	0.222658	0.607031	0.585765	0.685599	0.639931	0.433179	0.463545	0.648261	0.553013	0.647172	0.108851	0.77419	0.488392	0.495634	0.515429	0.353059	0.439113
TCGA-A2-A4S3	0.199921	0.587775	0.618413	0.667206	0.646851	0.626873	0.215491	0.58052	0.553435	0.675296	0.665307	0.414996	0.374083	0.652195	0.520662	0.585845	0.114228	0.728986	0.450399	0.490848	0.499893	0.405889	0.440865
TCGA-AR-A1AW	0.802523	0.78299	0.833008	0.753133	0.61556	0.614563	0.371184	0.704773	0.824685	0.635364	0.832028	0.524993	0.427396	0.699302	0.592468	0.680134	0.103802	0.790807	0.657152	0.620913	0.578834	0.418218	0.492444
TCGA-A2-A0YJ	0.135237	0.481755	0.441176	0.65881	0.607207	0.622631	0.215408	0.646692	0.398152	0.670451	0.533711	0.287772	0.427958	0.671902	0.540165	0.531589	0.120437	0.758029	0.467898	0.457218	0.522131	0.402339	0.450518
TCGA-LL-A73Z	0.318	0.504466	0.624417	0.661348	0.663434	0.612059	0.21367	0.625042	0.567874	0.657956	0.699586	0.421077	0.421283	0.669546	0.547273	0.609465	0.149145	0.790924	0.519068	0.55932	0.549374	0.444904	0.487886
TCGA-S3-A6ZG	0.186948	0.495252	0.538856	0.663222	0.598451	0.621569	0.291274	0.598791	0.577732	0.651453	0.645998	0.40954	0.538482	0.646342	0.524272	0.620319	0.23891	0.725086	0.441796	0.469483	0.482229	0.394087	0.50637
TCGA-E2-A1L8	0.153913	0.509959	0.549738	0.71797	0.609536	0.656019	0.272358	0.599116	0.604933	0.69668	0.54473	0.393732	0.357573	0.610632	0.561896	0.637998	0.126322	0.789812	0.440992	0.48239	0.541071	0.318345	0.500439
TCGA-D8-A1XQ	0.333398	0.608557	0.610766	0.703289	0.65323	0.53942	0.220031	0.661538	0.658004	0.675021	0.765473	0.499578	0.436285	0.651511	0.605669	0.619185	0.102757	0.781014	0.639473	0.535728	0.529963	0.427176	0.451711
TCGA-E2-A1IH	0.436684	0.666395	0.735881	0.690775	0.678546	0.589678	0.362482	0.651917	0.639505	0.643305	0.741327	0.499056	0.522287	0.616644	0.640135	0.646388	0.146916	0.768425	0.57753	0.576251	0.61412	0.41698	0.535944
TCGA-A8-A06O	0.189765	0.521321	0.534623	0.656239	0.569637	0.612696	0.314594	0.622353	0.551433	0.677048	0.560628	0.38219	0.437434	0.652756	0.513575	0.606016	0.0794695	0.737303	0.476646	0.519868	0.474895	0.407333	0.45566
TCGA-A2-A1G1	0.341007	0.696855	0.604465	0.769993	0.656003	0.576808	0.244658	0.649342	0.645538	0.702871	0.761124	0.39835	0.425912	0.670363	0.59975	0.628934	0.175337	0.801802	0.67287	0.537181	0.565879	0.478903	0.494372
TCGA-BH-A1F8	0.146113	0.512308	0.513525	0.671595	0.611715	0.532222	0.279549	0.572773	0.599232	0.694353	0.567259	0.377069	0.407096	0.583401	0.501072	0.588728	0.152301	0.758992	0.436521	0.448857	0.497289	0.369005	0.511823
TCGA-E9-A24A	0.11067	0.459586	0.468953	0.698948	0.63035	0.577089	0.331721	0.596767	0.69161	0.703308	0.6592	0.461596	0.409584	0.643351	0.569001	0.664154	0.130946	0.797927	0.614443	0.52408	0.517772	0.439656	0.489376
TCGA-E9-A1NE	0.439631	0.733951	0.80808	0.719054	0.650494	0.585552	0.428068	0.63414	0.719333	0.624792	0.794269	0.404827	0.529161	0.659605	0.534274	0.674305	0.123567	0.787354	0.540205	0.569323	0.582141	0.393324	0.504535
TCGA-BH-A1EO	0.169516	0.452976	0.502396	0.704989	0.639986	0.630031	0.267274	0.637612	0.608263	0.696677	0.696299	0.48354	0.499975	0.64277	0.601431	0.646712	0.106671	0.791495	0.592152	0.54641	0.538619	0.423661	0.504176
TCGA-A8-A08R	0.376917	0.608253	0.613719	0.711406	0.603185	0.592909	0.220874	0.649841	0.639177	0.624695	0.709906	0.466247	0.470435	0.645491	0.578771	0.645671	0.0907967	0.782757	0.55572	0.561131	0.544969	0.444739	0.513007
TCGA-E2-A153	0.125745	0.361119	0.473854	0.69351	0.621112	0.662682	0.283668	0.571058	0.571808	0.672877	0.728279	0.451461	0.520164	0.640312	0.597661	0.656115	0.0936823	0.79539	0.569375	0.535194	0.528598	0.388657	0.478215
TCGA-C8-A1HG	0.395209	0.619024	0.731949	0.663088	0.623452	0.609993	0.264009	0.669372	0.660152	0.637512	0.707721	0.418052	0.422128	0.642278	0.566292	0.632789	0.0719223	0.74887	0.543204	0.519728	0.513002	0.504762	0.52243
TCGA-BH-A0DT	0.25702	0.475288	0.571353	0.696745	0.614412	0.603935	0.30219	0.59354	0.567388	0.660122	0.656868	0.364486	0.482819	0.639655	0.524888	0.644468	0.125712	0.789074	0.462232	0.469585	0.543012	0.362121	0.494498
TCGA-A2-A3XY	0.364083	0.65062	0.627916	0.687869	0.61994	0.58512	0.380356	0.605118	0.5806	0.681574	0.731685	0.432708	0.474655	0.669757	0.585899	0.609598	0.115483	0.789485	0.580779	0.58014	0.589523	0.403648	0.469022
TCGA-BH-A0DV	0.250253	0.41329	0.5207	0.661331	0.671986	0.664837	0.390941	0.649058	0.524034	0.673472	0.641879	0.445518	0.57422	0.656963	0.624045	0.64243	0.228926	0.792715	0.528494	0.537352	0.56203	0.445622	0.510118
TCGA-A2-A0CQ	0.121872	0.431118	0.53157	0.689355	0.579237	0.6066	0.395381	0.576436	0.560829	0.689216	0.647173	0.44015	0.44554	0.66528	0.538647	0.627628	0.120858	0.795335	0.433924	0.457964	0.494676	0.340825	0.49859
TCGA-AO-A12D	0.349082	0.627172	0.633236	0.713437	0.676574	0.617094	0.234635	0.619989	0.651271	0.692758	0.790487	0.434013	0.414724	0.686847	0.556056	0.63208	0.272155	0.791809	0.571463	0.552407	0.548699	0.429997	0.495206
TCGA-EW-A1PG	0.172262	0.396478	0.468531	0.710062	0.660967	0.623651	0.324599	0.541835	0.477317	0.700736	0.630236	0.343894	0.455506	0.615062	0.551623	0.629065	0.192043	0.842336	0.450662	0.495804	0.549313	0.426878	0.513223
TCGA-B6-A0RP	0.182971	0.41139	0.566422	0.69565	0.600465	0.619562	0.340843	0.607004	0.552733	0.688541	0.614886	0.408581	0.498203	0.63904	0.567625	0.64444	0.10934	0.783619	0.527963	0.510175	0.542525	0.433894	0.426339
TCGA-C8-A3M7	0.275488	0.464673	0.533764	0.65565	0.647715	0.661175	0.268069	0.609787	0.468601	0.641123	0.645842	0.34444	0.453352	0.644161	0.533383	0.598559	0.349749	0.799533	0.417751	0.511515	0.4868	0.42212	0.513138
TCGA-A2-A0CT	0.112753	0.438987	0.520075	0.674511	0.667741	0.604913	0.306068	0.612215	0.444617	0.650165	0.666256	0.379936	0.460393	0.653487	0.50567	0.6068	0.223184	0.681625	0.386974	0.450596	0.460908	0.444186	0.496343
TCGA-A2-A0SW	0.447988	0.599044	0.711889	0.700656	0.644172	0.666211	0.275416	0.650406	0.62962	0.684172	0.701686	0.417848	0.4194	0.663605	0.58871	0.643168	0.118223	0.76358	0.561056	0.526429	0.564035	0.374035	0.508592
TCGA-E2-A14V	0.104866	0.478421	0.496202	0.649368	0.621409	0.634365	0.252188	0.592555	0.415217	0.638381	0.604935	0.334576	0.41313	0.631099	0.477649	0.604357	0.169634	0.759391	0.368516	0.432718	0.48923	0.348718	0.493346
TCGA-AQ-A04J	0.604898	0.74184	0.691406	0.741014	0.665102	0.556424	0.350118	0.594852	0.635052	0.672345	0.773221	0.417642	0.436342	0.64295	0.569159	0.610577	0.112414	0.816215	0.587801	0.542695	0.565031	0.434173	0.558763
TCGA-A2-A0EU	0.091348	0.453962	0.514234	0.667042	0.667491	0.614382	0.291676	0.575734	0.426263	0.697243	0.596525	0.327835	0.491138	0.638821	0.51084	0.603113	0.185728	0.780441	0.429654	0.432292	0.486623	0.353573	0.49646
TCGA-S3-AA17	0.545508	0.704648	0.74949	0.738504	0.59641	0.640262	0.318453	0.565712	0.722816	0.650315	0.793869	0.455057	0.43392	0.660034	0.534912	0.669946	0.134707	0.80907	0.576819	0.569556	0.578744	0.371456	0.481566
TCGA-A2-A0SX	0.439782	0.7245	0.675402	0.692643	0.653907	0.612525	0.2834	0.654403	0.668259	0.707567	0.729937	0.458314	0.388754	0.660957	0.582405	0.644516	0.0743358	0.787258	0.596859	0.577356	0.608681	0.414533	0.50223
TCGA-A7-A56D	0.320609	0.412394	0.575347	0.674431	0.675656	0.701169	0.217436	0.598874	0.473855	0.646112	0.775437	0.53744	0.429707	0.665766	0.595393	0.63937	0.270013	0.717572	0.542569	0.532867	0.517763	0.409803	0.420141
TCGA-E2-A158	0.201879	0.470294	0.500213	0.62991	0.588723	0.566976	0.335869	0.575859	0.401901	0.62566	0.430792	0.321099	0.464422	0.601104	0.449532	0.531346	0.166748	0.749326	0.349342	0.443735	0.511351	0.435316	0.500382
TCGA-BH-A1FG	0.150077	0.363981	0.533694	0.669888	0.569776	0.626145	0.323342	0.564625	0.512473	0.687025	0.569359	0.368065	0.489368	0.657325	0.509418	0.600131	0.143816	0.797574	0.428576	0.440456	0.472443	0.347835	0.460306
TCGA-E2-A15R	0.115593	0.37594	0.46866	0.60909	0.545588	0.534497	0.317637	0.590716	0.450759	0.621147	0.470431	0.332029	0.405425	0.653418	0.482609	0.567411	0.170309	0.729614	0.402218	0.429401	0.436372	0.451479	0.492295
TCGA-BH-A0E6	0.470982	0.598626	0.647319	0.648687	0.606127	0.592705	0.237689	0.651188	0.458529	0.720986	0.708853	0.403427	0.419376	0.67348	0.554821	0.565623	0.192865	0.778419	0.461659	0.486167	0.553713	0.411404	0.504689
TCGA-AO-A03L	0.219212	0.562629	0.584109	0.638204	0.604775	0.683407	0.292721	0.597013	0.546833	0.675742	0.659338	0.376538	0.444164	0.632141	0.530395	0.626208	0.120718	0.739956	0.45962	0.485069	0.499405	0.392641	0.485704
TCGA-C8-A1HI	0.16671	0.410596	0.510677	0.636913	0.634505	0.65379	0.265236	0.568513	0.498206	0.657073	0.537614	0.354844	0.431513	0.628925	0.479347	0.614312	0.19566	0.769417	0.437884	0.462599	0.499291	0.365032	0.449498
TCGA-A7-A3IZ	0.103546	0.4251	0.463821	0.64837	0.57798	0.604831	0.3206	0.584649	0.503459	0.599878	0.506821	0.373827	0.519958	0.634349	0.473932	0.612856	0.254441	0.751752	0.441861	0.439039	0.447223	0.429162	0.534596
TCGA-BH-A18I	0.248903	0.527994	0.576078	0.695676	0.639961	0.631372	0.266206	0.632529	0.598099	0.701326	0.683423	0.434867	0.440747	0.640824	0.586173	0.657392	0.0863492	0.777289	0.564533	0.535065	0.552392	0.44203	0.511503
TCGA-C8-A12K	0.472772	0.748808	0.755245	0.748918	0.705183	0.561221	0.246926	0.639425	0.691468	0.681252	0.834728	0.52633	0.418092	0.684786	0.632223	0.672576	0.122845	0.795674	0.676502	0.565274	0.587822	0.460236	0.600671
TCGA-C8-A27A	0.118029	0.514602	0.478483	0.647613	0.622275	0.667975	0.251	0.577551	0.477777	0.624432	0.478955	0.363836	0.310872	0.630942	0.463107	0.616339	0.149468	0.726537	0.420591	0.426517	0.45701	0.415282	0.516301
TCGA-AR-A0TR	0.338544	0.390448	0.524758	0.628723	0.572788	0.610728	0.33316	0.561618	0.47876	0.638382	0.552791	0.315609	0.450408	0.670352	0.456067	0.583629	0.27417	0.774852	0.438967	0.423112	0.432878	0.389113	0.415921
TCGA-BH-A0HL	0.115548	0.327002	0.448335	0.584022	0.545994	0.645472	0.294135	0.599866	0.349946	0.618118	0.377614	0.383543	0.334472	0.681249	0.420995	0.592791	0.228353	0.74122	0.391493	0.40549	0.384123	0.352596	0.39139
TCGA-OL-A66P	0.624513	0.609787	0.86175	0.693149	0.674511	0.662049	0.354714	0.66295	0.667368	0.682487	0.870816	0.526211	0.54025	0.717935	0.621925	0.638694	0.285181	0.75726	0.628502	0.606311	0.621514	0.439624	0.42543
TCGA-BH-A18L	0.113074	0.501563	0.503671	0.637227	0.630624	0.62557	0.368274	0.619838	0.543987	0.710684	0.539934	0.357703	0.375359	0.643672	0.47034	0.569797	0.167088	0.717548	0.427913	0.438036	0.470146	0.301387	0.501631
TCGA-BH-A208	0.221647	0.415775	0.503423	0.664192	0.688627	0.619843	0.322689	0.596475	0.553715	0.705345	0.680062	0.414254	0.517473	0.64849	0.619207	0.62962	0.152774	0.820278	0.517225	0.570349	0.537166	0.446461	0.469185
TCGA-B6-A0WS	0.345298	0.548538	0.673978	0.680179	0.612066	0.597991	0.240774	0.614163	0.625724	0.662488	0.684337	0.401006	0.410473	0.654248	0.543919	0.646458	0.1289	0.7796	0.502339	0.5272	0.577088	0.445592	0.472435
TCGA-AO-A03N	0.097768	0.472361	0.495253	0.647034	0.653782	0.648653	0.192665	0.608747	0.40617	0.669002	0.585716	0.400203	0.350309	0.656273	0.56626	0.605961	0.284191	0.760666	0.37692	0.451442	0.483918	0.426077	0.473269
TCGA-E9-A2JT	0.960323	0.720671	0.847686	0.752653	0.650837	0.664419	0.370395	0.657375	0.84494	0.594284	0.785622	0.458718	0.39749	0.731434	0.62532	0.640756	0.130951	0.791667	0.625786	0.621749	0.637722	0.482398	0.450823
TCGA-A2-A0T6	0.312448	0.507485	0.597449	0.696882	0.620505	0.577633	0.433063	0.619859	0.615217	0.689285	0.694866	0.46718	0.572267	0.641472	0.582725	0.664597	0.100831	0.788876	0.59603	0.553474	0.564747	0.385929	0.47859
TCGA-AO-A0J9	0.245993	0.516067	0.67327	0.68715	0.673701	0.60384	0.24784	0.711789	0.543448	0.709564	0.774262	0.528469	0.434131	0.662363	0.657511	0.662731	0.18573	0.770449	0.606321	0.558217	0.564472	0.404983	0.525552
TCGA-C8-A26Y	0.215977	0.577777	0.505835	0.70231	0.624613	0.598727	0.249214	0.630777	0.50712	0.707327	0.709487	0.340094	0.391601	0.690398	0.499117	0.52472	0.351889	0.78525	0.462715	0.514596	0.509112	0.438692	0.433783
TCGA-A1-A0SQ	0.192356	0.426714	0.474403	0.626034	0.56619	0.636372	0.457521	0.604749	0.49879	0.601045	0.549995	0.378011	0.42221	0.666202	0.485722	0.638604	0.241389	0.739593	0.475787	0.491308	0.446585	0.43134	0.4602
TCGA-AC-A3TM	0.273583	0.480066	0.661432	0.655174	0.607863	0.692035	0.350341	0.598516	0.460165	0.670276	0.682288	0.461708	0.499312	0.659246	0.550071	0.617599	0.146996	0.728513	0.468817	0.488902	0.510899	0.408729	0.460171
TCGA-A2-A0YI	0.329347	0.480507	0.661424	0.701179	0.667772	0.573828	0.337575	0.597787	0.646388	0.67524	0.721685	0.448344	0.495322	0.651604	0.55446	0.658647	0.241266	0.811044	0.607101	0.550479	0.551826	0.369713	0.412186
TCGA-A2-A25A	0.2695	0.544386	0.570914	0.682317	0.670463	0.581462	0.348946	0.610927	0.575345	0.647674	0.650919	0.399234	0.544549	0.629534	0.586418	0.637649	0.184673	0.827112	0.509497	0.543693	0.553127	0.43998	0.520583
TCGA-AC-A23C	0.208258	0.491462	0.573152	0.688291	0.683413	0.581692	0.264891	0.595681	0.665315	0.637278	0.665337	0.36945	0.382762	0.627154	0.531009	0.646246	0.20816	0.774206	0.500451	0.498145	0.515187	0.359261	0.50719
TCGA-XX-A899	0.478485	0.636982	0.652031	0.712846	0.616728	0.64164	0.300477	0.629598	0.613489	0.694837	0.752446	0.430521	0.594223	0.647427	0.6043	0.624944	0.164962	0.808033	0.547605	0.568693	0.586459	0.396112	0.462914
TCGA-BH-A209	0.578147	0.760241	0.772195	0.72633	0.622554	0.624041	0.301413	0.678635	0.719017	0.684385	0.762479	0.479602	0.472119	0.689515	0.591234	0.651549	0.115208	0.778192	0.570289	0.559399	0.584247	0.387915	0.504849
TCGA-BH-A0C3	0.26673	0.553672	0.605921	0.673561	0.589274	0.643989	0.251859	0.657282	0.615297	0.651418	0.63902	0.400289	0.497263	0.665404	0.570717	0.642639	0.12236	0.798728	0.543945	0.557986	0.554529	0.42832	0.493293
TCGA-E2-A155	0.173285	0.46334	0.48277	0.606575	0.580187	0.572493	0.358709	0.579608	0.471153	0.591589	0.440567	0.276016	0.404598	0.638737	0.45836	0.570912	0.125316	0.728536	0.360506	0.382946	0.465691	0.348862	0.484925
TCGA-BH-A0HP	0.168786	0.442325	0.518788	0.656854	0.619296	0.647185	0.296954	0.584749	0.578504	0.647202	0.608908	0.388315	0.450139	0.641515	0.543932	0.640367	0.100365	0.798029	0.477685	0.524341	0.510213	0.380927	0.513084
TCGA-AC-A2QI	0.272999	0.358981	0.574635	0.675516	0.583059	0.688382	0.319425	0.582385	0.573353	0.642942	0.658558	0.424633	0.493047	0.673261	0.543272	0.642012	0.117845	0.756715	0.52047	0.531798	0.512488	0.472473	0.418654
TCGA-E9-A1R4	0.213135	0.522758	0.611868	0.696456	0.606571	0.660509	0.267506	0.611298	0.696608	0.667185	0.829942	0.451335	0.404937	0.675575	0.590751	0.65315	0.166005	0.746652	0.603409	0.545023	0.535829	0.427417	0.408123
TCGA-D8-A1XO	0.180772	0.429586	0.518942	0.700858	0.593868	0.594499	0.293242	0.586235	0.5973	0.735129	0.670771	0.422779	0.48188	0.64454	0.527752	0.649453	0.159453	0.789026	0.553121	0.51381	0.519973	0.414827	0.497913
TCGA-A2-A0D4	0.0861991	0.48521	0.461823	0.629598	0.576165	0.610292	0.320756	0.612385	0.425308	0.6421	0.576198	0.30474	0.449346	0.622519	0.471117	0.559441	0.128228	0.740653	0.366639	0.397649	0.446988	0.390322	0.49972
TCGA-A2-A0CK	0.250608	0.46207	0.594688	0.646361	0.603622	0.628571	0.344376	0.608492	0.513824	0.666563	0.602894	0.404998	0.525528	0.647655	0.525709	0.636515	0.0925158	0.74754	0.447754	0.503481	0.520972	0.390534	0.455414
TCGA-B6-A409	0.239088	0.497491	0.556502	0.663478	0.622702	0.610098	0.223468	0.613783	0.416798	0.672266	0.681038	0.401442	0.466391	0.679006	0.56829	0.577374	0.139174	0.785316	0.492128	0.487682	0.518369	0.405503	0.413386
TCGA-E2-A1L9	0.123265	0.446697	0.500179	0.705788	0.634741	0.639049	0.244199	0.630286	0.484171	0.682631	0.741116	0.452482	0.415204	0.623211	0.596175	0.658487	0.1813	0.770636	0.551667	0.532931	0.539739	0.368757	0.474894
TCGA-BH-A1F2	0.119137	0.534295	0.464136	0.647874	0.67311	0.56996	0.385952	0.618515	0.466093	0.652252	0.623727	0.418329	0.519438	0.607126	0.58146	0.594506	0.202491	0.749765	0.49277	0.539633	0.541868	0.362783	0.592061
TCGA-AC-A3W7	0.179633	0.351449	0.45964	0.650509	0.618162	0.66821	0.331127	0.573077	0.409075	0.686021	0.602531	0.36818	0.469262	0.654364	0.49003	0.610491	0.129105	0.791606	0.42621	0.496427	0.504951	0.45356	0.443696
TCGA-AN-A04C	0.227997	0.57441	0.553217	0.655596	0.609498	0.611474	0.251003	0.599225	0.516301	0.640118	0.674499	0.413591	0.40397	0.609006	0.51085	0.590111	0.266522	0.766971	0.401041	0.497141	0.504241	0.343715	0.460478
TCGA-A2-A25C	0.187629	0.549713	0.509968	0.656155	0.646206	0.619784	0.311416	0.590831	0.591229	0.664466	0.567671	0.381826	0.373696	0.635532	0.515043	0.619134	0.332909	0.769832	0.443224	0.466772	0.524185	0.371267	0.493053
TCGA-A2-A04Y	0.18394	0.581734	0.647131	0.674112	0.66748	0.62518	0.343249	0.592832	0.634126	0.681322	0.763896	0.400938	0.494476	0.697022	0.572381	0.637374	0.258768	0.786598	0.491611	0.56145	0.529346	0.373815	0.45114
TCGA-A2-A0YL	0.246241	0.524136	0.588335	0.697896	0.643535	0.597257	0.328382	0.596967	0.546968	0.661898	0.603968	0.378296	0.462647	0.61557	0.486424	0.630908	0.0913393	0.799876	0.456756	0.502201	0.511855	0.383915	0.53106
TCGA-AQ-A1H2	0.101435	0.340906	0.514498	0.687485	0.620906	0.554152	0.302328	0.589939	0.512759	0.701318	0.585356	0.428611	0.382061	0.643669	0.479912	0.628949	0.126881	0.775405	0.450617	0.477084	0.49275	0.342777	0.397611
TCGA-A2-A04V	0.13702	0.447972	0.495415	0.663628	0.590092	0.616009	0.276882	0.64402	0.486026	0.635766	0.619877	0.428664	0.47875	0.634823	0.569484	0.63828	0.130209	0.756145	0.46314	0.467146	0.498905	0.430419	0.500629
TCGA-PL-A8LV	0.445362	0.626368	0.623364	0.678092	0.621415	0.610357	0.262864	0.58928	0.50006	0.687104	0.641249	0.383147	0.395189	0.677836	0.537617	0.57825	0.110959	0.785094	0.495473	0.496478	0.568114	0.4232	0.497637
TCGA-BH-A0AV	0.205436	0.516173	0.451571	0.673377	0.636638	0.556885	0.237337	0.61498	0.48484	0.665325	0.692078	0.430349	0.487997	0.648076	0.577675	0.634378	0.0795995	0.785493	0.534142	0.539363	0.569989	0.435056	0.510672
TCGA-E9-A22D	0.39802	0.716931	0.853033	0.720065	0.664789	0.662644	0.300781	0.641946	0.715616	0.662005	0.79681	0.471418	0.501216	0.650172	0.596985	0.693273	0.208991	0.744827	0.572754	0.585566	0.595938	0.445026	0.500475
TCGA-D8-A1JH	0.242772	0.414543	0.525007	0.682557	0.620251	0.568149	0.37178	0.586808	0.60654	0.67938	0.636136	0.4325	0.498826	0.645206	0.552531	0.655185	0.214534	0.795733	0.562803	0.524082	0.520791	0.424158	0.461788
TCGA-AO-A12C	0.151304	0.361988	0.464076	0.648194	0.605863	0.662988	0.277592	0.57759	0.492973	0.657791	0.509039	0.393292	0.429026	0.650147	0.512796	0.609126	0.189416	0.784531	0.455445	0.488435	0.47574	0.435857	0.43535
TCGA-OL-A5D8	0.166309	0.424648	0.520001	0.652871	0.591028	0.622404	0.281563	0.577824	0.507832	0.686265	0.685255	0.399404	0.467004	0.650787	0.444663	0.629247	0.250426	0.753313	0.422101	0.456169	0.44199	0.354972	0.430712
TCGA-D8-A1JL	0.282478	0.689934	0.633309	0.682418	0.630849	0.552145	0.253456	0.633874	0.656876	0.735455	0.745896	0.418372	0.39526	0.650292	0.589248	0.613202	0.0672916	0.824981	0.591196	0.562056	0.578782	0.450543	0.516435
TCGA-A8-A09E	0.13696	0.427696	0.518082	0.641212	0.578541	0.621242	0.32999	0.612833	0.421991	0.665743	0.527899	0.356753	0.391503	0.63997	0.494008	0.604867	0.127125	0.759263	0.384839	0.482728	0.462484	0.32516	0.475956
TCGA-A2-A3XX	0.389558	0.591169	0.57543	0.660113	0.590848	0.537499	0.323787	0.62179	0.484512	0.699175	0.656398	0.404806	0.427886	0.657685	0.540453	0.560733	0.0455968	0.775955	0.472545	0.501286	0.497619	0.434344	0.455551
TCGA-A2-A1G6	0.246554	0.398533	0.540856	0.662585	0.677708	0.525674	0.328148	0.59772	0.560037	0.721058	0.612664	0.390617	0.527136	0.625326	0.538944	0.613043	0.146462	0.834304	0.46992	0.518762	0.522761	0.385013	0.513347
TCGA-AN-A0FN	0.465488	0.607982	0.73229	0.695424	0.688313	0.640557	0.412802	0.649248	0.63538	0.68732	0.733543	0.472294	0.574607	0.660336	0.658994	0.658437	0.191025	0.809317	0.585332	0.590834	0.614768	0.47394	0.498112
TCGA-A8-A07U	0.568087	0.706138	0.719118	0.751577	0.666888	0.558359	0.304629	0.683713	0.729356	0.669619	0.841938	0.471883	0.461631	0.649872	0.582157	0.655969	0.168284	0.798361	0.648827	0.587635	0.617513	0.449492	0.492178
TCGA-BH-A0EI	0.0995902	0.343856	0.427216	0.621685	0.614109	0.685839	0.271638	0.592833	0.432694	0.653304	0.523238	0.385304	0.4262	0.641103	0.501614	0.615752	0.235034	0.78606	0.453109	0.478995	0.470397	0.416125	0.494183
TCGA-GM-A2DN	0.356011	0.621903	0.71683	0.739706	0.671478	0.594177	0.309323	0.604465	0.631946	0.646528	0.746705	0.427819	0.425431	0.640973	0.556748	0.653352	0.196336	0.793421	0.553844	0.523556	0.580489	0.380986	0.547281
TCGA-A8-A06Z	0.0715894	0.392652	0.460296	0.639215	0.595133	0.664742	0.33971	0.568951	0.447534	0.706169	0.563529	0.32093	0.3985	0.697359	0.478286	0.590561	0.200882	0.762302	0.462281	0.424531	0.453126	0.400035	0.467079
TCGA-OL-A5DA	0.192159	0.398619	0.576903	0.65766	0.591489	0.631961	0.267481	0.564435	0.448641	0.688734	0.582979	0.385841	0.423381	0.639493	0.478765	0.622151	0.132624	0.738802	0.382541	0.460159	0.469364	0.371788	0.454547
TCGA-AO-A128	0.448967	0.77238	0.837869	0.802095	0.713294	0.570139	0.341605	0.685184	0.768134	0.669138	0.886329	0.526466	0.442759	0.693245	0.625682	0.676534	0.207305	0.816066	0.735111	0.648809	0.606233	0.470004	0.46332
TCGA-GM-A2DB	0.430439	0.637403	0.65638	0.696301	0.660414	0.675508	0.193617	0.664019	0.519325	0.686193	0.676027	0.41065	0.336417	0.705457	0.521035	0.571058	0.219792	0.779173	0.451121	0.460558	0.543353	0.386495	0.375028
TCGA-BH-A18V	0.427495	0.761763	0.655108	0.743689	0.63674	0.580316	0.219562	0.633654	0.651063	0.668496	0.815765	0.494044	0.438629	0.63798	0.563185	0.632532	0.114005	0.771796	0.625118	0.586417	0.581553	0.393613	0.511338
TCGA-BH-A1FE	0.30197	0.611423	0.600925	0.649039	0.681615	0.614803	0.395595	0.614846	0.542596	0.674326	0.65414	0.380725	0.520155	0.629086	0.595228	0.637381	0.142353	0.779067	0.518041	0.556692	0.580947	0.367429	0.566354
TCGA-D8-A1JF	0.256337	0.470923	0.542401	0.679846	0.604825	0.602463	0.214281	0.597595	0.60254	0.704064	0.651969	0.374597	0.390212	0.67058	0.512658	0.570029	0.216734	0.763967	0.465778	0.5277	0.498545	0.433244	0.441211
TCGA-AN-A0FT	0.142062	0.423249	0.572137	0.663915	0.611683	0.649306	0.36793	0.619013	0.504306	0.708773	0.70028	0.43702	0.515242	0.699202	0.590225	0.619732	0.255524	0.726172	0.448775	0.55342	0.486271	0.367657	0.428194
TCGA-S3-A6ZF	0.272656	0.576473	0.569714	0.695218	0.595721	0.584074	0.267464	0.596127	0.528805	0.65546	0.645282	0.416357	0.409142	0.637227	0.521199	0.602632	0.125557	0.729115	0.4398	0.484081	0.507463	0.434781	0.444562
TCGA-EW-A1PH	0.240917	0.572705	0.538118	0.621114	0.684123	0.54633	0.232447	0.5914	0.481705	0.700382	0.618809	0.391313	0.511007	0.59612	0.49059	0.561972	0.137346	0.751075	0.402112	0.468951	0.504753	0.393386	0.526316
TCGA-BH-A0HF	0.230767	0.487221	0.532645	0.675463	0.678259	0.623949	0.345045	0.663362	0.571452	0.688891	0.702299	0.434359	0.482937	0.642873	0.593312	0.634693	0.238103	0.794456	0.578833	0.52924	0.548302	0.417316	0.493292
TCGA-AR-A256	0.133942	0.626766	0.441894	0.774265	0.617219	0.601246	0.263946	0.581169	0.576103	0.682707	0.611788	0.354592	0.373978	0.634413	0.565278	0.564379	0.0695824	0.769259	0.505764	0.475452	0.53737	0.376705	0.586377
TCGA-B6-A0RT	0.702351	0.813789	0.882775	0.756003	0.632734	0.569712	0.297295	0.659642	0.760288	0.64095	0.855783	0.456968	0.438094	0.707581	0.588085	0.655336	0.0900638	0.829301	0.632979	0.638492	0.631828	0.459571	0.47481
TCGA-A2-A1FW	0.205555	0.529215	0.516191	0.624779	0.65066	0.578079	0.282534	0.582486	0.495267	0.595513	0.52897	0.374798	0.392949	0.609364	0.439955	0.612072	0.228534	0.74098	0.43397	0.44012	0.456893	0.391142	0.479499
TCGA-A7-A0DA	0.165649	0.462855	0.428283	0.669777	0.63332	0.611459	0.225053	0.548803	0.43311	0.680066	0.56533	0.37476	0.436029	0.629156	0.510581	0.607709	0.0360156	0.797322	0.433509	0.502836	0.486791	0.40653	0.472887
TCGA-AN-A0FV	0.087309	0.375284	0.435459	0.655415	0.640305	0.746733	0.220316	0.574065	0.454693	0.638266	0.624899	0.371617	0.370249	0.668471	0.525738	0.580058	0.143726	0.74921	0.436404	0.469399	0.464934	0.397328	0.462362
TCGA-BH-A1F0	0.578155	0.739929	0.693485	0.734329	0.686159	0.552735	0.419275	0.724474	0.719776	0.706452	0.85749	0.531339	0.583837	0.65804	0.631888	0.684321	0.16729	0.837902	0.702737	0.59452	0.597157	0.37998	0.5482
TCGA-A8-A084	0.0774475	0.453486	0.441137	0.659791	0.632688	0.618212	0.258916	0.573838	0.483998	0.671781	0.640781	0.364088	0.408539	0.644774	0.462802	0.610518	0.255723	0.725916	0.39899	0.443793	0.482994	0.436706	0.479215
TCGA-A8-A095	0.148579	0.497846	0.499016	0.670375	0.567596	0.621561	0.276206	0.625472	0.456644	0.689872	0.619666	0.374715	0.437839	0.624288	0.518356	0.623021	0.232202	0.740964	0.448519	0.478407	0.486687	0.414551	0.498506
TCGA-A2-A0CR	0.706524	0.618382	0.851238	0.694035	0.681167	0.705717	0.374122	0.636892	0.636641	0.651637	0.840978	0.48861	0.551837	0.714976	0.613734	0.651134	0.201529	0.782789	0.593907	0.605112	0.624553	0.486244	0.478931
TCGA-A8-A09R	0.16041	0.473328	0.544483	0.678418	0.605343	0.655631	0.262505	0.606754	0.628068	0.67218	0.719265	0.429137	0.418653	0.654556	0.566067	0.64595	0.157948	0.75966	0.617661	0.510073	0.548448	0.421978	0.498208
TCGA-A2-A0CL	0.610391	0.751837	0.804426	0.711655	0.664921	0.598403	0.454856	0.672156	0.776125	0.655828	0.801339	0.442396	0.479563	0.667639	0.567378	0.633116	0.135299	0.790814	0.605539	0.602421	0.603138	0.409286	0.466959
TCGA-OL-A6VR	0.213955	0.292184	0.471698	0.642203	0.583463	0.630695	0.248376	0.569264	0.4018	0.677354	0.503835	0.3354	0.344841	0.637361	0.484346	0.563678	0.228067	0.745248	0.379488	0.393352	0.440612	0.390955	0.453871
TCGA-C8-A274	0.100144	0.431532	0.474849	0.659634	0.588929	0.595848	0.284255	0.573442	0.499054	0.707881	0.664961	0.354979	0.43429	0.632627	0.47159	0.577116	0.193913	0.768251	0.381016	0.428496	0.449624	0.397057	0.474701
TCGA-OL-A5D7	0.485685	0.713262	0.732162	0.669372	0.603173	0.557243	0.314012	0.639408	0.613996	0.634339	0.752062	0.50599	0.387953	0.662822	0.591949	0.564671	0.149588	0.756528	0.531907	0.50185	0.556873	0.408201	0.503739
TCGA-C8-A131	0.18491	0.565721	0.54197	0.721637	0.647071	0.600469	0.296135	0.651403	0.50006	0.64258	0.704332	0.442963	0.386468	0.705662	0.555292	0.610078	0.354502	0.761642	0.504924	0.507637	0.524934	0.408258	0.469812
TCGA-AR-A1AT	0.357624	0.640654	0.707524	0.689535	0.60652	0.634084	0.339306	0.637191	0.652083	0.694865	0.77652	0.455902	0.461892	0.644613	0.543499	0.628769	0.0987067	0.777852	0.539162	0.527912	0.539932	0.397366	0.507522
TCGA-BH-A0BZ	0.263431	0.600538	0.722026	0.669619	0.642972	0.716616	0.239784	0.658752	0.608685	0.661551	0.781148	0.429759	0.423502	0.671813	0.590555	0.657332	0.118969	0.727609	0.585926	0.575669	0.561264	0.405097	0.454696
TCGA-E2-A152	0.14067	0.462364	0.478438	0.676316	0.657085	0.61189	0.241032	0.579775	0.574916	0.644422	0.666783	0.416573	0.406581	0.64783	0.553857	0.614325	0.123331	0.762582	0.5312	0.503117	0.501306	0.464776	0.480992
TCGA-E2-A14X	0.533919	0.616464	0.643011	0.682349	0.589501	0.522936	0.317893	0.600534	0.60097	0.683836	0.694945	0.350373	0.35805	0.711969	0.524216	0.598843	0.0633637	0.778271	0.477545	0.536351	0.533335	0.380498	0.473974
TCGA-A8-A07B	0.111022	0.445153	0.477608	0.646455	0.565381	0.594691	0.24242	0.575621	0.575678	0.621554	0.522695	0.397034	0.454657	0.618757	0.506447	0.599697	0.101964	0.751241	0.455215	0.46156	0.474243	0.455104	0.540018
TCGA-BH-A0BW	0.423302	0.717154	0.639562	0.740367	0.668597	0.544159	0.230714	0.601303	0.687751	0.699879	0.809338	0.437532	0.391159	0.628622	0.570953	0.628967	0.142272	0.816644	0.608656	0.545576	0.573243	0.374835	0.580317
TCGA-A8-A07Z	0.161434	0.462955	0.568161	0.658538	0.605809	0.572886	0.263355	0.613143	0.551349	0.627859	0.607419	0.394973	0.473785	0.66776	0.520593	0.627803	0.297679	0.768198	0.500925	0.494429	0.481518	0.331267	0.451698
TCGA-E9-A3QA	0.565891	0.736809	0.704322	0.73504	0.67829	0.627754	0.271188	0.667865	0.701897	0.645629	0.827687	0.469349	0.464156	0.669819	0.624159	0.65543	0.165126	0.811266	0.667776	0.588283	0.612447	0.475518	0.534757
TCGA-A2-A1FZ	0.163441	0.415425	0.492212	0.686698	0.604994	0.578455	0.357612	0.619721	0.5622	0.676286	0.643284	0.438818	0.457579	0.62841	0.546778	0.64219	0.237756	0.774103	0.561409	0.534736	0.543434	0.403885	0.434495
TCGA-LQ-A4E4	0.10302	0.364533	0.439793	0.637541	0.567181	0.657456	0.284506	0.595185	0.364355	0.609361	0.505832	0.353567	0.435132	0.634202	0.472975	0.585353	0.194456	0.738874	0.45468	0.445542	0.437209	0.337913	0.438968
TCGA-BH-A0C0	0.420185	0.676482	0.772146	0.705975	0.60462	0.658841	0.318465	0.687305	0.710868	0.672328	0.838219	0.493199	0.488876	0.660166	0.581572	0.654827	0.167156	0.772368	0.612362	0.581538	0.567399	0.412563	0.466637
TCGA-AR-A24U	0.42531	0.703591	0.652833	0.699627	0.603866	0.630729	0.347709	0.692929	0.636633	0.692573	0.807303	0.479342	0.477571	0.683395	0.585503	0.616037	0.237411	0.794551	0.638132	0.578476	0.561452	0.405414	0.513501
TCGA-AR-A0TU	0.203305	0.692034	0.642046	0.709582	0.648364	0.537732	0.236262	0.700275	0.604114	0.636759	0.73207	0.416383	0.386265	0.653345	0.575823	0.585311	0.080803	0.756433	0.546915	0.49289	0.553797	0.407686	0.573986
TCGA-A8-A099	0.117759	0.404855	0.479725	0.634442	0.611515	0.636831	0.337623	0.572337	0.554842	0.699894	0.526023	0.43875	0.395686	0.623752	0.451429	0.630636	0.112576	0.767916	0.452187	0.461383	0.490033	0.350203	0.458902
TCGA-EW-A1OY	0.199314	0.490634	0.511344	0.661711	0.605591	0.678235	0.262447	0.588132	0.451314	0.688313	0.591422	0.36392	0.368903	0.652072	0.50657	0.592466	0.118006	0.783086	0.428405	0.459226	0.474389	0.434102	0.438678
TCGA-A8-A06T	0.193233	0.47608	0.587098	0.646521	0.605925	0.647998	0.280005	0.598394	0.528789	0.65938	0.524944	0.369032	0.41065	0.645245	0.502113	0.632107	0.189791	0.788673	0.455533	0.474508	0.4948	0.378151	0.405344
TCGA-E9-A229	0.173938	0.451403	0.502582	0.68415	0.627422	0.63512	0.256231	0.610831	0.652079	0.689951	0.694892	0.441358	0.44899	0.62779	0.570227	0.657167	0.106666	0.764078	0.558213	0.530285	0.512347	0.431486	0.476066
TCGA-BH-A0B1	0.176133	0.506573	0.479544	0.640683	0.63302	0.602202	0.290616	0.607283	0.446153	0.681061	0.61009	0.357469	0.443237	0.641799	0.508215	0.601859	0.208082	0.794457	0.419518	0.464254	0.504957	0.345743	0.499044
TCGA-AO-A0JL	0.2465	0.499261	0.498166	0.648164	0.639704	0.597972	0.261249	0.62757	0.364497	0.681508	0.635304	0.380915	0.447464	0.659155	0.544902	0.544606	0.149139	0.81212	0.373944	0.501697	0.467442	0.449379	0.52673
TCGA-A1-A0SI	0.209945	0.564562	0.612993	0.684446	0.633445	0.594233	0.317183	0.589774	0.591624	0.673165	0.678152	0.399571	0.469734	0.655394	0.563556	0.627521	0.153074	0.766846	0.516834	0.531005	0.555843	0.464416	0.515519
TCGA-4H-AAAK	0.157339	0.429959	0.503204	0.666402	0.597228	0.653516	0.248244	0.57697	0.52048	0.682915	0.622172	0.441073	0.454784	0.649862	0.516543	0.641366	0.0596943	0.753803	0.514354	0.504523	0.499587	0.380219	0.454887
TCGA-D8-A1X7	0.179464	0.428905	0.467157	0.658493	0.590851	0.629569	0.347256	0.573882	0.513702	0.689753	0.503908	0.363288	0.398785	0.642947	0.535133	0.596147	0.152385	0.763389	0.482829	0.46649	0.480854	0.401046	0.501783
TCGA-A2-A0D3	0.239318	0.429118	0.593753	0.6822	0.575255	0.604395	0.29714	0.565054	0.562568	0.642106	0.667617	0.338939	0.467209	0.641627	0.445986	0.613157	0.10241	0.737926	0.394251	0.429495	0.497992	0.340468	0.446027
TCGA-E9-A1RC	0.0587909	0.411902	0.406764	0.688187	0.568106	0.588739	0.20643	0.581935	0.455661	0.699049	0.606415	0.348892	0.351598	0.622549	0.469761	0.593774	0.185134	0.749545	0.360649	0.433446	0.456891	0.390629	0.383317
TCGA-A2-A0T5	0.171042	0.400876	0.490345	0.68134	0.616806	0.62718	0.242802	0.584817	0.449613	0.668722	0.643875	0.344613	0.464443	0.636344	0.510655	0.631423	0.137929	0.745722	0.409318	0.461281	0.501044	0.32946	0.479929
TCGA-C8-A130	0.166551	0.532602	0.571593	0.645422	0.576273	0.630059	0.222895	0.616171	0.405375	0.649323	0.559755	0.395654	0.392217	0.639688	0.543443	0.595626	0.0902133	0.743879	0.431097	0.478262	0.48729	0.364911	0.454435
TCGA-A8-A06R	0.281235	0.510032	0.538712	0.669962	0.65112	0.675485	0.204127	0.626976	0.594836	0.669249	0.742844	0.411352	0.403365	0.657012	0.566977	0.607702	0.191019	0.746527	0.54233	0.508859	0.533699	0.445539	0.453405
TCGA-Z7-A8R5	0.425678	0.453036	0.702623	0.688964	0.68201	0.657031	0.321664	0.612963	0.542932	0.693986	0.781778	0.488809	0.499319	0.675074	0.558763	0.620335	0.213521	0.79589	0.528602	0.544689	0.56628	0.452391	0.457746
TCGA-A8-A079	0.189722	0.477558	0.513045	0.675536	0.59733	0.639634	0.236985	0.617475	0.456993	0.681099	0.591017	0.357444	0.378317	0.639989	0.534135	0.603	0.127299	0.734714	0.483845	0.47414	0.478188	0.378818	0.486134
TCGA-A7-A13G	0.14217	0.310901	0.352754	0.69059	0.527266	0.595768	0.453648	0.515887	0.655791	0.687975	0.4865	0.348702	0.388922	0.578041	0.481304	0.651886	0.137914	0.767744	0.483902	0.516597	0.483904	0.540338	0.457881
TCGA-AO-A1KO	0.29601	0.364225	0.482603	0.657273	0.648535	0.542445	0.315096	0.579305	0.485254	0.697342	0.551167	0.337808	0.411782	0.623583	0.552114	0.597523	0.14937	0.842277	0.384517	0.483767	0.488505	0.375706	0.546651
TCGA-A7-A3J1	0.354562	0.536407	0.671522	0.668188	0.595444	0.63796	0.375926	0.612073	0.677788	0.670352	0.715967	0.424671	0.515575	0.655616	0.53767	0.636968	0.158572	0.799489	0.542798	0.539331	0.550613	0.390684	0.374231
TCGA-BH-A42V	0.316408	0.457512	0.601481	0.66724	0.614169	0.642187	0.361176	0.609716	0.493001	0.691856	0.631875	0.387471	0.525765	0.642914	0.55118	0.619645	0.115301	0.795211	0.468282	0.520282	0.5345	0.410552	0.433705
TCGA-E9-A1ND	0.303156	0.652349	0.718255	0.78803	0.698222	0.630235	0.25485	0.710402	0.681454	0.705115	0.879726	0.495527	0.413028	0.662331	0.593621	0.688994	0.39292	0.789684	0.66424	0.58391	0.596723	0.484041	0.534348
TCGA-C8-A133	0.144674	0.315629	0.488932	0.62263	0.621131	0.621603	0.362188	0.580787	0.500699	0.680958	0.484467	0.426338	0.428058	0.702106	0.463463	0.587873	0.287809	0.750233	0.452797	0.442771	0.435703	0.384982	0.472722
TCGA-AO-A1KT	0.128434	0.513131	0.505279	0.703898	0.666819	0.618919	0.317397	0.619934	0.474865	0.680013	0.679509	0.429281	0.445987	0.637255	0.577332	0.606178	0.181089	0.747251	0.498706	0.511713	0.515256	0.408829	0.523443
TCGA-B6-A0IE	0.338392	0.38056	0.554218	0.622899	0.5784	0.627243	0.205836	0.57624	0.44642	0.640021	0.536675	0.348628	0.387561	0.648711	0.483985	0.599751	0.112552	0.765204	0.359342	0.461403	0.463113	0.344605	0.449489
TCGA-D8-A1XG	0.0703108	0.354339	0.45626	0.672547	0.623397	0.5962	0.292073	0.570655	0.494177	0.706821	0.562033	0.39313	0.496931	0.621735	0.477374	0.625055	0.0938934	0.767871	0.496993	0.46713	0.476206	0.401037	0.4347
TCGA-A8-A09Z	0.18537	0.493685	0.658129	0.679035	0.594829	0.677705	0.443421	0.649249	0.626045	0.65979	0.68742	0.386043	0.465076	0.676271	0.511246	0.625165	0.0911277	0.775741	0.516465	0.505386	0.550938	0.473913	0.422938
TCGA-E2-A574	0.187908	0.508375	0.479672	0.579521	0.623959	0.633666	0.21363	0.583803	0.357776	0.650876	0.534067	0.363186	0.362648	0.661062	0.515922	0.528717	0.240165	0.733314	0.409098	0.447789	0.509743	0.373932	0.433744
TCGA-C8-A1HK	0.226093	0.512628	0.550862	0.628421	0.634222	0.645282	0.250757	0.580316	0.629736	0.637712	0.570664	0.359316	0.336491	0.62013	0.470406	0.591505	0.206446	0.738268	0.396821	0.45875	0.46126	0.268212	0.582462
TCGA-A1-A0SE	0.217057	0.438531	0.524382	0.637409	0.604121	0.646328	0.276421	0.5937	0.446259	0.672963	0.551092	0.355617	0.469891	0.644069	0.48272	0.625209	0.107656	0.762991	0.419481	0.439907	0.487958	0.427329	0.487732
TCGA-WT-AB44	0.147491	0.351897	0.51173	0.679178	0.594944	0.615099	0.305615	0.534842	0.477043	0.695291	0.654982	0.431411	0.42081	0.682997	0.570154	0.611582	0.124575	0.785839	0.430469	0.503742	0.552427	0.417145	0.375925
TCGA-AC-A4ZE	0.110669	0.444905	0.519623	0.650188	0.557503	0.647635	0.313925	0.593717	0.432396	0.676272	0.596595	0.341966	0.492727	0.629406	0.473146	0.588136	0.164043	0.780239	0.432993	0.488448	0.474622	0.363976	0.429718
TCGA-AN-A0XP	0.0860354	0.362115	0.455092	0.652105	0.620547	0.604884	0.2905	0.60351	0.476118	0.663699	0.522473	0.391248	0.420576	0.644426	0.507588	0.618521	0.177616	0.801537	0.437106	0.492959	0.489794	0.446714	0.450755
TCGA-V7-A7HQ	0.234992	0.331489	0.552629	0.624778	0.591166	0.679802	0.274487	0.558435	0.411129	0.688885	0.66741	0.429472	0.48202	0.672348	0.543718	0.612005	0.26394	0.738705	0.476	0.483908	0.477031	0.398229	0.423619
TCGA-LL-A6FQ	0.210209	0.384123	0.535049	0.641216	0.612756	0.704004	0.418627	0.618892	0.48601	0.679619	0.609928	0.40774	0.477976	0.672669	0.525742	0.601835	0.213888	0.740031	0.471651	0.509698	0.493833	0.392306	0.390912
TCGA-A2-A0T3	0.146221	0.507908	0.488329	0.642815	0.585793	0.547396	0.217313	0.620679	0.396247	0.662139	0.490529	0.341648	0.387906	0.605319	0.475351	0.599771	0.186294	0.763305	0.376965	0.45148	0.48967	0.378695	0.476139
TCGA-BH-AB28	0.352501	0.513443	0.560536	0.672426	0.547096	0.603184	0.291474	0.607183	0.571152	0.680602	0.693391	0.401538	0.422396	0.632571	0.505653	0.617803	0.105079	0.7925	0.502169	0.495823	0.508909	0.340731	0.441764
TCGA-D8-A27L	0.226542	0.429685	0.525698	0.699617	0.614586	0.647567	0.268377	0.590193	0.584869	0.674168	0.696084	0.410099	0.47461	0.628585	0.547084	0.642996	0.118854	0.785419	0.540453	0.513753	0.525534	0.408783	0.479428
TCGA-BH-A0HX	0.133271	0.472793	0.522239	0.666469	0.620642	0.644724	0.323026	0.61745	0.459267	0.64405	0.695456	0.355918	0.394307	0.642052	0.543524	0.605653	0.272425	0.746208	0.499829	0.466451	0.505959	0.422913	0.479924
TCGA-WT-AB41	0.569814	0.581895	0.800915	0.667196	0.65957	0.658711	0.400535	0.612405	0.677925	0.7035	0.823918	0.521834	0.52057	0.678178	0.561815	0.641965	0.267548	0.730592	0.540852	0.557928	0.571456	0.47001	0.441919
TCGA-5L-AAT1	0.367084	0.496253	0.745448	0.709825	0.652755	0.692359	0.28502	0.599552	0.637102	0.671245	0.768937	0.505622	0.474352	0.659125	0.565202	0.658276	0.127403	0.797312	0.552077	0.582497	0.560976	0.439996	0.45134
TCGA-AQ-A04H	0.139957	0.45717	0.494675	0.654626	0.569139	0.659534	0.348105	0.594872	0.446501	0.639489	0.543649	0.310976	0.396265	0.66107	0.481541	0.630679	0.125008	0.734797	0.441038	0.432051	0.500676	0.409764	0.451836
TCGA-A8-A0AD	0.105619	0.431712	0.482294	0.710832	0.613128	0.616384	0.333273	0.555373	0.608599	0.688995	0.636893	0.449538	0.486074	0.628345	0.530334	0.663491	0.134771	0.76128	0.576343	0.502151	0.501891	0.456118	0.500962
TCGA-D8-A1JP	0.202226	0.443348	0.560156	0.678562	0.607465	0.575434	0.246427	0.578398	0.578277	0.63938	0.712801	0.445701	0.396768	0.61383	0.553816	0.630432	0.115349	0.762767	0.546302	0.525709	0.514454	0.413438	0.47679
TCGA-BH-A5J0	0.318456	0.502757	0.671616	0.687401	0.650321	0.702024	0.261235	0.637662	0.622165	0.667895	0.813383	0.504993	0.496413	0.67904	0.599787	0.659314	0.131943	0.726971	0.620709	0.562297	0.574749	0.502363	0.419
TCGA-GM-A2DO	0.861904	0.802655	0.881918	0.730533	0.680716	0.626674	0.359512	0.651562	0.74748	0.637106	0.786259	0.473648	0.437638	0.712081	0.576014	0.635204	0.150453	0.75973	0.529015	0.600791	0.597101	0.472123	0.546022
TCGA-EW-A1J3	0.10768	0.54737	0.49661	0.687637	0.603479	0.618098	0.378555	0.571155	0.527019	0.670385	0.567909	0.365969	0.515929	0.612492	0.525725	0.642472	0.11908	0.781657	0.423605	0.485972	0.515975	0.368413	0.540664
TCGA-E2-A109	0.18215	0.514862	0.532835	0.654105	0.616238	0.663158	0.260601	0.606124	0.492228	0.636501	0.544581	0.378085	0.38844	0.614423	0.498251	0.607824	0.225373	0.744765	0.417417	0.447488	0.478817	0.398805	0.506341
TCGA-D8-A1XJ	0.0952689	0.459245	0.437512	0.654839	0.567521	0.596259	0.215763	0.60334	0.473708	0.697003	0.595234	0.335857	0.408494	0.653481	0.522702	0.592805	0.171841	0.754562	0.475029	0.466437	0.452016	0.404754	0.503865
TCGA-E2-A1L6	0.184258	0.448745	0.49208	0.662287	0.646099	0.600686	0.303003	0.593962	0.496979	0.706776	0.548344	0.363488	0.424637	0.630594	0.509083	0.622035	0.139018	0.817597	0.457334	0.471799	0.498868	0.416652	0.468792
TCGA-AO-A03M	0.360213	0.591832	0.672264	0.68136	0.610516	0.586288	0.281272	0.632328	0.6268	0.6385	0.738412	0.394404	0.494469	0.643119	0.515641	0.649651	0.138114	0.747883	0.517236	0.547573	0.512524	0.363088	0.478785
TCGA-E9-A1RH	0.130877	0.500587	0.439228	0.689432	0.643277	0.635701	0.144853	0.585093	0.540687	0.64653	0.667402	0.397658	0.3726	0.649368	0.486936	0.574744	0.281779	0.75755	0.516148	0.536112	0.491428	0.37499	0.407132
TCGA-E2-A1B6	0.795499	0.80218	0.866522	0.726121	0.672084	0.565788	0.33212	0.645413	0.719954	0.611788	0.774266	0.438178	0.38392	0.69679	0.613647	0.599043	0.0720758	0.805127	0.537219	0.584862	0.582195	0.44095	0.490275
TCGA-B6-A0I9	0.203367	0.473208	0.528676	0.654929	0.6165	0.610272	0.28066	0.664069	0.559767	0.6342	0.62157	0.364575	0.361263	0.651981	0.50995	0.615926	0.0759492	0.745826	0.482537	0.493024	0.48209	0.328501	0.433023
TCGA-AC-A2FB	0.490914	0.68766	0.77605	0.728203	0.666342	0.659211	0.420006	0.608187	0.697457	0.673062	0.800061	0.440765	0.625498	0.677904	0.56138	0.648552	0.126826	0.826651	0.556764	0.560169	0.572808	0.376976	0.525089
TCGA-AR-A0U2	0.166594	0.662218	0.575725	0.650822	0.58778	0.604563	0.319074	0.593441	0.591036	0.594578	0.584023	0.386455	0.355611	0.624107	0.492363	0.571371	0.141325	0.736047	0.439374	0.440484	0.475221	0.383683	0.522475
TCGA-BH-A0EE	0.24923	0.619579	0.606614	0.699742	0.695363	0.637862	0.229161	0.595878	0.534129	0.645613	0.678618	0.382407	0.332443	0.670774	0.467281	0.559023	0.347449	0.74227	0.396274	0.465619	0.516066	0.417964	0.584667
TCGA-D8-A1XU	0.123661	0.368266	0.475755	0.69702	0.659488	0.623121	0.273783	0.572192	0.578408	0.67079	0.565226	0.424541	0.414486	0.63329	0.525315	0.628581	0.1155	0.767969	0.505564	0.491994	0.492954	0.446921	0.417889
TCGA-E9-A1NF	0.111027	0.43601	0.528866	0.689317	0.638923	0.671084	0.267601	0.643775	0.534367	0.678333	0.69711	0.440619	0.399522	0.668178	0.58976	0.627431	0.161479	0.776011	0.599187	0.537113	0.535014	0.424436	0.461187
TCGA-B6-A400	0.226786	0.626725	0.508101	0.716466	0.635414	0.593829	0.276587	0.679381	0.548969	0.641896	0.685032	0.4756	0.428476	0.635368	0.575495	0.628114	0.100433	0.77629	0.585611	0.561723	0.558759	0.412935	0.514415
TCGA-BH-A0HW	0.101366	0.372157	0.469426	0.629632	0.541686	0.660103	0.263938	0.580952	0.391962	0.662279	0.494591	0.379779	0.377672	0.643794	0.480455	0.57468	0.221529	0.770262	0.42073	0.376842	0.442354	0.420498	0.477914
TCGA-A2-A0CV	0.262738	0.45369	0.604669	0.653926	0.642254	0.614437	0.356501	0.560341	0.548512	0.659506	0.641042	0.386593	0.481686	0.65109	0.552361	0.638134	0.121839	0.80864	0.479572	0.529553	0.540757	0.393492	0.490184
TCGA-EW-A1OZ	0.177602	0.545935	0.541515	0.666482	0.604194	0.721563	0.282443	0.630924	0.504144	0.640958	0.660583	0.43122	0.449588	0.63581	0.522019	0.594513	0.0380648	0.709874	0.506855	0.495505	0.495112	0.419526	0.492255
TCGA-LL-A442	0.106883	0.456954	0.43385	0.679243	0.616923	0.632355	0.350818	0.573779	0.552096	0.681073	0.566929	0.406806	0.425071	0.652509	0.511927	0.6125	0.157481	0.809723	0.56682	0.468024	0.438859	0.371941	0.447611
TCGA-S3-AA0Z	0.289908	0.656915	0.55105	0.746204	0.621177	0.588938	0.288748	0.636825	0.55724	0.656665	0.737357	0.44674	0.400491	0.628485	0.522867	0.599572	0.155489	0.766007	0.516971	0.512749	0.506124	0.41665	0.571691
TCGA-E2-A1B4	0.107395	0.318609	0.493956	0.636467	0.623669	0.643538	0.267913	0.571951	0.399786	0.706041	0.525504	0.373042	0.396459	0.662457	0.493423	0.634244	0.208222	0.782106	0.382648	0.421273	0.474671	0.351296	0.462539
TCGA-AR-A1AX	0.585763	0.676846	0.741167	0.696745	0.661423	0.658234	0.303641	0.618128	0.686991	0.668181	0.783346	0.426379	0.516087	0.662243	0.558773	0.63888	0.10346	0.817686	0.557571	0.536011	0.582753	0.373654	0.486735
TCGA-B6-A0WX	0.38977	0.563554	0.63157	0.637473	0.699641	0.594232	0.180909	0.608567	0.542264	0.657682	0.631276	0.424692	0.390929	0.682962	0.558541	0.617576	0.0955505	0.780699	0.510438	0.516557	0.557715	0.373484	0.475516
TCGA-AO-A03P	0.144551	0.445626	0.5144	0.616053	0.580446	0.630653	0.279236	0.588775	0.522597	0.70084	0.525821	0.387025	0.421572	0.635826	0.501225	0.6188	0.188545	0.768686	0.420911	0.441283	0.478327	0.340591	0.483043
TCGA-A8-A08G	0.131635	0.462561	0.516593	0.655982	0.546777	0.640321	0.268819	0.618179	0.587095	0.676622	0.612211	0.403306	0.467978	0.639123	0.526741	0.626173	0.121881	0.775979	0.501086	0.496017	0.511584	0.421433	0.461315
TCGA-AR-A24P	0.158624	0.483816	0.487426	0.692145	0.59339	0.624623	0.257966	0.567753	0.535441	0.66536	0.600234	0.380607	0.49307	0.619296	0.491822	0.644844	0.11361	0.806554	0.483555	0.460427	0.533035	0.331954	0.519959
TCGA-D8-A1JT	0.0964198	0.492292	0.486999	0.681238	0.624585	0.569648	0.214088	0.591062	0.532033	0.688904	0.586432	0.393138	0.446399	0.627145	0.50196	0.580356	0.174113	0.757595	0.524245	0.437663	0.512734	0.387011	0.524326
TCGA-AR-A1AL	0.247879	0.500668	0.491345	0.657193	0.601175	0.577757	0.381053	0.599262	0.537337	0.666935	0.627652	0.359903	0.543311	0.620286	0.529944	0.629877	0.168116	0.821524	0.471129	0.513649	0.530838	0.396405	0.522964
TCGA-LL-A440	0.256216	0.449965	0.509727	0.705341	0.63543	0.617091	0.374372	0.70163	0.542037	0.699594	0.765761	0.52416	0.611079	0.664591	0.667187	0.622779	0.181834	0.830666	0.627733	0.611376	0.581721	0.461274	0.464701
TCGA-D8-A1XL	0.374454	0.599347	0.728404	0.688357	0.60655	0.622605	0.320189	0.648509	0.640849	0.644138	0.732433	0.463896	0.428866	0.625332	0.538316	0.633034	0.14009	0.740939	0.557552	0.525145	0.54593	0.374222	0.461428
TCGA-AN-A0FD	0.181866	0.42428	0.566144	0.65291	0.624468	0.652246	0.231281	0.608537	0.582086	0.646938	0.618888	0.418114	0.406455	0.655261	0.530642	0.654915	0.148871	0.726846	0.47413	0.455926	0.520533	0.436528	0.424226
TCGA-D8-A1JA	0.103945	0.461725	0.439437	0.690416	0.63451	0.623774	0.308234	0.545707	0.559364	0.669304	0.677145	0.397244	0.348439	0.641992	0.530273	0.585545	0.356706	0.738853	0.542235	0.501993	0.501443	0.387827	0.474736
TCGA-B6-A2IU	0.141741	0.457582	0.501141	0.644669	0.535613	0.629685	0.364596	0.563477	0.431576	0.659858	0.489874	0.382202	0.404061	0.641565	0.47731	0.605485	0.125637	0.750665	0.404138	0.441673	0.483022	0.39612	0.487935
TCGA-D8-A1X5	0.180957	0.447934	0.485664	0.700618	0.625386	0.626322	0.329385	0.590013	0.62823	0.710447	0.680777	0.395406	0.409814	0.66723	0.538251	0.635442	0.171026	0.758757	0.544771	0.519703	0.524746	0.340515	0.462849
TCGA-BH-A18M	0.173256	0.471743	0.487447	0.653337	0.620617	0.570365	0.336213	0.618879	0.549298	0.683741	0.602197	0.390661	0.489332	0.633733	0.526282	0.62366	0.104058	0.768747	0.488604	0.487226	0.521507	0.365281	0.478112
TCGA-AR-A0TT	0.514574	0.645214	0.729924	0.734836	0.618486	0.652799	0.345859	0.635861	0.730704	0.620643	0.877866	0.527541	0.410929	0.667633	0.599387	0.682786	0.153901	0.775567	0.620759	0.58039	0.614839	0.431107	0.437317
TCGA-E9-A1R2	0.21405	0.430465	0.583592	0.635403	0.604201	0.597072	0.276364	0.604014	0.523431	0.66472	0.614851	0.340307	0.430754	0.625351	0.474543	0.623345	0.1118	0.757212	0.458602	0.506884	0.513591	0.397889	0.46403
TCGA-B6-A0IG	0.204404	0.469989	0.497416	0.636065	0.639238	0.660231	0.349033	0.581181	0.451753	0.613651	0.595366	0.367185	0.355318	0.645359	0.490766	0.594586	0.233577	0.743761	0.350578	0.440017	0.476521	0.361786	0.448343
TCGA-BH-A0DH	0.239803	0.433031	0.531373	0.682592	0.610461	0.659932	0.23993	0.605046	0.521161	0.653219	0.600834	0.368435	0.40011	0.649965	0.563848	0.610325	0.223233	0.766381	0.478022	0.464342	0.465601	0.400001	0.460595
TCGA-BH-A0HI	0.129684	0.422915	0.492386	0.652701	0.620592	0.664443	0.40169	0.593353	0.505897	0.695575	0.559163	0.400565	0.490665	0.659745	0.525849	0.629696	0.216067	0.786794	0.480555	0.492504	0.505558	0.419386	0.475953
TCGA-E2-A1L7	0.270271	0.674845	0.696753	0.676627	0.586306	0.598582	0.264386	0.652048	0.628977	0.675167	0.72091	0.424798	0.424275	0.635761	0.49955	0.651412	0.0850578	0.747547	0.508561	0.505162	0.528218	0.361217	0.537242
TCGA-AR-A5QM	0.253062	0.508186	0.559182	0.661318	0.659656	0.600871	0.364076	0.642107	0.508287	0.66199	0.66811	0.422448	0.600994	0.64688	0.571071	0.611936	0.213658	0.77218	0.533731	0.552193	0.534981	0.401844	0.468472
TCGA-BH-A0BV	0.185857	0.490638	0.586511	0.656135	0.605595	0.63859	0.373269	0.62409	0.607799	0.657094	0.670002	0.408405	0.453924	0.658386	0.556364	0.646892	0.238104	0.771081	0.538514	0.525736	0.512729	0.415319	0.435017
TCGA-AN-A0XV	0.267308	0.513183	0.588013	0.641361	0.656489	0.64524	0.34496	0.627683	0.525631	0.688477	0.550607	0.350709	0.43317	0.64427	0.541544	0.626902	0.200826	0.828245	0.43561	0.475258	0.525404	0.374688	0.471549
TCGA-D8-A1XY	0.094486	0.339948	0.490275	0.65274	0.620528	0.595822	0.297177	0.5932	0.545729	0.713845	0.569885	0.370531	0.476837	0.631969	0.53737	0.619429	0.0730888	0.797289	0.492145	0.529787	0.519369	0.33081	0.463052
TCGA-D8-A13Z	0.285572	0.573892	0.528141	0.650497	0.682832	0.583523	0.212358	0.681398	0.600784	0.667259	0.727909	0.418988	0.369342	0.634762	0.543208	0.648783	0.0966327	0.750836	0.595379	0.518427	0.533118	0.367432	0.545124
TCGA-OL-A6VO	0.26785	0.62462	0.541847	0.642299	0.581547	0.519969	0.252556	0.671554	0.491991	0.644378	0.636057	0.422509	0.354527	0.625579	0.522094	0.587223	0.0804318	0.739008	0.425244	0.462653	0.511788	0.403364	0.481697
TCGA-A2-A1FV	0.108551	0.395203	0.46029	0.597725	0.557376	0.609612	0.403886	0.571412	0.422024	0.656621	0.457735	0.3046	0.50981	0.604139	0.495886	0.588124	0.187018	0.762679	0.366289	0.446777	0.443062	0.349168	0.556683
TCGA-AC-A3QQ	0.288212	0.540791	0.475871	0.675042	0.571289	0.589584	0.46985	0.50208	0.690965	0.665348	0.561502	0.428278	0.561338	0.575048	0.543485	0.636417	0.227391	0.701899	0.428389	0.505608	0.510525	0.448157	0.579798
TCGA-A8-A093	0.13303	0.330063	0.442671	0.653801	0.56813	0.635599	0.275802	0.616839	0.424118	0.65791	0.47325	0.376081	0.480463	0.669	0.480696	0.63538	0.101763	0.745079	0.406441	0.44096	0.468519	0.434672	0.466626
TCGA-AO-A0J5	0.150006	0.399766	0.478901	0.636864	0.608885	0.630576	0.3989	0.603183	0.525851	0.657314	0.552006	0.414884	0.480349	0.627046	0.546601	0.635198	0.173083	0.756787	0.475308	0.499329	0.488735	0.373992	0.453721
TCGA-B6-A0WZ	0.0806853	0.395923	0.478858	0.650497	0.59611	0.662445	0.201761	0.565935	0.405143	0.667011	0.617483	0.342264	0.409983	0.631999	0.476378	0.593949	0.273647	0.773859	0.378363	0.427205	0.477292	0.420135	0.467685
TCGA-AN-A0FJ	0.245155	0.52861	0.502085	0.703557	0.665937	0.555098	0.255323	0.582444	0.483615	0.661692	0.54838	0.340817	0.383259	0.655163	0.548848	0.595413	0.0798796	0.752019	0.469789	0.464395	0.505291	0.44912	0.477539
TCGA-A8-A096	0.181669	0.540478	0.627565	0.713813	0.637118	0.612138	0.366978	0.612978	0.669962	0.680989	0.739276	0.489979	0.476608	0.652336	0.588419	0.686329	0.108693	0.780969	0.617238	0.546122	0.554946	0.407698	0.48829
TCGA-XX-A89A	0.223434	0.537931	0.59052	0.695776	0.659784	0.569851	0.27106	0.653914	0.582371	0.670605	0.818908	0.464227	0.410769	0.634919	0.599797	0.643337	0.26513	0.802316	0.605204	0.567253	0.562895	0.367855	0.474541
TCGA-A8-A08A	0.116652	0.370093	0.505471	0.682063	0.565573	0.654578	0.288799	0.583665	0.592165	0.672126	0.637398	0.438886	0.384938	0.67079	0.524731	0.639976	0.25736	0.756313	0.533638	0.491353	0.505106	0.376723	0.421965
TCGA-A2-A0T4	0.206193	0.567101	0.619365	0.662169	0.666659	0.583753	0.341055	0.665211	0.580988	0.652619	0.642882	0.442607	0.580965	0.639529	0.570925	0.629384	0.186183	0.762681	0.515705	0.536165	0.56692	0.362249	0.537685
TCGA-BH-A2L8	0.394858	0.611683	0.773381	0.72996	0.628418	0.628988	0.286061	0.637864	0.638387	0.661524	0.740989	0.446413	0.5373	0.650983	0.536485	0.662995	0.110625	0.761273	0.563803	0.548554	0.561099	0.395665	0.458657
TCGA-AO-A0JJ	0.396509	0.578404	0.68839	0.669045	0.655402	0.607383	0.342635	0.63325	0.639803	0.654102	0.686788	0.442935	0.55622	0.667389	0.580195	0.641877	0.234707	0.797583	0.565815	0.542365	0.582768	0.389988	0.512748
TCGA-BH-A0HU	0.121524	0.474707	0.536276	0.635177	0.595081	0.599754	0.224839	0.616352	0.460993	0.638514	0.59468	0.352766	0.384074	0.617006	0.511308	0.590597	0.103567	0.722218	0.396621	0.440257	0.464725	0.390468	0.46723
TCGA-BH-A1F6	0.302409	0.636425	0.597821	0.692714	0.594443	0.580804	0.321399	0.629336	0.601082	0.66568	0.751749	0.421344	0.489484	0.677399	0.561793	0.60299	0.126637	0.794228	0.619307	0.514157	0.558935	0.383679	0.492376
TCGA-BH-A1FC	0.43193	0.72949	0.711613	0.693399	0.594188	0.601883	0.280985	0.641542	0.599855	0.67206	0.70231	0.442373	0.400105	0.634874	0.578442	0.612102	0.0651953	0.744641	0.582028	0.515364	0.565372	0.395498	0.5388
TCGA-BH-A0AZ	0.173752	0.406699	0.540209	0.662733	0.698627	0.623522	0.271586	0.619727	0.510754	0.682494	0.590312	0.428424	0.438571	0.650008	0.562841	0.635244	0.127847	0.795072	0.486815	0.52147	0.555312	0.451523	0.491138
TCGA-A8-A08C	0.133556	0.348157	0.469521	0.660318	0.550841	0.599247	0.197551	0.586975	0.65901	0.673062	0.533296	0.326542	0.33238	0.639652	0.487347	0.618814	0.151662	0.748486	0.414664	0.454034	0.468745	0.359333	0.401803
TCGA-D8-A1J8	0.234339	0.697315	0.665638	0.703765	0.655369	0.608246	0.291623	0.649425	0.673492	0.667526	0.769285	0.427943	0.413316	0.618428	0.569195	0.637881	0.265797	0.773826	0.570968	0.514557	0.536661	0.402366	0.532928
TCGA-E9-A3HO	0.22246	0.591149	0.614452	0.614725	0.594764	0.615944	0.226897	0.619445	0.491126	0.67018	0.67404	0.350335	0.37132	0.661835	0.471922	0.607671	0.20426	0.77153	0.401017	0.481945	0.48879	0.393215	0.504315
TCGA-A2-A3Y0	0.326395	0.674299	0.681315	0.707328	0.673701	0.628803	0.201872	0.631894	0.531429	0.72387	0.763739	0.405225	0.396897	0.637593	0.549973	0.57188	0.324102	0.726714	0.527254	0.545121	0.564343	0.463286	0.495824
TCGA-BH-A0AY	0.194219	0.49316	0.61127	0.661563	0.62415	0.649924	0.314208	0.667491	0.566987	0.691177	0.676152	0.461717	0.581872	0.661681	0.614658	0.623042	0.136083	0.76328	0.565612	0.556576	0.538419	0.380449	0.449543
TCGA-AO-A12H	0.0958714	0.362047	0.466409	0.649372	0.669967	0.639277	0.349175	0.580612	0.497266	0.735467	0.544274	0.414141	0.39767	0.674655	0.503864	0.630207	0.277987	0.758881	0.45986	0.4652	0.454072	0.349532	0.41627
TCGA-D8-A1X6	0.122318	0.467226	0.52598	0.693746	0.629248	0.572461	0.282741	0.590652	0.602365	0.658503	0.677517	0.401646	0.397548	0.651588	0.534585	0.643964	0.170081	0.7905	0.586345	0.481383	0.476229	0.362902	0.507523
TCGA-BH-A0W3	0.118646	0.464612	0.462877	0.682499	0.560189	0.587284	0.330941	0.583189	0.580988	0.65374	0.537126	0.411345	0.418319	0.625586	0.517435	0.61058	0.208857	0.768539	0.420602	0.452822	0.479698	0.357566	0.513823
TCGA-C8-A273	0.162102	0.466186	0.505457	0.65297	0.57406	0.645024	0.389355	0.594493	0.457276	0.65411	0.540695	0.346638	0.478067	0.669849	0.519942	0.629808	0.160982	0.745102	0.434514	0.50371	0.478005	0.464912	0.432317
TCGA-BH-A0BJ	0.249551	0.414367	0.552856	0.638046	0.618803	0.640377	0.314791	0.601322	0.551424	0.694757	0.599091	0.371536	0.506933	0.684449	0.526647	0.62974	0.238588	0.783596	0.484192	0.509554	0.538032	0.44732	0.456852
TCGA-AR-A1AR	0.255669	0.728451	0.644989	0.720864	0.657464	0.58638	0.304523	0.707081	0.682505	0.680324	0.775469	0.451466	0.473528	0.655486	0.6042	0.611942	0.137449	0.80277	0.639922	0.588141	0.589051	0.433976	0.594564
TCGA-E2-A572	0.188412	0.318572	0.532327	0.606094	0.669274	0.699508	0.334654	0.564337	0.405439	0.632238	0.551482	0.418828	0.356572	0.734637	0.487903	0.587118	0.287042	0.733707	0.414886	0.450098	0.465458	0.385199	0.416585
TCGA-A2-A3XU	0.195299	0.458207	0.476463	0.607058	0.63369	0.569972	0.31607	0.572238	0.316279	0.658525	0.57436	0.367736	0.367601	0.65257	0.484696	0.503425	0.0512896	0.750617	0.382101	0.419008	0.506905	0.45034	0.498016
TCGA-BH-A8FZ	0.350503	0.575996	0.610263	0.725414	0.667245	0.658481	0.443518	0.658726	0.656952	0.706812	0.794958	0.493057	0.667322	0.671553	0.579422	0.645264	0.18206	0.809346	0.642837	0.581148	0.593856	0.45768	0.506022
TCGA-E9-A2JS	0.0976453	0.44616	0.506492	0.632181	0.634162	0.653693	0.220924	0.589554	0.468753	0.666773	0.586288	0.386114	0.44835	0.647037	0.492635	0.574525	0.0673015	0.7198	0.439879	0.435719	0.486751	0.378151	0.426799
TCGA-E9-A22H	0.174001	0.540358	0.526198	0.660604	0.576937	0.585224	0.299782	0.602814	0.541795	0.623596	0.548709	0.366759	0.447575	0.606051	0.514633	0.612901	0.163706	0.75134	0.462372	0.471445	0.469335	0.359661	0.525491
TCGA-A8-A06U	0.199945	0.507361	0.583303	0.696496	0.603484	0.596822	0.307604	0.634963	0.573131	0.665444	0.624228	0.379569	0.380362	0.622581	0.49584	0.608683	0.101293	0.785308	0.488416	0.489596	0.505051	0.393409	0.376534
TCGA-A8-A09X	0.334899	0.64831	0.707478	0.694327	0.624378	0.653141	0.23452	0.622409	0.660773	0.649101	0.789134	0.462219	0.453642	0.673393	0.576488	0.639986	0.116745	0.74559	0.572537	0.573804	0.527334	0.434223	0.423981
TCGA-C8-A26Z	0.139312	0.439586	0.46178	0.645568	0.626678	0.656562	0.354236	0.577291	0.39676	0.661904	0.474293	0.363024	0.405162	0.658183	0.470512	0.585329	0.264847	0.74957	0.365627	0.443804	0.474018	0.371115	0.424001
TCGA-B6-A0IH	0.342084	0.376647	0.627395	0.666348	0.613922	0.581151	0.233637	0.590511	0.537116	0.639173	0.630755	0.392988	0.460522	0.643267	0.548856	0.644471	0.20135	0.815411	0.468646	0.535348	0.558433	0.403409	0.479267
TCGA-A7-A6VW	0.210779	0.631581	0.5344	0.733752	0.669343	0.623746	0.239997	0.646945	0.436734	0.696303	0.690481	0.464564	0.437444	0.666768	0.553558	0.630009	0.235552	0.73458	0.534712	0.516684	0.544937	0.404589	0.521989
TCGA-AO-A03R	0.331061	0.663547	0.711308	0.675002	0.648343	0.622276	0.309543	0.623073	0.568853	0.634626	0.693371	0.435579	0.433811	0.64717	0.57804	0.605609	0.120927	0.765776	0.476052	0.486572	0.546617	0.451558	0.569644
TCGA-EW-A1PA	0.273311	0.465451	0.531393	0.661668	0.629349	0.695114	0.261027	0.576205	0.472529	0.653336	0.57831	0.362071	0.49074	0.658738	0.499199	0.610496	0.260675	0.792786	0.45869	0.47807	0.489776	0.419229	0.462954
TCGA-AC-A6NO	0.184265	0.35722	0.493884	0.666546	0.560168	0.612527	0.208655	0.567926	0.482186	0.672304	0.614729	0.327318	0.412313	0.638013	0.463108	0.602737	0.123416	0.75362	0.37248	0.427877	0.472699	0.318507	0.44207
TCGA-AN-A0XO	0.0886663	0.334683	0.426629	0.655027	0.643127	0.664051	0.220596	0.57827	0.400257	0.647541	0.505819	0.344777	0.3418	0.653093	0.503296	0.627881	0.187391	0.759978	0.429034	0.444463	0.48124	0.439866	0.484847
TCGA-A8-A08X	0.522301	0.556764	0.589978	0.676835	0.625023	0.651996	0.216475	0.618709	0.619784	0.669117	0.76082	0.441552	0.404219	0.685448	0.596948	0.639033	0.123904	0.795087	0.5926	0.571428	0.55478	0.395093	0.431803
TCGA-A7-A0D9	0.111543	0.304428	0.449573	0.634143	0.600741	0.661859	0.242225	0.574194	0.388728	0.675314	0.551282	0.318676	0.314333	0.653167	0.460387	0.617577	0.198516	0.776864	0.438435	0.464476	0.442859	0.387418	0.35004
TCGA-E2-A1IF	0.220787	0.417374	0.523469	0.65985	0.618758	0.669104	0.31842	0.620188	0.437332	0.67388	0.689498	0.411121	0.427666	0.64934	0.601353	0.625471	0.139068	0.786255	0.427146	0.502263	0.556924	0.38045	0.477495
TCGA-B6-A0X1	0.324899	0.652261	0.644883	0.725276	0.653377	0.559941	0.205593	0.624061	0.628272	0.698007	0.754947	0.340937	0.376849	0.673497	0.604971	0.598515	0.155546	0.770986	0.531129	0.496842	0.53186	0.386714	0.537383
TCGA-A2-A0T2	0.160002	0.447864	0.566503	0.675577	0.592094	0.561551	0.234947	0.616596	0.462171	0.72615	0.692533	0.405367	0.414516	0.672244	0.550386	0.587649	0.156167	0.808409	0.490382	0.512896	0.52406	0.503735	0.44206
TCGA-AC-A5XS	0.391984	0.585962	0.678618	0.68821	0.625947	0.610505	0.379094	0.643153	0.61314	0.660822	0.763733	0.444812	0.549862	0.672408	0.58641	0.632614	0.251966	0.757784	0.554595	0.542306	0.540147	0.375187	0.440128
TCGA-AC-A3OD	0.393712	0.645454	0.68012	0.676647	0.604437	0.549741	0.433223	0.622908	0.800164	0.629532	0.725572	0.441771	0.54153	0.628067	0.556183	0.667441	0.154318	0.760305	0.644887	0.585225	0.548973	0.426544	0.534847
TCGA-B6-A0WT	0.159173	0.382633	0.457812	0.629824	0.611087	0.61565	0.249744	0.567105	0.519402	0.65777	0.540126	0.369971	0.393039	0.610098	0.510058	0.624284	0.244932	0.745352	0.473503	0.450281	0.472435	0.403464	0.498711
TCGA-E2-A1LA	0.384224	0.614424	0.741314	0.709868	0.640613	0.60915	0.347148	0.647209	0.621591	0.670251	0.7636	0.517486	0.456564	0.662181	0.577764	0.661277	0.2054	0.75185	0.550325	0.545684	0.556809	0.372349	0.492031
TCGA-BH-A0BF	0.443069	0.663966	0.780941	0.719818	0.660911	0.649666	0.326237	0.652162	0.715728	0.691047	0.862327	0.503236	0.521158	0.648806	0.599961	0.654285	0.14109	0.770287	0.64115	0.585722	0.587938	0.390155	0.464124
TCGA-A2-A0ET	0.131816	0.496815	0.564913	0.664847	0.612812	0.565176	0.380488	0.601199	0.599611	0.665493	0.558133	0.365153	0.414087	0.666032	0.477401	0.611901	0.287074	0.756625	0.471449	0.497564	0.463335	0.340779	0.435717
TCGA-C8-A12Q	0.224656	0.443401	0.512623	0.678839	0.593273	0.62081	0.239213	0.658787	0.535341	0.686508	0.676287	0.409848	0.43008	0.645666	0.540893	0.604108	0.236207	0.770384	0.535048	0.545336	0.529243	0.466022	0.431171
TCGA-A8-A076	0.152822	0.439219	0.501655	0.673015	0.648584	0.649505	0.205182	0.6165	0.556587	0.63624	0.640086	0.438434	0.47186	0.691615	0.540289	0.630889	0.176822	0.787255	0.549246	0.522261	0.50585	0.375871	0.440855
TCGA-D8-A147	0.204782	0.657187	0.545047	0.662794	0.623011	0.541534	0.226176	0.629085	0.639395	0.723456	0.663417	0.411026	0.355205	0.625611	0.558125	0.618298	0.0484061	0.777895	0.538605	0.484593	0.519413	0.407228	0.561786
TCGA-E2-A15P	0.176738	0.357728	0.469401	0.660821	0.620903	0.610182	0.292403	0.574577	0.466327	0.682147	0.475361	0.36365	0.462548	0.616421	0.485829	0.625589	0.244937	0.787408	0.386936	0.440813	0.47824	0.35933	0.421779
TCGA-BH-A0BR	0.177514	0.47783	0.528817	0.708074	0.664022	0.688694	0.254221	0.702606	0.511315	0.659631	0.728669	0.434416	0.467804	0.696609	0.583759	0.655009	0.205757	0.77384	0.613543	0.557837	0.564514	0.424445	0.441258
TCGA-BH-A0BM	0.225695	0.363267	0.521748	0.653669	0.642011	0.598906	0.357512	0.604195	0.462349	0.662436	0.535297	0.380924	0.476164	0.658797	0.546286	0.622944	0.235093	0.811739	0.378186	0.497906	0.53565	0.454052	0.488008
TCGA-E9-A1N3	0.120291	0.375292	0.446923	0.603045	0.634081	0.590936	0.343977	0.576185	0.458343	0.667153	0.426311	0.36089	0.413064	0.677731	0.486229	0.573695	0.275005	0.782599	0.437396	0.408137	0.446091	0.37249	0.41922
TCGA-BH-A0DQ	0.152227	0.431667	0.476692	0.63478	0.62857	0.659693	0.224453	0.642599	0.473967	0.693417	0.650905	0.385118	0.497366	0.659894	0.60183	0.63672	0.201467	0.754289	0.497098	0.5216	0.50041	0.36305	0.495555
TCGA-A8-A07W	0.119393	0.490784	0.486785	0.652991	0.654686	0.639239	0.222605	0.620445	0.565766	0.680668	0.643771	0.4118	0.395091	0.666259	0.562254	0.609995	0.104702	0.763092	0.542457	0.507866	0.494048	0.374514	0.509402
TCGA-EW-A2FW	0.129492	0.481489	0.496293	0.62337	0.53802	0.623953	0.338774	0.605745	0.434661	0.600839	0.527026	0.377208	0.472035	0.651633	0.519797	0.604707	0.282118	0.732767	0.413056	0.45513	0.455233	0.36145	0.505651
TCGA-AR-A1AM	0.273866	0.375435	0.535563	0.644649	0.628249	0.66097	0.321662	0.582901	0.506691	0.649956	0.601845	0.40127	0.474293	0.650935	0.507885	0.632748	0.112137	0.769618	0.467037	0.521608	0.518772	0.359143	0.454865
TCGA-D8-A27P	0.141737	0.312385	0.447152	0.65595	0.625975	0.648915	0.272449	0.556975	0.451146	0.654364	0.519572	0.382886	0.379355	0.626489	0.489109	0.619037	0.215112	0.792694	0.440014	0.455779	0.472883	0.422814	0.452924
TCGA-GM-A2D9	0.168167	0.40335	0.499229	0.667924	0.648737	0.674325	0.343667	0.605611	0.464601	0.696496	0.639982	0.410638	0.425353	0.654183	0.525881	0.630295	0.12212	0.757195	0.424721	0.506688	0.509466	0.410476	0.447798
TCGA-B6-A40B	0.157871	0.432433	0.460355	0.683186	0.583675	0.624998	0.356323	0.593721	0.529682	0.641973	0.608628	0.434627	0.484595	0.636304	0.536955	0.610426	0.157958	0.758667	0.416345	0.479066	0.552495	0.40235	0.457009
TCGA-AR-A24T	0.225317	0.413051	0.511129	0.67989	0.637131	0.599967	0.330823	0.605071	0.590037	0.662354	0.589274	0.467461	0.493912	0.620462	0.561802	0.641022	0.0742523	0.771049	0.531663	0.52743	0.513902	0.391548	0.504402
TCGA-AN-A0XL	0.142122	0.416944	0.486733	0.610793	0.606255	0.628219	0.34745	0.640262	0.471488	0.664561	0.519605	0.335473	0.545693	0.611038	0.546633	0.618883	0.159347	0.787003	0.462565	0.53781	0.524254	0.389594	0.49093
TCGA-A2-A0EN	0.34957	0.541984	0.706291	0.750974	0.646088	0.616221	0.31183	0.643782	0.621533	0.704499	0.833086	0.459197	0.588798	0.660986	0.618903	0.654775	0.196285	0.815212	0.564659	0.568695	0.606015	0.428568	0.46383
TCGA-B6-A0IP	0.385026	0.446793	0.542072	0.677609	0.595527	0.637032	0.27425	0.597807	0.516296	0.667027	0.584706	0.379128	0.378768	0.639112	0.498331	0.635892	0.205001	0.78546	0.409456	0.44498	0.505323	0.430634	0.45526
TCGA-E2-A10E	0.166335	0.468355	0.502906	0.667825	0.608979	0.58001	0.367205	0.608479	0.513395	0.682541	0.579062	0.398147	0.385488	0.617438	0.492666	0.611393	0.124808	0.779522	0.431456	0.462398	0.511896	0.407378	0.506105
TCGA-C8-A12O	0.229564	0.517075	0.540429	0.686102	0.642847	0.654065	0.245543	0.598568	0.582931	0.691555	0.668162	0.438443	0.434394	0.662036	0.548572	0.604011	0.10835	0.805349	0.549889	0.53866	0.525386	0.443173	0.454456
TCGA-E2-A9RU	0.138331	0.484851	0.498114	0.659189	0.647956	0.671314	0.301607	0.615465	0.397082	0.666555	0.639606	0.431909	0.43207	0.652141	0.54659	0.600221	0.134842	0.722472	0.509083	0.51324	0.524811	0.434533	0.471823
TCGA-A8-A07I	0.247913	0.519961	0.498066	0.677744	0.600341	0.577735	0.324433	0.60502	0.637355	0.587107	0.625907	0.412212	0.416399	0.659233	0.533994	0.67022	0.0832456	0.742543	0.559486	0.522979	0.534646	0.382849	0.4804
TCGA-BH-A0BT	0.213094	0.441735	0.566032	0.668765	0.623847	0.632265	0.243574	0.600587	0.522975	0.699589	0.613288	0.425951	0.402075	0.631325	0.555763	0.594308	0.136056	0.770544	0.436651	0.489067	0.498333	0.323611	0.413211
TCGA-A2-A0CZ	0.323824	0.45422	0.631206	0.666463	0.653554	0.686947	0.329456	0.643097	0.533455	0.685722	0.663153	0.427529	0.53412	0.66168	0.601603	0.625762	0.138655	0.786096	0.503434	0.555148	0.544282	0.41035	0.502401
TCGA-LL-A7T0	0.238311	0.500306	0.613449	0.662343	0.592089	0.591037	0.231184	0.640333	0.537768	0.645431	0.624311	0.409519	0.393602	0.620509	0.513482	0.597579	0.125147	0.712001	0.446189	0.474966	0.485769	0.408809	0.449967
TCGA-EW-A2FR	0.16378	0.495053	0.507607	0.667934	0.645932	0.663822	0.279667	0.632449	0.506076	0.660484	0.633957	0.427835	0.402988	0.657049	0.581055	0.618842	0.105673	0.738281	0.560156	0.563051	0.538515	0.425965	0.455581
TCGA-D8-A1XT	0.213453	0.516124	0.48346	0.648854	0.651045	0.604122	0.249921	0.687977	0.578342	0.691393	0.71166	0.443809	0.367776	0.642741	0.550167	0.632166	0.123242	0.788843	0.588422	0.528524	0.528955	0.354648	0.589389
TCGA-E2-A1IG	0.110522	0.393933	0.473278	0.671178	0.606863	0.679704	0.317312	0.590723	0.44771	0.647541	0.576654	0.419464	0.391424	0.641706	0.563671	0.643813	0.149918	0.745127	0.502611	0.494087	0.507175	0.430807	0.436443
TCGA-EW-A1OV	0.64332	0.714823	0.8192	0.718439	0.716802	0.627659	0.315946	0.6661	0.743359	0.607383	0.858023	0.492938	0.484698	0.672787	0.576436	0.686467	0.142336	0.775985	0.59781	0.595777	0.588697	0.377499	0.436309
TCGA-GM-A3XL	0.350936	0.682044	0.68946	0.730331	0.630363	0.658734	0.260037	0.66646	0.57016	0.639434	0.775847	0.432029	0.400317	0.657786	0.556234	0.562385	0.0945987	0.732997	0.556794	0.504754	0.549475	0.455014	0.478355
TCGA-A2-A0CP	0.232051	0.338639	0.524092	0.673135	0.642742	0.652887	0.278369	0.581238	0.477321	0.687582	0.595914	0.401385	0.553326	0.644941	0.567907	0.616969	0.196432	0.801653	0.440519	0.504866	0.514616	0.379632	0.414276
TCGA-BH-A1FH	0.211165	0.387041	0.468596	0.635166	0.657758	0.577513	0.364617	0.60068	0.501202	0.673602	0.539271	0.385765	0.53895	0.6331	0.524538	0.617526	0.207713	0.809422	0.48279	0.534011	0.530463	0.447451	0.525336
TCGA-D8-A27M	0.57827	0.643102	0.63905	0.730496	0.652641	0.592757	0.265808	0.625455	0.733971	0.705908	0.794902	0.431199	0.428864	0.657646	0.604069	0.636484	0.084658	0.827202	0.639586	0.57754	0.600985	0.451986	0.536671
TCGA-B6-A0RM	0.148102	0.357705	0.487516	0.6347	0.552704	0.601165	0.273676	0.5567	0.44049	0.746509	0.534885	0.331728	0.500152	0.621782	0.513619	0.6214	0.138179	0.748998	0.33323	0.387649	0.467636	0.393037	0.459889
TCGA-A8-A0AB	0.133413	0.427346	0.449716	0.640605	0.521173	0.590545	0.288617	0.575875	0.401525	0.656047	0.507196	0.371723	0.500454	0.614913	0.493748	0.605256	0.129485	0.72124	0.402366	0.422866	0.433259	0.326487	0.519629
TCGA-E2-A105	0.113971	0.393212	0.492068	0.642778	0.578774	0.605222	0.219539	0.614019	0.370852	0.599447	0.481699	0.328754	0.388876	0.655665	0.475514	0.614275	0.150408	0.747056	0.431025	0.444638	0.436388	0.369065	0.443335
TCGA-E9-A248	0.558195	0.695983	0.736458	0.699046	0.633324	0.58358	0.235834	0.618431	0.717282	0.674528	0.779434	0.442153	0.371898	0.642166	0.545574	0.640361	0.126912	0.766199	0.560359	0.565566	0.572876	0.36781	0.516467
TCGA-BH-A18H	0.395372	0.620788	0.730842	0.696513	0.612746	0.664235	0.35932	0.627098	0.606334	0.666764	0.762655	0.404313	0.456906	0.679815	0.548151	0.64143	0.185657	0.7724	0.511649	0.53949	0.591178	0.468031	0.479662
TCGA-E9-A1RF	0.190234	0.512856	0.681006	0.680662	0.636832	0.607579	0.279806	0.663604	0.651302	0.648288	0.704294	0.4228	0.41184	0.656367	0.580904	0.650044	0.0758203	0.757153	0.55871	0.545505	0.542251	0.391275	0.432742
TCGA-D8-A143	0.352891	0.577424	0.543993	0.631949	0.643618	0.565376	0.188879	0.660906	0.561151	0.669205	0.69614	0.381497	0.416428	0.645766	0.506347	0.561376	0.0736276	0.752396	0.475801	0.483167	0.499948	0.350274	0.53627
TCGA-AC-A3HN	0.278575	0.486857	0.5703	0.712451	0.633305	0.607733	0.378206	0.65155	0.581057	0.685756	0.682927	0.447363	0.564695	0.650506	0.58243	0.643635	0.110927	0.803985	0.551799	0.550156	0.548923	0.444611	0.480735
TCGA-AR-A2LM	0.190122	0.399565	0.527051	0.664767	0.615943	0.599434	0.293838	0.567385	0.54974	0.699089	0.595487	0.406244	0.478182	0.632069	0.501803	0.649888	0.105283	0.775325	0.478651	0.507293	0.498449	0.422566	0.475771
TCGA-E2-A1IJ	0.25072	0.464647	0.644022	0.697515	0.675854	0.681705	0.275271	0.600283	0.529846	0.66412	0.705966	0.444856	0.503863	0.649429	0.605401	0.661721	0.23624	0.796366	0.567029	0.552139	0.570712	0.43364	0.483978
TCGA-AO-A0JD	0.170541	0.577697	0.54713	0.701199	0.61726	0.644431	0.259177	0.640774	0.573655	0.667894	0.625179	0.356635	0.38592	0.668589	0.49107	0.614884	0.122414	0.747951	0.43498	0.455025	0.479548	0.342513	0.506127
TCGA-E2-A1LE	0.227689	0.600629	0.694563	0.674103	0.656417	0.620599	0.264174	0.64511	0.531968	0.63133	0.771473	0.451421	0.395746	0.664071	0.57524	0.615534	0.207159	0.776907	0.522718	0.553756	0.559441	0.451061	0.473707
TCGA-EW-A3E8	0.453047	0.57665	0.695932	0.666393	0.651492	0.658051	0.334191	0.628084	0.611424	0.669108	0.692053	0.429828	0.477422	0.648779	0.580196	0.627592	0.124488	0.752725	0.523961	0.535555	0.569865	0.418281	0.468074
TCGA-A7-A425	0.196074	0.450096	0.504323	0.683516	0.627579	0.623201	0.326532	0.630663	0.50629	0.691085	0.781992	0.44197	0.540818	0.674636	0.569881	0.625997	0.203268	0.757164	0.539735	0.524239	0.514597	0.412523	0.437898
TCGA-AN-A0XS	0.375891	0.457849	0.625424	0.665326	0.613409	0.648759	0.220453	0.638651	0.585836	0.723606	0.695591	0.408312	0.421362	0.651517	0.608881	0.651832	0.187455	0.75548	0.513341	0.518865	0.51753	0.340418	0.45492
TCGA-AR-A0U4	0.2927	0.723097	0.579032	0.788754	0.704364	0.555543	0.26527	0.681479	0.677257	0.69966	0.835733	0.590033	0.533824	0.685327	0.625856	0.657372	0.210645	0.810016	0.703585	0.590648	0.60585	0.477865	0.592602
TCGA-A2-A04N	0.242993	0.370206	0.498107	0.660492	0.607801	0.62669	0.266988	0.581276	0.529735	0.729906	0.56659	0.413804	0.452699	0.633342	0.560892	0.625844	0.0876842	0.792332	0.45361	0.48188	0.501076	0.363365	0.457029
TCGA-AO-A1KS	0.144715	0.576036	0.511728	0.652076	0.608782	0.557457	0.334056	0.58488	0.606055	0.626723	0.593372	0.390209	0.500469	0.618182	0.479639	0.606454	0.147635	0.739054	0.444047	0.473592	0.473332	0.366529	0.545084
TCGA-OL-A66I	0.436446	0.775421	0.830404	0.783823	0.727947	0.609836	0.266449	0.614343	0.659931	0.646978	0.780426	0.511202	0.494027	0.65391	0.628732	0.682959	0.15766	0.787011	0.684711	0.572392	0.614341	0.434548	0.502269
TCGA-D8-A1JE	0.0880627	0.496722	0.513219	0.68613	0.635736	0.595383	0.30944	0.576341	0.617996	0.678451	0.653239	0.451571	0.47894	0.62109	0.533227	0.642977	0.123229	0.787065	0.584367	0.508576	0.504358	0.46812	0.50452
TCGA-AN-A0AK	0.176022	0.565763	0.532956	0.653729	0.565585	0.607134	0.331279	0.618882	0.585175	0.620859	0.583727	0.397797	0.366528	0.656808	0.466999	0.59106	0.211044	0.720506	0.458191	0.485824	0.460317	0.392625	0.435378
TCGA-E2-A106	0.111703	0.345471	0.465257	0.578585	0.58752	0.662352	0.335795	0.549787	0.402082	0.632706	0.523586	0.364725	0.375232	0.6593	0.458699	0.605259	0.266809	0.756649	0.371433	0.425675	0.477699	0.396456	0.417703
TCGA-E2-A14U	0.196015	0.321701	0.488261	0.636769	0.605791	0.629297	0.347353	0.551239	0.417321	0.67552	0.56998	0.364784	0.41388	0.647525	0.48204	0.581784	0.159846	0.786393	0.372236	0.43658	0.454517	0.40322	0.396071
TCGA-GM-A2DH	0.346914	0.744053	0.704023	0.687845	0.617198	0.596968	0.320232	0.641662	0.678011	0.674784	0.66155	0.417483	0.358735	0.64275	0.487941	0.606496	0.085121	0.748219	0.517252	0.490831	0.542755	0.430435	0.506345
TCGA-BH-A0DZ	0.222769	0.559025	0.590918	0.677956	0.662305	0.686302	0.286749	0.64071	0.617107	0.640591	0.753589	0.449859	0.379098	0.665373	0.576159	0.664537	0.216658	0.717852	0.534026	0.52457	0.562812	0.49917	0.497161
TCGA-E9-A1RD	0.101117	0.424907	0.476337	0.683689	0.629357	0.579765	0.309544	0.58559	0.56587	0.691216	0.525264	0.395556	0.420775	0.63108	0.492296	0.632794	0.120848	0.805201	0.449386	0.468275	0.460142	0.361087	0.488269
TCGA-A2-A0YD	0.222519	0.519457	0.533431	0.685553	0.613761	0.622793	0.388063	0.631744	0.590305	0.707559	0.752412	0.434005	0.532621	0.642854	0.572424	0.647884	0.149461	0.788061	0.541558	0.546351	0.572238	0.363825	0.466085
TCGA-AQ-A0Y5	0.0979368	0.391236	0.452913	0.686549	0.650657	0.63486	0.279372	0.600473	0.533375	0.703207	0.702466	0.398889	0.446652	0.626122	0.559464	0.613203	0.249035	0.779713	0.536572	0.520301	0.494791	0.430624	0.477965
TCGA-E9-A3Q9	0.189279	0.397888	0.546023	0.702169	0.60421	0.616581	0.390387	0.619528	0.587683	0.712236	0.623788	0.419764	0.470572	0.659299	0.560541	0.614995	0.14181	0.808847	0.536809	0.51989	0.504124	0.451154	0.434557
TCGA-AR-A5QN	0.231998	0.529954	0.509333	0.656322	0.618817	0.637147	0.364426	0.6176	0.518293	0.635415	0.677068	0.366196	0.484696	0.638476	0.492048	0.592742	0.234274	0.757919	0.436814	0.476541	0.544903	0.422481	0.478275
TCGA-BH-A1EY	0.193486	0.53486	0.60482	0.729697	0.614938	0.632844	0.310011	0.611194	0.643519	0.690917	0.762398	0.420002	0.50493	0.669928	0.550514	0.638116	0.274428	0.765596	0.564749	0.570337	0.565358	0.458037	0.454822
TCGA-A8-A09B	0.122113	0.356183	0.478708	0.636165	0.560782	0.624154	0.309653	0.58489	0.42673	0.662672	0.611364	0.348578	0.456307	0.65164	0.516492	0.622647	0.156413	0.760413	0.45999	0.451569	0.477819	0.37422	0.42153
TCGA-EW-A1P4	0.314105	0.691111	0.650587	0.761676	0.630781	0.597964	0.235212	0.680405	0.58576	0.687572	0.743321	0.436975	0.477239	0.660445	0.588571	0.658419	0.257012	0.734672	0.630876	0.482678	0.580501	0.398775	0.57216
TCGA-A8-A08B	0.235062	0.545001	0.591177	0.675731	0.589458	0.619723	0.194876	0.608244	0.522966	0.682023	0.659228	0.350636	0.409209	0.625572	0.518091	0.574794	0.12541	0.758683	0.456235	0.464787	0.490652	0.318589	0.467252
TCGA-A2-A0YH	0.293465	0.566407	0.5864	0.69711	0.641581	0.597219	0.275916	0.594249	0.680567	0.713626	0.808369	0.484749	0.562927	0.64275	0.544892	0.626905	0.155077	0.763597	0.606311	0.530458	0.517381	0.412663	0.463977
TCGA-A8-A09V	0.133514	0.349657	0.41442	0.634652	0.57509	0.564489	0.239917	0.575064	0.481685	0.68275	0.485642	0.390049	0.421419	0.627692	0.481949	0.62968	0.230876	0.760304	0.436676	0.418298	0.468462	0.385674	0.488001
TCGA-BH-A18N	0.118325	0.383238	0.462375	0.671588	0.59889	0.608152	0.286906	0.564902	0.498382	0.712292	0.603064	0.416044	0.422531	0.637374	0.547418	0.609668	0.116221	0.806645	0.466237	0.441379	0.47027	0.367528	0.452607
TCGA-BH-A18J	0.088296	0.389273	0.421791	0.653014	0.636123	0.621868	0.242211	0.609674	0.519039	0.660126	0.598691	0.42492	0.363912	0.636878	0.537567	0.625903	0.123011	0.7366	0.506637	0.488723	0.500184	0.434689	0.488556
TCGA-E2-A108	0.425902	0.641059	0.787466	0.721482	0.701141	0.669083	0.383125	0.688196	0.674011	0.693454	0.875149	0.520648	0.647252	0.67024	0.657264	0.66879	0.173179	0.807129	0.637286	0.632368	0.642808	0.443231	0.477769
TCGA-EW-A1P1	0.236781	0.535714	0.603801	0.680901	0.661625	0.614062	0.398661	0.666083	0.55037	0.679362	0.728354	0.424854	0.516198	0.655749	0.658534	0.618441	0.22162	0.838563	0.57649	0.595917	0.599394	0.414613	0.513858
TCGA-S3-AA10	0.534925	0.792863	0.742223	0.740268	0.642746	0.642707	0.342602	0.625695	0.715762	0.68064	0.78237	0.473494	0.472201	0.658609	0.619396	0.649191	0.171172	0.772616	0.635787	0.573524	0.609268	0.382885	0.54016
TCGA-A8-A07E	0.203926	0.493926	0.559502	0.662807	0.609819	0.65257	0.23724	0.669921	0.561468	0.65717	0.662303	0.401459	0.551671	0.646553	0.544324	0.628928	0.199993	0.779667	0.532174	0.526503	0.535595	0.483322	0.473613
TCGA-AO-A1KP	0.0714585	0.468365	0.486729	0.62219	0.647613	0.509135	0.258155	0.555737	0.480045	0.694473	0.471347	0.37979	0.354188	0.586711	0.479177	0.6004	0.175842	0.759744	0.330625	0.419911	0.462025	0.305138	0.566687
TCGA-HN-A2NL	0.302854	0.645613	0.617103	0.61553	0.637476	0.560348	0.290193	0.644566	0.507817	0.642651	0.589292	0.425072	0.377585	0.648955	0.484963	0.60971	0.0608003	0.725531	0.393721	0.478001	0.507167	0.384868	0.55801
TCGA-D8-A27G	0.245548	0.542242	0.633748	0.664683	0.573867	0.678765	0.357019	0.618641	0.583839	0.640519	0.635876	0.397545	0.474884	0.654827	0.562246	0.633339	0.0653073	0.764837	0.498095	0.519852	0.527559	0.44368	0.519843
TCGA-PL-A8LX	0.117544	0.309573	0.48699	0.645862	0.568948	0.631777	0.383306	0.61791	0.448438	0.6859	0.643206	0.461276	0.427763	0.661579	0.50984	0.6031	0.367145	0.778487	0.485778	0.474691	0.453481	0.462544	0.392464
TCGA-BH-A0W7	0.388743	0.602003	0.701828	0.694196	0.6565	0.63817	0.268012	0.627811	0.615667	0.670832	0.756034	0.436051	0.483331	0.650027	0.609833	0.651692	0.196707	0.75732	0.555684	0.54985	0.563353	0.420099	0.467851
TCGA-BH-A0RX	0.53338	0.674328	0.771206	0.699341	0.708618	0.603773	0.281403	0.720935	0.635162	0.68342	0.831967	0.469348	0.546272	0.679807	0.623368	0.63169	0.119763	0.805882	0.621287	0.57726	0.606473	0.44335	0.558047
TCGA-A8-A082	0.0967979	0.408164	0.487974	0.644525	0.585284	0.661818	0.219363	0.580994	0.574591	0.703695	0.564745	0.386904	0.399563	0.641194	0.522358	0.602296	0.11595	0.797436	0.570843	0.457599	0.465748	0.392322	0.527164
TCGA-BH-A8G0	0.548696	0.485253	0.606857	0.699232	0.647271	0.644665	0.300641	0.616261	0.617337	0.67688	0.783832	0.497749	0.58074	0.664586	0.586812	0.640346	0.143418	0.815417	0.569907	0.560252	0.560921	0.439544	0.436265
TCGA-EW-A1P8	0.264893	0.638502	0.544602	0.725004	0.651614	0.553978	0.316279	0.66401	0.612258	0.703631	0.793837	0.448396	0.378418	0.639317	0.586606	0.591465	0.0860077	0.751454	0.664696	0.517281	0.554477	0.40251	0.507368
TCGA-AC-A2BK	0.153732	0.524587	0.46156	0.658552	0.648581	0.639199	0.229861	0.593686	0.500724	0.606466	0.469985	0.355222	0.307997	0.599922	0.496907	0.57169	0.116005	0.753286	0.341093	0.481548	0.48041	0.398879	0.622782
TCGA-E2-A1II	0.498229	0.805451	0.810134	0.707792	0.709644	0.558489	0.301659	0.665913	0.698416	0.71448	0.784886	0.526712	0.406498	0.670598	0.591404	0.640285	0.10906	0.734955	0.570883	0.554761	0.580702	0.415142	0.49944
TCGA-A2-A0ST	0.781136	0.779055	0.829832	0.788471	0.714891	0.630823	0.395815	0.700933	0.770044	0.638413	0.859605	0.506093	0.454016	0.681058	0.612273	0.683017	0.164711	0.821653	0.670302	0.611754	0.656744	0.479044	0.544655
TCGA-E2-A15D	0.1914	0.345767	0.522908	0.649274	0.561697	0.597952	0.309706	0.59769	0.556356	0.664344	0.622082	0.351218	0.468075	0.634839	0.538708	0.622285	0.176685	0.76758	0.430791	0.455555	0.533366	0.360099	0.462279
TCGA-PL-A8LZ	0.393352	0.685001	0.70747	0.708399	0.667122	0.607708	0.264551	0.674058	0.660068	0.687777	0.746476	0.477654	0.387742	0.656971	0.627598	0.634296	0.139607	0.826007	0.583668	0.560669	0.581711	0.427195	0.572362
TCGA-AC-A3YI	0.255598	0.457487	0.497201	0.70956	0.657975	0.655753	0.301482	0.579901	0.490826	0.696499	0.68438	0.420276	0.517207	0.633262	0.592148	0.623226	0.212402	0.821485	0.500472	0.536363	0.584774	0.483296	0.475476
TCGA-A8-A09Q	0.3044	0.594726	0.614183	0.694083	0.655771	0.679612	0.237962	0.641158	0.657372	0.689324	0.737157	0.485083	0.494545	0.68113	0.564407	0.6327	0.108999	0.747603	0.638313	0.545838	0.527713	0.413948	0.455797
TCGA-E9-A1R7	0.122458	0.412	0.480293	0.581142	0.568232	0.542465	0.274121	0.574147	0.428984	0.61962	0.527857	0.337485	0.320135	0.634291	0.445445	0.595418	0.257886	0.73359	0.350496	0.376589	0.48644	0.388533	0.450572
TCGA-A8-A08P	0.258169	0.602046	0.657942	0.701567	0.639175	0.659719	0.250192	0.679049	0.657711	0.682325	0.781381	0.439078	0.470253	0.64966	0.591459	0.631754	0.132602	0.75483	0.607154	0.556562	0.559723	0.396763	0.458743
TCGA-OL-A6VQ	0.2617	0.519543	0.528258	0.6664	0.613777	0.619817	0.390964	0.580407	0.518876	0.689955	0.572395	0.361301	0.576419	0.632535	0.540284	0.635781	0.180617	0.808695	0.460694	0.497887	0.552328	0.412508	0.465328
TCGA-E2-A159	0.352894	0.656171	0.685051	0.730868	0.656688	0.603296	0.228295	0.686011	0.610666	0.72972	0.806088	0.451505	0.43617	0.654222	0.58275	0.61161	0.191356	0.803052	0.638186	0.531537	0.550907	0.466369	0.508995
TCGA-C8-A26V	0.107069	0.44992	0.493635	0.714585	0.630299	0.577329	0.208661	0.60793	0.569789	0.725747	0.578209	0.338288	0.320969	0.653622	0.506095	0.61735	0.165917	0.782547	0.461509	0.46178	0.479015	0.381865	0.534825
TCGA-E9-A22A	0.251287	0.552824	0.688976	0.682196	0.673247	0.649415	0.293579	0.618202	0.650527	0.655913	0.80733	0.476344	0.496853	0.641517	0.614557	0.629759	0.187101	0.737441	0.583143	0.543236	0.565524	0.420752	0.459018
TCGA-E2-A573	0.443095	0.708733	0.713147	0.731666	0.663982	0.579859	0.309333	0.646124	0.626324	0.693431	0.781348	0.44445	0.48667	0.658386	0.537754	0.613867	0.19982	0.770303	0.537611	0.540604	0.569273	0.390354	0.510124
TCGA-AO-A0J3	0.126465	0.415353	0.536514	0.627466	0.615768	0.63336	0.33215	0.61675	0.481893	0.678881	0.511018	0.342882	0.399683	0.617367	0.42194	0.558372	0.207223	0.722131	0.402737	0.385031	0.445049	0.39842	0.453315
TCGA-A8-A09A	0.225532	0.427069	0.561721	0.668181	0.630404	0.663204	0.272246	0.603659	0.479898	0.666103	0.585191	0.389286	0.435656	0.664672	0.526989	0.608177	0.137456	0.75298	0.48045	0.502216	0.513923	0.434188	0.464126
TCGA-BH-A1F5	0.123509	0.409008	0.465456	0.675483	0.560607	0.57172	0.285645	0.539111	0.534648	0.680928	0.506244	0.361568	0.449452	0.615887	0.49316	0.591143	0.197335	0.777488	0.44121	0.426952	0.479367	0.379593	0.495382
TCGA-AC-A2FE	0.255183	0.628052	0.734398	0.708471	0.589444	0.579364	0.374069	0.645841	0.594125	0.684054	0.802803	0.452082	0.535047	0.658019	0.619045	0.64606	0.240299	0.763907	0.538354	0.543461	0.598277	0.381386	0.501782
TCGA-BH-A0HK	0.232672	0.465455	0.508695	0.632873	0.679904	0.626443	0.420336	0.601735	0.505925	0.657972	0.644589	0.418566	0.413174	0.627098	0.552858	0.616937	0.200082	0.768539	0.468042	0.489684	0.545463	0.335479	0.518764
TCGA-AQ-A54N	0.158099	0.49481	0.502695	0.675807	0.641857	0.648834	0.329859	0.566638	0.394906	0.717708	0.561113	0.37982	0.329868	0.659493	0.449242	0.537169	0.11835	0.749609	0.353197	0.412193	0.46825	0.49688	0.49137
TCGA-OL-A5RX	0.316236	0.401525	0.554322	0.651879	0.616303	0.636724	0.320557	0.566809	0.487886	0.668707	0.685366	0.347541	0.46921	0.643277	0.509486	0.626899	0.114092	0.80293	0.414649	0.47286	0.530793	0.409735	0.46265
TCGA-D8-A1XM	0.214508	0.511224	0.57569	0.703758	0.614729	0.621219	0.289251	0.656354	0.634957	0.691955	0.679852	0.44226	0.496023	0.646509	0.567479	0.647788	0.0965056	0.799409	0.587743	0.542162	0.53135	0.369836	0.449209
TCGA-E2-A15T	0.158369	0.445481	0.463504	0.620554	0.571147	0.61742	0.282409	0.553009	0.429859	0.640857	0.506178	0.378941	0.428345	0.620276	0.479575	0.582331	0.151203	0.762992	0.43572	0.40275	0.454116	0.367474	0.504703
TCGA-A8-A0A6	0.406287	0.527886	0.702322	0.707398	0.64346	0.6278	0.298851	0.652218	0.638424	0.681208	0.781261	0.421489	0.448708	0.653032	0.548795	0.644933	0.122675	0.809599	0.538132	0.545017	0.56194	0.443608	0.515721
TCGA-A2-A0EY	0.224342	0.464665	0.56069	0.677499	0.611662	0.572136	0.250871	0.61738	0.549156	0.670764	0.746242	0.38988	0.41273	0.688266	0.556799	0.603054	0.373075	0.744066	0.45683	0.499113	0.500651	0.342236	0.438337
TCGA-BH-A0H0	0.146396	0.483957	0.487993	0.660505	0.564594	0.663561	0.369637	0.578913	0.488249	0.634991	0.508003	0.39538	0.538827	0.610944	0.485149	0.584391	0.104195	0.778498	0.433227	0.475897	0.490447	0.428844	0.481191
TCGA-A2-A04Q	0.635761	0.738569	0.831538	0.771986	0.688398	0.572327	0.281346	0.680876	0.690606	0.660021	0.882047	0.508519	0.413086	0.667136	0.590286	0.649068	0.102955	0.796516	0.63507	0.600423	0.61936	0.413909	0.568382
TCGA-E2-A14P	0.332617	0.589063	0.606221	0.656406	0.609754	0.572113	0.281548	0.644943	0.520281	0.635423	0.685545	0.353426	0.349878	0.669276	0.486993	0.578194	0.18052	0.742012	0.436119	0.528469	0.505615	0.333564	0.468
TCGA-BH-A0W4	0.134968	0.38888	0.432242	0.652416	0.602965	0.630512	0.313597	0.585342	0.420805	0.683324	0.492918	0.349639	0.42588	0.620374	0.507625	0.63164	0.108195	0.769525	0.461294	0.452963	0.483876	0.38485	0.506749
TCGA-E9-A245	0.102155	0.327432	0.449776	0.635971	0.572381	0.592484	0.279913	0.573054	0.41759	0.682027	0.45907	0.405272	0.385165	0.670645	0.46045	0.575406	0.20375	0.804857	0.462761	0.407208	0.463858	0.388528	0.422553
TCGA-B6-A0X4	0.0935845	0.259834	0.448195	0.62653	0.627877	0.619217	0.328818	0.550974	0.375916	0.67534	0.418172	0.359669	0.366114	0.682219	0.434825	0.579563	0.293782	0.78139	0.413929	0.388155	0.436661	0.346091	0.386055
TCGA-A2-A0ES	0.21865	0.481879	0.521685	0.674452	0.651988	0.601601	0.364699	0.61961	0.528251	0.66448	0.621817	0.363467	0.513716	0.625563	0.56125	0.631158	0.202397	0.832718	0.487429	0.502862	0.5149	0.420009	0.491087
TCGA-UU-A93S	0.187776	0.543831	0.529963	0.645589	0.595707	0.62743	0.205783	0.608161	0.491529	0.584537	0.627638	0.383279	0.313903	0.660042	0.511439	0.551914	0.27603	0.733497	0.411098	0.454343	0.481004	0.38401	0.565236
TCGA-BH-A1EW	0.206812	0.568906	0.572378	0.665109	0.596448	0.651101	0.371581	0.635664	0.584002	0.65579	0.68427	0.382989	0.549887	0.627346	0.55589	0.636709	0.214821	0.808188	0.499401	0.508777	0.555115	0.41609	0.487806
TCGA-AR-A24H	0.146653	0.598129	0.570428	0.654927	0.570736	0.583805	0.35491	0.617943	0.528378	0.67297	0.679235	0.390994	0.40809	0.616203	0.502202	0.615258	0.173877	0.710995	0.48404	0.505908	0.500821	0.398471	0.483773
TCGA-A7-A6VV	0.232026	0.563274	0.502471	0.716287	0.648491	0.619595	0.250366	0.651809	0.569278	0.669427	0.72193	0.467126	0.395242	0.627383	0.56588	0.626169	0.0769155	0.78712	0.598825	0.552591	0.538527	0.382925	0.459146
TCGA-D8-A140	0.316175	0.520691	0.588992	0.673727	0.590194	0.661459	0.384422	0.59355	0.584645	0.661861	0.570775	0.388385	0.459405	0.633852	0.48742	0.628719	0.166098	0.742439	0.452644	0.482097	0.523036	0.35914	0.451811
TCGA-D8-A1J9	0.124099	0.409845	0.453038	0.665872	0.59822	0.707587	0.268998	0.57895	0.604526	0.644912	0.718286	0.404125	0.438961	0.634033	0.546353	0.647115	0.155421	0.74185	0.529037	0.530989	0.529563	0.418678	0.505644
TCGA-E2-A14Z	0.324184	0.658569	0.700891	0.690773	0.643888	0.642171	0.335555	0.652832	0.60281	0.734468	0.735943	0.440301	0.512543	0.652333	0.567133	0.63589	0.116902	0.777635	0.5467	0.57353	0.55868	0.374875	0.464454
TCGA-AN-A0FS	0.181976	0.343869	0.4512	0.629309	0.58775	0.63906	0.375045	0.624932	0.452912	0.671852	0.563902	0.362996	0.508698	0.629163	0.528468	0.623991	0.152915	0.773432	0.452742	0.498334	0.509498	0.361694	0.49857
TCGA-AO-A124	0.202122	0.633687	0.493727	0.674688	0.618338	0.530166	0.224698	0.603985	0.45887	0.682665	0.649908	0.374094	0.420867	0.601364	0.506796	0.514458	0.0975622	0.753851	0.380274	0.462152	0.507837	0.32962	0.567016
TCGA-A2-A0YF	0.145	0.481747	0.480184	0.68253	0.600097	0.590481	0.353996	0.608784	0.651989	0.678138	0.616056	0.46269	0.405484	0.646011	0.545943	0.631223	0.174221	0.773364	0.496826	0.490203	0.492041	0.317438	0.519607
TCGA-E2-A1LG	0.208022	0.6023	0.46138	0.696675	0.636902	0.650049	0.177185	0.566772	0.491776	0.68362	0.557788	0.406682	0.342133	0.639432	0.486646	0.555312	0.187543	0.725244	0.320503	0.532476	0.503993	0.301177	0.468779
TCGA-D8-A1Y3	0.261838	0.577078	0.603576	0.665377	0.672895	0.649613	0.299187	0.623183	0.612287	0.65023	0.711787	0.463178	0.514562	0.643971	0.554837	0.604878	0.136686	0.719735	0.54202	0.531682	0.533696	0.362466	0.468509
TCGA-E2-A1LK	0.171986	0.535857	0.519344	0.687402	0.583828	0.528488	0.271322	0.61561	0.454434	0.686435	0.622374	0.397376	0.396308	0.656463	0.511155	0.549178	0.163313	0.788321	0.463871	0.517828	0.492365	0.478388	0.445106
TCGA-A7-A26H	0.181458	0.515841	0.519492	0.702484	0.612113	0.609907	0.335695	0.596163	0.597933	0.690238	0.629573	0.397208	0.419347	0.60547	0.537618	0.638338	0.0764976	0.784231	0.549117	0.515712	0.534047	0.436226	0.480183
TCGA-AR-A1AQ	0.494064	0.69559	0.706011	0.717787	0.649987	0.563752	0.285074	0.675238	0.681004	0.683699	0.794912	0.472122	0.404999	0.678547	0.590322	0.641333	0.0826949	0.783086	0.634136	0.53892	0.595882	0.428509	0.563796
TCGA-A8-A0A2	0.236364	0.442546	0.553581	0.676316	0.592275	0.64272	0.344104	0.541699	0.583528	0.675287	0.607921	0.385769	0.434083	0.65068	0.537659	0.649207	0.117644	0.734231	0.492141	0.482917	0.481103	0.375164	0.465301
TCGA-A2-A1FX	0.151602	0.523979	0.5202	0.682593	0.647228	0.636782	0.357341	0.590962	0.520684	0.704307	0.591464	0.386356	0.481704	0.646849	0.556438	0.627691	0.237599	0.786201	0.495517	0.520463	0.496154	0.344527	0.494063
TCGA-AO-A0JM	0.165406	0.554207	0.529295	0.645588	0.602971	0.684689	0.317497	0.653025	0.44335	0.626126	0.589283	0.403106	0.381191	0.629486	0.557446	0.660591	0.149713	0.730697	0.472242	0.514451	0.528692	0.407651	0.512508
TCGA-EW-A423	0.163509	0.404099	0.591006	0.648931	0.641696	0.656545	0.322623	0.601771	0.512163	0.661755	0.693487	0.396284	0.4483	0.679265	0.511443	0.614569	0.199611	0.746119	0.447483	0.506291	0.470478	0.386381	0.407963
TCGA-A8-A092	0.144243	0.497071	0.494147	0.638346	0.564079	0.643145	0.219974	0.602892	0.499089	0.679511	0.583117	0.392351	0.407441	0.623187	0.518915	0.599543	0.0973937	0.723542	0.484285	0.507876	0.472319	0.366647	0.460189
TCGA-MS-A51U	0.250004	0.420637	0.578149	0.67406	0.59651	0.652019	0.337654	0.577233	0.497584	0.67834	0.595365	0.368705	0.418216	0.63721	0.496814	0.613077	0.106491	0.810872	0.44205	0.475404	0.534484	0.348687	0.419469
TCGA-E9-A1R3	0.167945	0.395063	0.472509	0.737836	0.637711	0.598195	0.266357	0.588829	0.652291	0.692551	0.747257	0.447401	0.448571	0.648864	0.595554	0.65978	0.329976	0.820206	0.538546	0.522123	0.550281	0.425032	0.448805
TCGA-AR-A24N	0.207783	0.50323	0.508376	0.663886	0.577946	0.610538	0.25193	0.584365	0.510758	0.659642	0.513858	0.348649	0.38811	0.636739	0.498359	0.632441	0.112923	0.779062	0.442816	0.485543	0.504745	0.406554	0.477906
TCGA-AR-A0U0	0.402412	0.656213	0.703631	0.708104	0.667871	0.561505	0.285472	0.658317	0.693583	0.669251	0.773937	0.414307	0.38169	0.688459	0.577667	0.575695	0.141299	0.746145	0.586765	0.559535	0.566483	0.398781	0.542011
TCGA-A8-A08T	0.155729	0.350091	0.486093	0.673974	0.645886	0.629369	0.193883	0.557408	0.538847	0.680099	0.593531	0.419356	0.457953	0.635975	0.500337	0.635934	0.115428	0.74848	0.452958	0.456517	0.48398	0.436778	0.502516
TCGA-3C-AALK	0.244722	0.484144	0.557137	0.64965	0.619759	0.684755	0.252239	0.582024	0.507204	0.64397	0.624514	0.376257	0.486868	0.639002	0.520577	0.664821	0.11423	0.770395	0.469429	0.527125	0.532442	0.405641	0.473954
TCGA-E9-A3X8	0.412256	0.440556	0.758817	0.637176	0.643761	0.651177	0.256244	0.592372	0.507143	0.654152	0.740704	0.456383	0.507381	0.663598	0.571317	0.648511	0.193714	0.78181	0.503124	0.526104	0.585493	0.398927	0.415451
TCGA-D8-A27V	0.163384	0.387071	0.506861	0.645743	0.605771	0.636046	0.35891	0.577098	0.529475	0.666746	0.501448	0.339839	0.498917	0.628867	0.447192	0.626521	0.104519	0.772337	0.443439	0.450856	0.498014	0.41267	0.48986
TCGA-A2-A0T7	0.187802	0.457343	0.492502	0.678534	0.63533	0.641526	0.245445	0.620415	0.518317	0.654231	0.637489	0.415314	0.479501	0.663985	0.536614	0.618079	0.112829	0.779311	0.5103	0.527174	0.508376	0.462826	0.429484
TCGA-LD-A7W6	0.219289	0.482278	0.545292	0.642096	0.605991	0.645921	0.334429	0.6231	0.462792	0.67263	0.570689	0.382975	0.448558	0.618431	0.465275	0.607295	0.118838	0.780857	0.438885	0.473773	0.502838	0.379267	0.473075
TCGA-AR-A0TS	0.706104	0.713936	0.71181	0.705524	0.617363	0.543446	0.310786	0.676408	0.677528	0.653119	0.775246	0.434509	0.409214	0.687389	0.60277	0.620381	0.0666572	0.802408	0.663712	0.557237	0.607932	0.345789	0.49202
TCGA-E9-A22E	0.180355	0.46351	0.628258	0.660831	0.68307	0.624548	0.233266	0.631677	0.546515	0.691002	0.742359	0.440375	0.441223	0.675707	0.613688	0.660569	0.162734	0.76155	0.533692	0.543569	0.541777	0.427702	0.492602
TCGA-A2-A04U	0.243316	0.516078	0.483592	0.6322	0.644126	0.59578	0.226253	0.599942	0.399709	0.722516	0.573885	0.374865	0.385603	0.639459	0.521814	0.589141	0.080307	0.753169	0.403949	0.448511	0.487029	0.423852	0.522434
TCGA-A8-A07P	0.148357	0.4514	0.544744	0.655648	0.596324	0.638865	0.256019	0.628019	0.581468	0.669951	0.573493	0.443721	0.496672	0.686882	0.504761	0.63514	0.138719	0.72044	0.497611	0.483489	0.518308	0.419656	0.472835
TCGA-BH-A0DK	0.400881	0.683743	0.740316	0.684604	0.687581	0.578315	0.362412	0.657077	0.656444	0.651894	0.787019	0.435433	0.574518	0.650755	0.60019	0.65885	0.199787	0.754012	0.564452	0.556865	0.582112	0.405599	0.497005
TCGA-BH-A1FM	0.0819105	0.536933	0.442516	0.693869	0.601436	0.578075	0.275018	0.587213	0.529419	0.693338	0.579711	0.378879	0.422952	0.607858	0.529597	0.604389	0.0833481	0.756622	0.480248	0.472228	0.513854	0.362206	0.525231
TCGA-LL-A6FP	0.125143	0.248784	0.493839	0.628753	0.617532	0.615544	0.259926	0.573115	0.39773	0.661452	0.544287	0.390674	0.419477	0.661963	0.469244	0.545422	0.32124	0.710507	0.384174	0.443744	0.45051	0.438722	0.387905
TCGA-A2-A0EQ	0.583724	0.746279	0.795572	0.693261	0.65902	0.609265	0.304179	0.662369	0.704065	0.603653	0.77546	0.460665	0.403586	0.677148	0.558415	0.644821	0.182543	0.762639	0.531985	0.548283	0.566489	0.440156	0.519685
TCGA-AR-A250	0.157718	0.539946	0.534919	0.663498	0.650524	0.602464	0.299057	0.605776	0.608497	0.626332	0.705308	0.428454	0.4386	0.634384	0.588789	0.635719	0.253431	0.745526	0.553744	0.538432	0.501006	0.427742	0.474277
TCGA-BH-A8FY	0.11875	0.417358	0.474832	0.666035	0.606646	0.630811	0.305077	0.592326	0.45245	0.672308	0.51713	0.453512	0.395855	0.666806	0.49456	0.595152	0.304503	0.776892	0.477134	0.484848	0.459203	0.43703	0.426896
TCGA-AR-A2LH	0.465155	0.651148	0.733561	0.692159	0.64333	0.608929	0.310504	0.625331	0.658561	0.636825	0.818522	0.42061	0.587183	0.702017	0.558462	0.64725	0.287551	0.806115	0.547487	0.566685	0.591276	0.427172	0.530003
TCGA-B6-A0IN	0.486464	0.567676	0.62403	0.646517	0.673577	0.702797	0.332467	0.699068	0.597697	0.679855	0.689455	0.451201	0.512442	0.702371	0.607616	0.647147	0.200628	0.764011	0.555377	0.547584	0.570198	0.407643	0.481108
TCGA-C8-A12V	0.629104	0.747701	0.838362	0.787124	0.723651	0.608975	0.328646	0.696294	0.742035	0.681147	0.82778	0.497756	0.408621	0.670888	0.630233	0.660377	0.110395	0.794986	0.678415	0.611437	0.617343	0.427709	0.544474
TCGA-E9-A54Y	0.288271	0.485999	0.541125	0.610674	0.645018	0.701797	0.2601	0.566817	0.351113	0.655618	0.653237	0.364307	0.466666	0.672379	0.518006	0.610328	0.195964	0.697516	0.335777	0.465787	0.471249	0.452018	0.49964
TCGA-D8-A1JI	0.115262	0.383367	0.500433	0.661608	0.549376	0.585561	0.407744	0.594355	0.506754	0.659723	0.501916	0.390148	0.474858	0.654568	0.435151	0.586763	0.161459	0.800181	0.469858	0.476487	0.471591	0.357556	0.453033
TCGA-E2-A15F	0.250865	0.47022	0.478388	0.665852	0.605233	0.618002	0.309477	0.574428	0.491814	0.670435	0.598997	0.383478	0.489946	0.648442	0.493616	0.600812	0.153999	0.778174	0.478846	0.480459	0.515128	0.376452	0.449895
TCGA-GI-A2C9	0.242944	0.560946	0.455144	0.742382	0.676375	0.585544	0.246846	0.624892	0.553764	0.688901	0.599379	0.376741	0.423285	0.637927	0.560955	0.623191	0.101491	0.800493	0.557324	0.500008	0.533216	0.362603	0.563356
TCGA-LL-A9Q3	0.209885	0.411956	0.604004	0.635494	0.59933	0.67954	0.351269	0.599787	0.534701	0.666868	0.688439	0.439251	0.49884	0.680422	0.516443	0.622101	0.136799	0.713343	0.448469	0.498209	0.527893	0.456965	0.369956
TCGA-A7-A6VX	0.122035	0.42105	0.448646	0.667527	0.60009	0.567281	0.25887	0.592196	0.48812	0.709203	0.597169	0.393188	0.341368	0.644005	0.522666	0.628461	0.0770912	0.760558	0.457193	0.479469	0.494585	0.36651	0.43083
TCGA-B6-A0IK	0.243772	0.552257	0.562012	0.663309	0.637409	0.678245	0.221537	0.611602	0.477095	0.618692	0.66155	0.356497	0.367838	0.661898	0.493533	0.594331	0.143768	0.765456	0.468158	0.509386	0.5007	0.416851	0.444538
TCGA-A7-A0CH	0.140084	0.378507	0.470008	0.653187	0.599148	0.609165	0.288918	0.567889	0.480708	0.664362	0.541675	0.381096	0.396455	0.635432	0.515434	0.627328	0.222168	0.765475	0.443591	0.447479	0.479593	0.388342	0.482844
TCGA-E2-A1IL	0.124348	0.319743	0.434304	0.642926	0.567415	0.598329	0.364832	0.586895	0.46428	0.670709	0.513289	0.339775	0.373406	0.633059	0.502991	0.623319	0.27419	0.789278	0.426567	0.492814	0.468339	0.403095	0.450063
TCGA-E2-A570	0.119859	0.406805	0.486976	0.655609	0.582657	0.61264	0.294749	0.573505	0.439126	0.679972	0.670362	0.382696	0.444436	0.63404	0.530798	0.612248	0.16168	0.793564	0.434209	0.443497	0.478433	0.33048	0.461486
TCGA-C8-A12L	0.180653	0.563175	0.522588	0.702285	0.635507	0.702166	0.202377	0.608834	0.520367	0.673573	0.679761	0.392925	0.467417	0.647157	0.488696	0.597652	0.214375	0.733686	0.516453	0.495532	0.531147	0.464089	0.527526
TCGA-A7-A5ZX	0.222619	0.3118	0.454384	0.642912	0.650754	0.656497	0.213721	0.549275	0.439082	0.674644	0.536868	0.389888	0.473932	0.635469	0.500643	0.61742	0.100893	0.786105	0.425152	0.472949	0.47405	0.38348	0.459681
TCGA-A1-A0SD	0.21519	0.435415	0.490467	0.659871	0.69011	0.607372	0.278853	0.602641	0.498229	0.656807	0.594381	0.393523	0.428086	0.635051	0.522582	0.622157	0.235034	0.773956	0.479909	0.508919	0.517553	0.394956	0.479692
TCGA-B6-A0X7	0.173321	0.31069	0.469095	0.619457	0.603343	0.642664	0.247545	0.579944	0.473278	0.663954	0.48563	0.382015	0.448797	0.609341	0.514897	0.622208	0.0858436	0.772238	0.394539	0.461781	0.484716	0.378865	0.475698
TCGA-AC-A62X	0.215822	0.470885	0.462401	0.640574	0.661895	0.551025	0.259648	0.589386	0.467339	0.701821	0.601181	0.354467	0.418321	0.638763	0.456854	0.510958	0.0967244	0.741842	0.360475	0.469229	0.460294	0.453365	0.587997
TCGA-A2-A04X	0.41184	0.632416	0.7307	0.664525	0.674763	0.676129	0.274408	0.652471	0.636816	0.662584	0.69656	0.47298	0.474171	0.667888	0.547964	0.654534	0.187061	0.750275	0.520317	0.516361	0.563063	0.428645	0.488875
TCGA-AN-A0FL	0.161725	0.406417	0.47351	0.638302	0.64596	0.656315	0.290731	0.579261	0.432575	0.673176	0.551186	0.308023	0.355776	0.719487	0.50895	0.564147	0.0629427	0.822704	0.37708	0.494453	0.460568	0.474793	0.51849
TCGA-A2-A3XW	0.258039	0.474496	0.58516	0.649137	0.683027	0.683408	0.327242	0.613382	0.566241	0.681544	0.732941	0.472758	0.551725	0.677645	0.54546	0.606814	0.171609	0.762528	0.497492	0.561917	0.531542	0.471894	0.454414
TCGA-A7-A4SC	0.243656	0.43985	0.53973	0.682812	0.547689	0.658851	0.406271	0.569212	0.513211	0.643398	0.693083	0.394379	0.497218	0.647216	0.502349	0.591443	0.24136	0.801335	0.466522	0.508213	0.53266	0.358886	0.452722
TCGA-EW-A1IZ	0.643481	0.698721	0.847744	0.698559	0.657524	0.6819	0.404722	0.618291	0.726922	0.640456	0.762444	0.453755	0.404351	0.668134	0.569149	0.658933	0.259752	0.741941	0.529883	0.568328	0.597103	0.493281	0.447797
TCGA-AO-A03T	0.238855	0.52781	0.622163	0.656712	0.654405	0.641245	0.308854	0.612284	0.476778	0.641665	0.593854	0.318501	0.396765	0.631835	0.515806	0.599744	0.201322	0.769082	0.376259	0.465929	0.507759	0.384941	0.512284
TCGA-E9-A6HE	0.18373	0.47245	0.571165	0.661851	0.596906	0.648823	0.330503	0.618463	0.507756	0.657538	0.684529	0.455732	0.498191	0.651282	0.565799	0.6374	0.121067	0.741467	0.527474	0.509729	0.512903	0.39561	0.464612
TCGA-A1-A0SG	0.383368	0.450598	0.520465	0.685045	0.558172	0.643663	0.233374	0.574689	0.537172	0.680657	0.615389	0.388588	0.472641	0.668662	0.538759	0.608134	0.185588	0.773059	0.433333	0.486312	0.495734	0.383097	0.426254
TCGA-A2-A259	0.347383	0.491327	0.538948	0.687339	0.664802	0.615891	0.377396	0.577533	0.512751	0.717769	0.682656	0.387245	0.59662	0.64157	0.534264	0.625352	0.211151	0.810471	0.480371	0.506566	0.568595	0.38967	0.464854
TCGA-AN-A04A	0.163496	0.436603	0.530264	0.664827	0.612213	0.658224	0.30045	0.598702	0.450089	0.661974	0.643187	0.393245	0.377896	0.633077	0.544662	0.61941	0.10276	0.749395	0.495005	0.46741	0.509655	0.385021	0.463016
TCGA-C8-A134	0.309609	0.640456	0.575718	0.675895	0.608343	0.541265	0.234762	0.616923	0.600707	0.692016	0.605345	0.383842	0.394561	0.623823	0.57832	0.614669	0.0784027	0.79349	0.522317	0.533375	0.516454	0.384645	0.559047
TCGA-A8-A09W	0.133883	0.535629	0.545201	0.662537	0.688525	0.669531	0.258263	0.607786	0.621017	0.662197	0.623119	0.425918	0.441327	0.657478	0.512729	0.618508	0.160151	0.724332	0.502441	0.513791	0.517947	0.388845	0.514704
TCGA-BH-A0B0	0.290461	0.477669	0.617117	0.679509	0.630027	0.646073	0.282905	0.648063	0.617659	0.674633	0.635398	0.431064	0.53293	0.655906	0.581366	0.632955	0.20221	0.819734	0.50372	0.543756	0.570603	0.447131	0.48707
GSE21653_GSM540108	0.227784	0.360179	0.475733	0.601883	0.580539	0.648788	0.265585	0.562882	0.485088	0.60557	0.537768	0.352519	0.335029	0.658753	0.436057	0.591766	0.201173	0.707177	0.337369	0.44016	0.503004	0.369073	0.388562
GSE21653_GSM540109	0.362719	0.409005	0.449593	0.571954	0.604181	0.751433	0.325856	0.555221	0.45444	0.6285	0.558574	0.374691	0.347608	0.680696	0.432634	0.653647	0.332122	0.652102	0.361812	0.438984	0.487482	0.398814	0.458286
GSE21653_GSM540110	0.361029	0.560566	0.639193	0.625734	0.546705	0.690244	0.321003	0.57993	0.500313	0.635204	0.673704	0.367674	0.371596	0.665155	0.475895	0.618415	0.261554	0.731063	0.438104	0.455921	0.529695	0.459053	0.465138
GSE21653_GSM540111	0.246466	0.51378	0.596424	0.667055	0.64178	0.645229	0.182073	0.610019	0.464539	0.674361	0.70161	0.419282	0.360295	0.707095	0.535687	0.625583	0.148991	0.74975	0.493304	0.52363	0.516872	0.388086	0.437797
GSE21653_GSM540112	0.149321	0.407236	0.466753	0.628044	0.569192	0.637196	0.271746	0.613618	0.504205	0.665574	0.55799	0.357454	0.477943	0.644544	0.484633	0.624445	0.127183	0.733634	0.451565	0.469941	0.467126	0.417735	0.453982
GSE21653_GSM540113	0.348406	0.496492	0.589222	0.696151	0.621146	0.656164	0.22525	0.590413	0.487292	0.621137	0.699802	0.423101	0.405047	0.67939	0.584819	0.643945	0.0830995	0.799268	0.53758	0.521376	0.535286	0.404996	0.449561
GSE21653_GSM540114	0.304687	0.549894	0.685382	0.669856	0.644769	0.605215	0.197673	0.607871	0.635581	0.656548	0.686342	0.416171	0.406625	0.651608	0.560854	0.625297	0.127353	0.76666	0.523645	0.521341	0.550145	0.451877	0.458448
GSE21653_GSM540115	0.418044	0.479966	0.630107	0.685493	0.698514	0.611391	0.286628	0.621356	0.608813	0.659593	0.768028	0.427383	0.550484	0.688177	0.608657	0.635217	0.195389	0.794897	0.542251	0.580327	0.552845	0.43516	0.440022
GSE21653_GSM540116	0.379552	0.556571	0.672919	0.6686	0.669048	0.625406	0.206991	0.621746	0.553179	0.672605	0.669093	0.42689	0.432254	0.706639	0.546587	0.656196	0.216456	0.760626	0.454479	0.516471	0.515918	0.342872	0.459758
GSE21653_GSM540117	0.232401	0.621261	0.56398	0.70187	0.625349	0.568677	0.269096	0.666669	0.636612	0.695564	0.708625	0.470255	0.438124	0.63242	0.553197	0.615709	0.101395	0.771985	0.504065	0.511106	0.567726	0.385715	0.579538
GSE21653_GSM540118	0.609873	0.671169	0.798196	0.779505	0.674748	0.641803	0.238437	0.614359	0.70028	0.668893	0.770546	0.444521	0.415595	0.668925	0.585704	0.668093	0.209163	0.777717	0.57619	0.570785	0.571269	0.385148	0.456016
GSE21653_GSM540119	0.355453	0.577107	0.574921	0.697932	0.666256	0.689424	0.189524	0.634441	0.695704	0.70925	0.72193	0.452543	0.35671	0.677962	0.563278	0.60854	0.0966262	0.800923	0.547177	0.491754	0.523792	0.389974	0.450475
GSE21653_GSM540120	0.353193	0.624967	0.692909	0.678711	0.712847	0.67413	0.303975	0.654159	0.679551	0.667107	0.824972	0.471391	0.466325	0.659354	0.563581	0.694656	0.140772	0.724051	0.618762	0.512415	0.534052	0.442425	0.498694
GSE21653_GSM540121	0.346821	0.634583	0.692031	0.70259	0.673846	0.577393	0.293822	0.68264	0.534979	0.672805	0.792231	0.497113	0.461171	0.67303	0.59556	0.633269	0.104557	0.817835	0.670669	0.55684	0.561104	0.446741	0.463806
GSE21653_GSM540122	0.279896	0.562475	0.69337	0.681397	0.615888	0.613416	0.228358	0.609944	0.641413	0.671293	0.813442	0.418569	0.496494	0.655689	0.549747	0.637577	0.139021	0.771961	0.5313	0.540797	0.533828	0.402252	0.454972
GSE21653_GSM540123	0.192045	0.375757	0.445368	0.654006	0.586616	0.658993	0.203175	0.601883	0.46802	0.675671	0.687335	0.394657	0.404108	0.713761	0.527177	0.632822	0.160405	0.767617	0.501468	0.517163	0.521344	0.476311	0.413797
GSE21653_GSM540124	0.287039	0.605686	0.536455	0.670165	0.622412	0.566938	0.190687	0.621426	0.572251	0.728498	0.616013	0.355214	0.391953	0.644571	0.55794	0.619851	0.0925068	0.744468	0.496491	0.487911	0.516779	0.308173	0.525609
GSE21653_GSM540125	0.587539	0.571862	0.702545	0.704371	0.618706	0.655912	0.246475	0.657184	0.660061	0.647955	0.780702	0.486525	0.395072	0.656981	0.561806	0.619763	0.143962	0.778016	0.562493	0.531903	0.535842	0.392024	0.390463
GSE21653_GSM540126	0.127352	0.407806	0.498328	0.635865	0.555585	0.640581	0.33886	0.584439	0.535317	0.693195	0.619834	0.381586	0.441174	0.646971	0.465066	0.61142	0.155954	0.746517	0.436392	0.475948	0.453725	0.356368	0.409632
GSE21653_GSM540127	0.188716	0.53129	0.459501	0.720477	0.672419	0.617261	0.311361	0.641649	0.423303	0.695841	0.693193	0.411692	0.511066	0.616238	0.558591	0.602802	0.274965	0.770883	0.562332	0.534989	0.521029	0.481963	0.514274
GSE21653_GSM540128	0.120058	0.536333	0.512686	0.644283	0.595197	0.58195	0.192734	0.619418	0.572844	0.674082	0.581093	0.336944	0.445329	0.616196	0.494714	0.609115	0.092704	0.748106	0.501742	0.447123	0.47783	0.452995	0.540392
GSE21653_GSM540129	0.484156	0.625983	0.637103	0.67208	0.674748	0.573504	0.356085	0.636052	0.708954	0.657021	0.663079	0.367547	0.436674	0.624703	0.557035	0.633953	0.145465	0.80319	0.530874	0.523247	0.541683	0.398192	0.490652
GSE21653_GSM540130	1	0.713283	0.692573	0.778046	0.63414	0.582362	0.430525	0.637608	0.856191	0.55687	0.79618	0.510428	0.422019	0.741932	0.594811	0.589543	0.137278	0.798319	0.55867	0.585266	0.579205	0.4105	0.398667
GSE21653_GSM540131	0.145131	0.463949	0.522189	0.654767	0.667689	0.635289	0.262014	0.619444	0.491084	0.68936	0.603869	0.460813	0.435225	0.661943	0.523853	0.610544	0.190812	0.744858	0.485645	0.467581	0.49419	0.396593	0.466229
GSE21653_GSM540132	0.381278	0.775586	0.723994	0.729359	0.661343	0.550609	0.233809	0.726719	0.689711	0.661778	0.8391	0.461816	0.529419	0.637296	0.610198	0.674563	0.10258	0.803533	0.692818	0.583331	0.58286	0.483665	0.53522
GSE21653_GSM540133	0.204367	0.449057	0.50583	0.673883	0.599933	0.663193	0.305566	0.60174	0.586548	0.6481	0.691695	0.429364	0.539058	0.643187	0.584026	0.681449	0.156431	0.759793	0.525532	0.511944	0.52059	0.400826	0.471609
GSE21653_GSM540134	0.198835	0.419645	0.550887	0.634705	0.616669	0.643138	0.301919	0.598284	0.542503	0.627869	0.582967	0.364771	0.395942	0.66478	0.48914	0.621254	0.167838	0.768996	0.43944	0.442711	0.498212	0.388344	0.422804
GSE21653_GSM540135	0.107118	0.29954	0.472923	0.618037	0.608822	0.631777	0.269088	0.575138	0.409535	0.675628	0.500207	0.361762	0.506347	0.610979	0.451133	0.591485	0.15379	0.764606	0.383631	0.417405	0.489256	0.338089	0.497642
GSE21653_GSM540136	0.121848	0.335682	0.470831	0.623165	0.611151	0.637536	0.392986	0.563295	0.523158	0.640454	0.551101	0.369718	0.520775	0.627739	0.519056	0.647988	0.206725	0.773748	0.448721	0.470076	0.486768	0.345558	0.473652
GSE21653_GSM540137	0.194201	0.486597	0.53448	0.627039	0.60635	0.633347	0.348876	0.579858	0.447456	0.641835	0.598423	0.371902	0.433885	0.664677	0.507718	0.637102	0.116422	0.777452	0.465262	0.479442	0.488992	0.397196	0.442629
GSE21653_GSM540138	0.202318	0.590182	0.512692	0.63081	0.637497	0.612424	0.319863	0.565108	0.389952	0.664931	0.554171	0.349592	0.346319	0.608373	0.478406	0.615533	0.117384	0.739273	0.391071	0.501946	0.472916	0.364092	0.577515
GSE21653_GSM540139	0.179696	0.256642	0.44996	0.628352	0.576807	0.728342	0.363889	0.557143	0.437666	0.639677	0.524423	0.425147	0.42515	0.687436	0.542528	0.638552	0.317554	0.755077	0.382017	0.461431	0.480296	0.404737	0.40594
GSE21653_GSM540140	0.158215	0.488662	0.4534	0.65868	0.618956	0.602239	0.178308	0.611812	0.443037	0.688377	0.602805	0.358005	0.360821	0.634951	0.560023	0.619445	0.0945923	0.785545	0.58186	0.491927	0.552508	0.346549	0.511187
GSE21653_GSM540141	0.282179	0.263349	0.468985	0.590234	0.58195	0.72156	0.359617	0.593007	0.445025	0.629937	0.571821	0.39801	0.462903	0.641779	0.535316	0.669427	0.341584	0.691348	0.46962	0.513603	0.521858	0.412678	0.414233
GSE21653_GSM540142	0.200114	0.530346	0.632993	0.636282	0.646592	0.625367	0.310067	0.577256	0.540199	0.684552	0.55115	0.360879	0.377736	0.625722	0.462191	0.619454	0.240868	0.736938	0.397557	0.433958	0.463991	0.390765	0.455385
GSE21653_GSM540143	0.257495	0.416487	0.597498	0.66921	0.656196	0.605029	0.336315	0.659485	0.505831	0.671954	0.662132	0.452274	0.628766	0.660436	0.59588	0.66422	0.150718	0.803138	0.540608	0.558067	0.520248	0.420669	0.489258
GSE21653_GSM540144	0.127723	0.343952	0.484934	0.61558	0.540101	0.595026	0.320114	0.545682	0.522783	0.652354	0.535564	0.363923	0.455213	0.604305	0.445041	0.598829	0.0778045	0.735102	0.409568	0.418147	0.468554	0.346357	0.474945
GSE21653_GSM540145	0.274338	0.441853	0.562365	0.648582	0.585487	0.583904	0.285948	0.605187	0.496565	0.660409	0.579857	0.34303	0.481158	0.655279	0.478269	0.604425	0.109752	0.775143	0.409475	0.471041	0.500498	0.387538	0.465803
GSE21653_GSM540146	0.16149	0.519859	0.462302	0.692853	0.605216	0.586968	0.275336	0.658562	0.527715	0.659786	0.641524	0.400243	0.436158	0.630308	0.582311	0.592448	0.100547	0.758645	0.523567	0.528284	0.49608	0.45654	0.488189
GSE21653_GSM540147	0.34255	0.601515	0.705807	0.634228	0.648176	0.671274	0.276964	0.5954	0.540107	0.676406	0.728912	0.405148	0.392089	0.679127	0.523424	0.595237	0.142799	0.781924	0.465573	0.556999	0.582403	0.410227	0.525842
GSE21653_GSM540148	0.115556	0.386103	0.493258	0.593311	0.524058	0.681382	0.294082	0.569829	0.373336	0.624501	0.495978	0.302881	0.353695	0.644463	0.438072	0.593706	0.20307	0.695347	0.394628	0.337887	0.437124	0.418498	0.476602
GSE21653_GSM540149	0.110705	0.436747	0.459443	0.619046	0.610661	0.591765	0.297763	0.601583	0.535173	0.653534	0.525023	0.361464	0.347149	0.616156	0.503942	0.608551	0.21996	0.735217	0.396055	0.406284	0.447266	0.372008	0.51742
GSE21653_GSM540150	0.267238	0.523292	0.637157	0.6872	0.633394	0.557819	0.326122	0.661327	0.579286	0.675919	0.69437	0.417401	0.515106	0.641533	0.556964	0.642187	0.141263	0.781432	0.504344	0.572506	0.510489	0.348409	0.456738
GSE21653_GSM540151	0.306172	0.554104	0.542008	0.696821	0.561387	0.5767	0.250639	0.612058	0.550788	0.667992	0.635815	0.335877	0.396617	0.662268	0.523	0.591757	0.196584	0.770851	0.437694	0.499555	0.534711	0.398913	0.470236
GSE21653_GSM540152	0.149348	0.450307	0.474304	0.652279	0.625466	0.662669	0.253401	0.625819	0.516207	0.636122	0.513145	0.383402	0.373804	0.65173	0.481352	0.606677	0.150335	0.757767	0.392384	0.473567	0.488538	0.371802	0.45641
GSE21653_GSM540153	0.326026	0.528512	0.598683	0.66083	0.636341	0.612527	0.364123	0.639263	0.652203	0.638088	0.65794	0.439229	0.499481	0.636267	0.554208	0.634441	0.182543	0.80453	0.531743	0.535255	0.51667	0.401719	0.485349
GSE21653_GSM540154	0.225497	0.409649	0.49466	0.655943	0.597001	0.58349	0.347188	0.573167	0.543681	0.653713	0.611074	0.362077	0.47938	0.639757	0.474153	0.604891	0.163272	0.802298	0.402682	0.498901	0.512485	0.459039	0.423036
GSE21653_GSM540155	0.203531	0.475796	0.477041	0.613986	0.689755	0.611178	0.2245	0.58813	0.387543	0.652473	0.55388	0.370002	0.341019	0.639818	0.520556	0.655506	0.145329	0.762345	0.462614	0.428597	0.470419	0.457436	0.510423
GSE21653_GSM540156	0.326528	0.598327	0.598921	0.674334	0.65819	0.570388	0.259008	0.67245	0.513166	0.696456	0.736721	0.428995	0.471441	0.608234	0.571969	0.616653	0.0899304	0.802233	0.627104	0.517328	0.523765	0.381187	0.557352
GSE21653_GSM540157	0.37385	0.516876	0.588128	0.703225	0.63292	0.631682	0.332172	0.625039	0.516263	0.690189	0.793078	0.448097	0.48466	0.633391	0.593835	0.64783	0.156985	0.793959	0.575686	0.571797	0.557061	0.386189	0.48201
GSE21653_GSM540158	0.160993	0.335646	0.454986	0.569049	0.579445	0.55812	0.321101	0.591057	0.386244	0.608692	0.511083	0.392017	0.440507	0.631164	0.459647	0.579067	0.0893622	0.774742	0.428179	0.479237	0.440484	0.409383	0.464354
GSE21653_GSM540159	0.309695	0.527263	0.570081	0.655117	0.691675	0.603743	0.268495	0.647728	0.585126	0.674471	0.711992	0.399851	0.463818	0.664915	0.505992	0.600365	0.235824	0.796335	0.540566	0.523537	0.529997	0.366565	0.482703
GSE21653_GSM540160	0.25666	0.517153	0.604188	0.65297	0.602902	0.617691	0.292766	0.62219	0.511349	0.682804	0.677698	0.416528	0.46296	0.656132	0.546043	0.638417	0.112153	0.744859	0.545635	0.521891	0.489192	0.459901	0.51041
GSE21653_GSM540161	0.216076	0.55832	0.602286	0.61778	0.58788	0.613027	0.369162	0.627231	0.565207	0.710322	0.626233	0.389724	0.449016	0.664746	0.515018	0.598281	0.121384	0.768711	0.467132	0.499897	0.493787	0.395372	0.430182
GSE21653_GSM540162	0.428515	0.626564	0.769792	0.661813	0.650137	0.623309	0.338007	0.617909	0.598606	0.687159	0.778118	0.420441	0.473147	0.682199	0.568342	0.613722	0.184807	0.766782	0.518421	0.5683	0.579427	0.350117	0.495565
GSE21653_GSM540163	0.134127	0.294144	0.429195	0.633934	0.625032	0.630929	0.34423	0.578744	0.521101	0.666282	0.53241	0.412514	0.501869	0.620599	0.549166	0.616835	0.219263	0.772305	0.497351	0.529667	0.536818	0.376415	0.47867
GSE21653_GSM540164	0.248699	0.475125	0.554572	0.669045	0.673076	0.596397	0.210507	0.590552	0.595535	0.705461	0.737815	0.438349	0.41155	0.667246	0.522691	0.646627	0.236584	0.763501	0.562355	0.573685	0.525422	0.431145	0.421981
GSE21653_GSM540165	0.175191	0.515928	0.530287	0.66716	0.623092	0.569483	0.366413	0.608448	0.57516	0.675394	0.618487	0.458062	0.51281	0.642932	0.561406	0.621902	0.0910612	0.76247	0.505514	0.510488	0.533876	0.451813	0.490615
GSE21653_GSM540166	0.175367	0.466497	0.543204	0.656795	0.607083	0.583197	0.31504	0.610218	0.464274	0.633657	0.551885	0.367322	0.351275	0.613708	0.444932	0.622191	0.141263	0.721119	0.421773	0.461038	0.479531	0.35805	0.436665
GSE21653_GSM540167	0.516987	0.706913	0.880067	0.726096	0.652058	0.611568	0.360733	0.674504	0.71827	0.656688	0.802555	0.465668	0.485748	0.660827	0.589562	0.662256	0.127219	0.795899	0.542396	0.593056	0.623072	0.397379	0.517095
GSE21653_GSM540168	0.133868	0.409977	0.491019	0.64766	0.587305	0.66846	0.373955	0.597792	0.413688	0.64807	0.623901	0.41363	0.508444	0.654381	0.524805	0.613593	0.124309	0.721712	0.471793	0.458504	0.534605	0.445849	0.425593
GSE21653_GSM540169	0.30397	0.445399	0.59781	0.654082	0.560614	0.584685	0.40488	0.565561	0.606764	0.667763	0.684188	0.406051	0.519933	0.640227	0.480044	0.605365	0.109865	0.767265	0.499901	0.512584	0.505359	0.33809	0.394821
GSE21653_GSM540170	0.119417	0.403391	0.487022	0.628804	0.587505	0.587048	0.28939	0.599125	0.564843	0.709876	0.554293	0.452462	0.489502	0.620311	0.493018	0.606651	0.118559	0.753823	0.494672	0.497485	0.474417	0.32338	0.439901
GSE21653_GSM540171	0.270126	0.606736	0.663831	0.635741	0.582395	0.673866	0.384942	0.616493	0.456668	0.66797	0.595461	0.391522	0.632386	0.618399	0.526443	0.603889	0.109107	0.737433	0.48632	0.489175	0.541145	0.342128	0.543395
GSE21653_GSM540172	0.1206	0.433747	0.484131	0.62092	0.550881	0.596768	0.244661	0.583548	0.424506	0.665015	0.526042	0.356404	0.361792	0.686427	0.454315	0.593651	0.141762	0.731767	0.414301	0.430381	0.470305	0.309219	0.482687
GSE21653_GSM540173	0.153943	0.492624	0.492662	0.65226	0.597629	0.534977	0.382802	0.646719	0.547782	0.642289	0.617108	0.358014	0.453169	0.60026	0.531077	0.585972	0.378119	0.732535	0.400273	0.484939	0.479287	0.363305	0.511627
GSE21653_GSM540174	0.270901	0.607493	0.639544	0.682282	0.625687	0.641045	0.277539	0.67379	0.595048	0.698273	0.804482	0.486729	0.417274	0.666535	0.550628	0.611687	0.13328	0.778567	0.588736	0.541763	0.559016	0.416441	0.446481
GSE21653_GSM540175	0.224963	0.446816	0.539518	0.656371	0.615288	0.621667	0.341102	0.580791	0.447553	0.696808	0.58022	0.429237	0.522928	0.63444	0.556618	0.618412	0.0724727	0.77156	0.473213	0.495953	0.523379	0.355366	0.460175
GSE21653_GSM540176	0.156406	0.517459	0.516277	0.642859	0.635558	0.678933	0.187868	0.633588	0.446675	0.680025	0.684464	0.343544	0.467589	0.631896	0.496003	0.595743	0.0755759	0.741831	0.527976	0.539503	0.479507	0.439968	0.526479
GSE21653_GSM540177	0.128244	0.509457	0.516784	0.667545	0.611112	0.51636	0.273224	0.650279	0.615519	0.659387	0.611963	0.42346	0.471065	0.641081	0.528914	0.627325	0.149371	0.742157	0.542307	0.493481	0.492062	0.343364	0.502546
GSE21653_GSM540178	0.126092	0.318183	0.443257	0.647382	0.573243	0.695342	0.299907	0.560333	0.539394	0.598607	0.558608	0.383889	0.449492	0.63372	0.516719	0.640486	0.167835	0.77715	0.441193	0.480871	0.472305	0.432151	0.466309
GSE21653_GSM540179	0.233835	0.501555	0.590539	0.669745	0.630488	0.610758	0.26567	0.59223	0.598647	0.657898	0.704238	0.420183	0.476687	0.629662	0.550314	0.631756	0.132051	0.729997	0.517897	0.496735	0.520382	0.416766	0.501402
GSE21653_GSM540180	0.201669	0.53082	0.605974	0.683028	0.671403	0.622158	0.314238	0.603499	0.499912	0.672599	0.684307	0.490384	0.48376	0.639413	0.576359	0.620669	0.0626256	0.780199	0.572948	0.538078	0.538234	0.438901	0.434315
GSE21653_GSM540181	0.169734	0.554991	0.480644	0.71524	0.695559	0.605846	0.247557	0.64606	0.63446	0.686089	0.758195	0.473726	0.435996	0.632343	0.607872	0.651247	0.134929	0.761102	0.56165	0.552085	0.533681	0.37837	0.550293
GSE21653_GSM540182	0.138025	0.452695	0.50817	0.655682	0.606339	0.592695	0.345862	0.63209	0.520724	0.695517	0.636197	0.352266	0.531042	0.650646	0.540908	0.60134	0.202323	0.767938	0.471437	0.524762	0.505954	0.3561	0.423557
GSE21653_GSM540183	0.155788	0.558717	0.507618	0.707552	0.592584	0.625246	0.29675	0.617439	0.607743	0.697125	0.643424	0.393023	0.362372	0.664412	0.534052	0.595686	0.102545	0.740903	0.489297	0.51085	0.507611	0.317357	0.471858
GSE21653_GSM540184	0.20027	0.371198	0.473305	0.651853	0.609351	0.607465	0.311495	0.596116	0.532377	0.671153	0.620409	0.429526	0.476715	0.640839	0.546154	0.591298	0.168292	0.772429	0.47657	0.514747	0.532912	0.39257	0.42159
GSE21653_GSM540185	0.114149	0.477968	0.484179	0.695923	0.613299	0.625035	0.285243	0.637685	0.441956	0.668652	0.644393	0.446118	0.469297	0.649476	0.618583	0.625735	0.0811739	0.746735	0.589086	0.5301	0.520519	0.467499	0.498963
GSE21653_GSM540186	0.185848	0.509429	0.491797	0.666654	0.568282	0.559565	0.264281	0.589703	0.456073	0.703682	0.562592	0.374696	0.410129	0.632676	0.526638	0.594023	0.123032	0.802362	0.49916	0.519864	0.520692	0.378604	0.530997
GSE21653_GSM540187	0.153138	0.413854	0.487102	0.651438	0.597122	0.58379	0.37476	0.618388	0.602454	0.670531	0.586018	0.436841	0.522737	0.636842	0.566896	0.60393	0.225453	0.79075	0.537058	0.585031	0.549868	0.320132	0.543077
GSE21653_GSM540188	0.156488	0.377263	0.49375	0.627258	0.62904	0.637715	0.358123	0.608514	0.494022	0.674407	0.488835	0.350233	0.476204	0.621533	0.53299	0.593428	0.240457	0.782612	0.403941	0.478914	0.483593	0.432535	0.432193
GSE21653_GSM540189	0.113654	0.322927	0.415371	0.628728	0.622913	0.624349	0.301619	0.567068	0.488252	0.682734	0.475735	0.418366	0.425587	0.644282	0.495866	0.601481	0.111493	0.75748	0.447171	0.449797	0.482072	0.438136	0.455821
GSE21653_GSM540190	0.12591	0.3214	0.426464	0.626658	0.642449	0.605447	0.259178	0.599279	0.402121	0.681647	0.496756	0.386566	0.421554	0.619167	0.568801	0.616852	0.130741	0.774302	0.442399	0.48036	0.508588	0.404333	0.475696
GSE21653_GSM540191	0.152447	0.392173	0.501265	0.676496	0.629508	0.644864	0.298919	0.580711	0.504769	0.704725	0.531806	0.385268	0.445889	0.647648	0.530854	0.615252	0.0839855	0.788626	0.439174	0.487613	0.518464	0.449637	0.448269
GSE21653_GSM540192	0.462967	0.656421	0.743076	0.684437	0.652879	0.591871	0.382838	0.624529	0.67952	0.637902	0.727277	0.467492	0.50553	0.682048	0.604926	0.673023	0.160311	0.788276	0.580125	0.607205	0.565851	0.39533	0.50239
GSE21653_GSM540193	0.201061	0.400411	0.557155	0.675698	0.556244	0.613383	0.264795	0.559057	0.552394	0.709892	0.587213	0.413937	0.367959	0.620212	0.511018	0.643962	0.150654	0.77085	0.447928	0.467305	0.491239	0.377804	0.458631
GSE21653_GSM540194	0.188459	0.383768	0.509816	0.598841	0.632268	0.568201	0.382183	0.584948	0.461284	0.645443	0.493717	0.391946	0.445596	0.604595	0.487372	0.621358	0.139079	0.771462	0.428133	0.487035	0.476863	0.411966	0.488145
GSE21653_GSM540195	0.400229	0.587703	0.685056	0.739177	0.596869	0.666119	0.360568	0.628545	0.625775	0.662929	0.756899	0.443351	0.403784	0.691639	0.517801	0.620071	0.153894	0.765526	0.573537	0.566712	0.569968	0.388364	0.431879
GSE21653_GSM540196	0.153066	0.419694	0.460172	0.630916	0.627935	0.604227	0.22005	0.607643	0.494814	0.63302	0.504311	0.346798	0.333305	0.618874	0.473735	0.603955	0.125239	0.709103	0.423317	0.438754	0.460434	0.417257	0.471976
GSE21653_GSM540197	0.100593	0.320106	0.473774	0.676333	0.586975	0.591933	0.344256	0.596172	0.445712	0.669683	0.556602	0.416621	0.38434	0.631715	0.554516	0.617383	0.217135	0.769912	0.473041	0.454622	0.480485	0.426581	0.459718
GSE21653_GSM540198	0.170077	0.475869	0.516514	0.650342	0.651579	0.653354	0.326727	0.612671	0.509097	0.685623	0.63286	0.451692	0.542658	0.65968	0.544201	0.644281	0.170325	0.777602	0.527656	0.539803	0.488876	0.4109	0.473497
GSE21653_GSM540199	0.122754	0.417085	0.455823	0.621704	0.715211	0.533879	0.276105	0.596862	0.543282	0.700858	0.59065	0.416494	0.413799	0.624993	0.530657	0.616364	0.323158	0.742763	0.472985	0.476427	0.457277	0.380302	0.513882
GSE21653_GSM540200	0.107822	0.405271	0.42233	0.657655	0.64555	0.583137	0.290646	0.565866	0.565442	0.67642	0.603653	0.402238	0.429353	0.619318	0.526072	0.628308	0.176725	0.745107	0.528444	0.519821	0.506567	0.434984	0.498565
GSE21653_GSM540201	0.153438	0.427406	0.4549	0.623425	0.570845	0.614736	0.221926	0.567259	0.557413	0.570959	0.522447	0.347551	0.310779	0.596313	0.456147	0.574945	0.183112	0.735082	0.448253	0.422697	0.419196	0.494407	0.512899
GSE21653_GSM540202	0.148684	0.361089	0.461735	0.655243	0.609281	0.592317	0.292432	0.564658	0.459464	0.698732	0.661784	0.423527	0.503312	0.637468	0.552303	0.641288	0.131704	0.759886	0.539548	0.507211	0.516426	0.426856	0.415937
GSE21653_GSM540203	0.195829	0.43022	0.527567	0.66216	0.640705	0.604439	0.386042	0.614172	0.472268	0.651326	0.621609	0.459876	0.580504	0.662899	0.568578	0.615682	0.125764	0.759215	0.541714	0.520654	0.51335	0.388902	0.477364
GSE21653_GSM540204	0.124198	0.29516	0.469046	0.624823	0.627612	0.601016	0.294451	0.536764	0.531225	0.64513	0.486392	0.39843	0.37933	0.647533	0.465736	0.601545	0.102848	0.721945	0.424657	0.4551	0.474502	0.389877	0.466449
GSE21653_GSM540205	0.246371	0.440293	0.560897	0.660192	0.580056	0.642982	0.300459	0.560148	0.454837	0.692716	0.622324	0.425	0.470751	0.648689	0.535779	0.617012	0.168647	0.753402	0.480177	0.507141	0.521979	0.362233	0.441867
GSE21653_GSM540206	0.230971	0.602031	0.499697	0.692733	0.598667	0.585223	0.286193	0.629383	0.61533	0.689336	0.735067	0.419167	0.400123	0.639328	0.540682	0.640027	0.113636	0.784804	0.53333	0.493684	0.549581	0.359453	0.476256
GSE21653_GSM540207	0.107243	0.373706	0.440224	0.668388	0.551578	0.607069	0.28085	0.60878	0.517748	0.676434	0.611542	0.434697	0.419364	0.631905	0.559364	0.613121	0.133991	0.76436	0.504213	0.477355	0.478215	0.417753	0.472154
GSE21653_GSM540208	0.290785	0.35441	0.518122	0.664941	0.646981	0.603439	0.280802	0.59385	0.551628	0.664782	0.621715	0.41568	0.481334	0.649301	0.560982	0.628125	0.186136	0.806699	0.519281	0.501365	0.517151	0.426893	0.487724
GSE21653_GSM540209	0.22981	0.519836	0.581838	0.68931	0.633332	0.568387	0.260809	0.626425	0.57289	0.667929	0.751635	0.426398	0.422912	0.660137	0.521996	0.648636	0.284583	0.781372	0.613284	0.497639	0.532293	0.439248	0.525136
GSE21653_GSM540210	0.125648	0.427596	0.540169	0.661173	0.637219	0.722722	0.283256	0.657391	0.483113	0.659587	0.627277	0.42783	0.427233	0.678024	0.544109	0.646744	0.229712	0.773414	0.513189	0.51584	0.516218	0.420038	0.531264
GSE21653_GSM540211	0.126681	0.331946	0.45502	0.672991	0.591907	0.609323	0.297956	0.583014	0.432896	0.658393	0.590633	0.411596	0.460151	0.643765	0.544758	0.633737	0.108802	0.7874	0.485525	0.495236	0.508669	0.422983	0.436781
GSE21653_GSM540212	0.224005	0.543825	0.595055	0.667961	0.650357	0.632248	0.438661	0.62131	0.607632	0.70907	0.693841	0.430416	0.527722	0.657845	0.588316	0.637763	0.28201	0.768113	0.482385	0.502328	0.589887	0.411484	0.492234
GSE21653_GSM540213	0.248055	0.597151	0.599594	0.668099	0.647934	0.677013	0.27089	0.665774	0.614194	0.674261	0.709653	0.41846	0.448494	0.645774	0.557847	0.625011	0.0950694	0.734038	0.551222	0.51753	0.55462	0.433836	0.414455
GSE21653_GSM540214	0.313534	0.651715	0.56532	0.670945	0.705014	0.57694	0.298718	0.641283	0.526956	0.714151	0.657011	0.402873	0.463233	0.514084	0.535658	0.607298	0.184172	0.790669	0.500784	0.478459	0.481178	0.423004	0.564259
GSE21653_GSM540215	0.531332	0.662023	0.804445	0.750062	0.630554	0.576961	0.282935	0.650609	0.665086	0.674006	0.845364	0.509067	0.461803	0.671148	0.629893	0.666821	0.113474	0.818984	0.672824	0.596443	0.578305	0.42801	0.453229
GSE21653_GSM540216	0.556407	0.707761	0.790662	0.713097	0.655982	0.61062	0.303976	0.631308	0.718462	0.674069	0.850867	0.481192	0.542558	0.680982	0.590106	0.641569	0.183335	0.776819	0.590698	0.567348	0.582533	0.412073	0.432672
GSE21653_GSM540217	0.235069	0.489312	0.611847	0.654215	0.616375	0.626158	0.274631	0.598776	0.55116	0.653273	0.655262	0.452926	0.543313	0.632081	0.545431	0.610921	0.0610449	0.784035	0.518118	0.53911	0.554741	0.420294	0.477413
GSE21653_GSM540218	0.289463	0.384772	0.574967	0.679425	0.669966	0.643839	0.389532	0.598128	0.57637	0.674211	0.676301	0.40376	0.507165	0.658657	0.549511	0.613333	0.184989	0.792189	0.42813	0.498753	0.525992	0.406928	0.453289
GSE21653_GSM540219	0.353519	0.597222	0.549443	0.729754	0.665036	0.569475	0.265963	0.647205	0.661687	0.666856	0.788811	0.436116	0.406105	0.649258	0.587228	0.619436	0.103245	0.816747	0.629988	0.569987	0.559252	0.427384	0.4868
GSE21653_GSM540220	0.101928	0.364985	0.496417	0.62101	0.599795	0.614371	0.221062	0.58564	0.44908	0.63962	0.536958	0.41202	0.402522	0.638065	0.532073	0.627337	0.175223	0.730069	0.471014	0.451193	0.48296	0.405311	0.430311
GSE21653_GSM540221	0.133238	0.527844	0.521934	0.621963	0.627949	0.647035	0.244979	0.610975	0.379281	0.68177	0.586134	0.386843	0.386431	0.663296	0.542231	0.610778	0.126465	0.702137	0.45686	0.450064	0.471633	0.415426	0.459568
GSE21653_GSM540222	0.12279	0.439707	0.51302	0.678006	0.606823	0.632016	0.335109	0.607748	0.510554	0.637984	0.615693	0.445968	0.43684	0.677044	0.538926	0.626394	0.186631	0.785148	0.507886	0.457023	0.492063	0.348508	0.454237
GSE21653_GSM540223	0.170517	0.400535	0.494584	0.61278	0.656993	0.587739	0.335726	0.613272	0.5617	0.678817	0.570102	0.459147	0.480798	0.600024	0.533173	0.650484	0.16162	0.774667	0.449964	0.512107	0.489432	0.35641	0.516867
GSE21653_GSM540224	0.146625	0.412037	0.441131	0.647355	0.594683	0.67025	0.239165	0.576733	0.420467	0.670286	0.612723	0.41037	0.430611	0.628742	0.541367	0.630018	0.132134	0.768057	0.478223	0.490539	0.49541	0.411344	0.418732
GSE21653_GSM540225	0.156843	0.376528	0.480228	0.651113	0.607611	0.636346	0.317613	0.544836	0.43969	0.661361	0.557065	0.397552	0.493563	0.635126	0.549754	0.605586	0.0802723	0.759092	0.454229	0.467516	0.493314	0.442914	0.472423
GSE21653_GSM540226	0.127324	0.490375	0.500433	0.653049	0.616201	0.573027	0.287463	0.638874	0.588727	0.654682	0.665647	0.389989	0.439889	0.635971	0.540759	0.63606	0.140746	0.726129	0.503325	0.52426	0.503834	0.429543	0.469546
GSE21653_GSM540227	0.106552	0.275234	0.402366	0.655171	0.652908	0.619648	0.388116	0.550956	0.494468	0.689125	0.492267	0.40667	0.454097	0.636518	0.524972	0.602579	0.21845	0.754194	0.373701	0.45904	0.496139	0.404644	0.393268
GSE21653_GSM540228	0.158861	0.506384	0.520249	0.705062	0.630138	0.629341	0.394995	0.590883	0.537129	0.682648	0.599814	0.405819	0.478219	0.64733	0.53517	0.646873	0.0987481	0.768488	0.472197	0.510826	0.492441	0.353678	0.513393
GSE21653_GSM540229	0.155123	0.487669	0.522453	0.636182	0.599729	0.657893	0.311335	0.622063	0.547586	0.626905	0.583034	0.371211	0.43278	0.623387	0.475982	0.62064	0.172955	0.749045	0.423836	0.484117	0.508286	0.455389	0.439669
GSE21653_GSM540230	0.189124	0.415064	0.503943	0.64495	0.631024	0.638366	0.373899	0.585937	0.418995	0.684383	0.576852	0.43434	0.487978	0.64434	0.522591	0.595407	0.17589	0.743963	0.443397	0.498607	0.491363	0.392423	0.43319
GSE21653_GSM540231	0.294506	0.243817	0.488107	0.620309	0.523861	0.703267	0.265496	0.536283	0.414465	0.582442	0.563319	0.35169	0.448078	0.674246	0.476178	0.668046	0.30853	0.67816	0.421653	0.475557	0.493215	0.431728	0.363167
GSE21653_GSM540232	0.387457	0.588049	0.804044	0.703542	0.638005	0.583355	0.301547	0.631119	0.653009	0.652379	0.780497	0.447443	0.505939	0.67989	0.602528	0.673202	0.143264	0.799964	0.577503	0.579196	0.594439	0.422763	0.466442
GSE21653_GSM540233	0.177386	0.408166	0.483611	0.67832	0.634848	0.608196	0.403044	0.5754	0.560291	0.680254	0.590056	0.422611	0.505654	0.64818	0.589842	0.594825	0.264915	0.79421	0.511454	0.520455	0.549423	0.381087	0.483007
GSE21653_GSM540234	0.134314	0.443348	0.518103	0.63629	0.574312	0.637562	0.297717	0.604916	0.544489	0.632391	0.556514	0.359519	0.477198	0.648145	0.501291	0.608979	0.201517	0.766641	0.447019	0.460291	0.467422	0.317715	0.511235
GSE21653_GSM540235	0.28003	0.55548	0.633249	0.681068	0.64772	0.614736	0.31723	0.620269	0.610452	0.646279	0.718795	0.429378	0.648578	0.660079	0.587771	0.643921	0.210838	0.813189	0.557788	0.568884	0.561951	0.400033	0.485805
GSE21653_GSM540236	0.26983	0.515659	0.531223	0.726937	0.673535	0.673444	0.232806	0.578034	0.577975	0.660436	0.747848	0.399058	0.401247	0.649744	0.529208	0.612551	0.164574	0.783637	0.570945	0.549447	0.527106	0.480637	0.454744
GSE21653_GSM540237	0.585978	0.645122	0.800544	0.742653	0.67756	0.580705	0.285462	0.614485	0.694481	0.695187	0.78586	0.474412	0.456775	0.672307	0.614575	0.667366	0.123642	0.791164	0.60436	0.617186	0.579258	0.410355	0.428403
GSE21653_GSM540238	0.308614	0.621985	0.575969	0.691758	0.691528	0.561852	0.247655	0.618013	0.574713	0.680133	0.727399	0.446407	0.459199	0.619515	0.593786	0.629626	0.0701087	0.760454	0.575443	0.528514	0.552285	0.47671	0.553919
GSE21653_GSM540239	0.420397	0.665192	0.787585	0.702289	0.618357	0.667541	0.391946	0.638639	0.654815	0.667181	0.786965	0.482149	0.629412	0.666171	0.593079	0.648806	0.130739	0.751378	0.583888	0.572458	0.583521	0.447826	0.500411
GSE21653_GSM540240	0.164503	0.316924	0.485236	0.662322	0.610829	0.589883	0.297121	0.569961	0.557044	0.66677	0.527627	0.398804	0.419727	0.63925	0.510986	0.633268	0.0929243	0.780858	0.513028	0.478508	0.494714	0.403908	0.465055
GSE21653_GSM540241	0.182997	0.411179	0.511312	0.667845	0.605965	0.648494	0.294362	0.582413	0.654468	0.653332	0.607294	0.436138	0.444807	0.647332	0.537327	0.627115	0.128813	0.767942	0.473175	0.521394	0.518885	0.453455	0.460411
GSE21653_GSM540242	0.290288	0.340473	0.511245	0.6703	0.660968	0.534679	0.335103	0.585057	0.563481	0.687545	0.592049	0.357865	0.453998	0.632197	0.511542	0.581112	0.121994	0.8238	0.400864	0.495936	0.491127	0.392342	0.48687
GSE21653_GSM540243	0.213052	0.448627	0.528165	0.640612	0.592522	0.710639	0.308694	0.587669	0.458631	0.633536	0.565812	0.3871	0.40125	0.651274	0.526818	0.612185	0.184604	0.760823	0.450795	0.480691	0.525008	0.41016	0.440072
GSE21653_GSM540244	0.211107	0.385715	0.499351	0.656195	0.594346	0.646637	0.349703	0.559937	0.459197	0.658763	0.589094	0.383938	0.507342	0.620615	0.533088	0.578372	0.115833	0.788805	0.45272	0.513298	0.507591	0.354205	0.434955
GSE21653_GSM540245	0.210729	0.574867	0.62065	0.625439	0.633529	0.597149	0.298145	0.628677	0.560591	0.65517	0.624621	0.404319	0.509547	0.609773	0.539665	0.625483	0.126831	0.744262	0.498858	0.524063	0.487015	0.434084	0.478305
GSE21653_GSM540246	0.129424	0.411492	0.499904	0.649842	0.560835	0.609621	0.333219	0.579958	0.503197	0.659108	0.607053	0.357386	0.42704	0.650582	0.443175	0.617337	0.166832	0.755299	0.438548	0.466538	0.481717	0.39119	0.455515
GSE21653_GSM540247	0.118223	0.392218	0.444412	0.622873	0.614637	0.645713	0.30847	0.585242	0.431699	0.667626	0.48082	0.388763	0.442431	0.648201	0.485627	0.606394	0.126382	0.724652	0.401531	0.424287	0.474512	0.351324	0.502613
GSE21653_GSM540248	0.34816	0.680666	0.669851	0.789293	0.631866	0.591038	0.305176	0.662386	0.694586	0.682992	0.832455	0.506971	0.479482	0.659627	0.558682	0.678046	0.176509	0.825671	0.67141	0.533619	0.596542	0.390371	0.504893
GSE21653_GSM540249	0.321242	0.658097	0.742454	0.687269	0.629966	0.575035	0.289879	0.679487	0.548688	0.717003	0.836041	0.438113	0.45227	0.662077	0.614018	0.656406	0.096889	0.801641	0.608088	0.571626	0.567064	0.404891	0.451053
GSE21653_GSM540250	0.198614	0.552717	0.48952	0.669968	0.586011	0.572445	0.300404	0.603331	0.541637	0.730297	0.709273	0.400255	0.454731	0.661392	0.529573	0.623917	0.251025	0.788177	0.51325	0.523859	0.508416	0.474935	0.484648
GSE21653_GSM540251	0.300122	0.691961	0.687369	0.682392	0.672148	0.624519	0.256201	0.669148	0.617156	0.657851	0.795268	0.45819	0.427379	0.665781	0.564551	0.692127	0.270658	0.774462	0.610971	0.545535	0.543539	0.406648	0.486659
GSE21653_GSM540252	0.185101	0.450554	0.470065	0.667881	0.647964	0.634706	0.27083	0.611992	0.419173	0.66034	0.625918	0.428273	0.429557	0.66712	0.593023	0.602656	0.130588	0.777816	0.514037	0.52233	0.537691	0.444271	0.491191
GSE21653_GSM540253	0.120847	0.388697	0.483169	0.691705	0.550764	0.62256	0.208818	0.612066	0.499709	0.640088	0.609357	0.42084	0.389353	0.659256	0.541033	0.622803	0.132979	0.724446	0.518195	0.504277	0.499128	0.46278	0.437096
GSE21653_GSM540254	0.203493	0.650866	0.62309	0.694747	0.613389	0.551053	0.426088	0.667557	0.621225	0.670043	0.724238	0.421742	0.516914	0.651228	0.571794	0.602576	0.102274	0.789154	0.608778	0.547297	0.536903	0.420394	0.524498
GSE21653_GSM540255	0.393396	0.618859	0.644292	0.753754	0.597084	0.540539	0.350832	0.666363	0.614834	0.674407	0.774287	0.454014	0.541288	0.661996	0.591542	0.633826	0.171183	0.759736	0.614264	0.51356	0.56865	0.372418	0.555276
GSE21653_GSM540256	0.541278	0.691275	0.800203	0.743897	0.687803	0.604972	0.324027	0.682449	0.732492	0.693536	0.862708	0.523527	0.506146	0.668803	0.637819	0.668203	0.151621	0.801074	0.653759	0.578203	0.633184	0.447774	0.48889
GSE21653_GSM540257	0.17815	0.473335	0.510011	0.679476	0.644016	0.655083	0.24696	0.599273	0.535349	0.676033	0.665157	0.424709	0.448971	0.666206	0.572424	0.619762	0.184525	0.761383	0.523375	0.52797	0.507073	0.386997	0.480706
GSE21653_GSM540258	0.274775	0.524131	0.61668	0.675954	0.601497	0.643122	0.41616	0.581174	0.565157	0.644526	0.664934	0.413896	0.523152	0.659147	0.514342	0.639192	0.25228	0.765736	0.509116	0.493143	0.509475	0.379953	0.437732
GSE21653_GSM540259	0.381173	0.680272	0.785452	0.70917	0.672699	0.603364	0.398502	0.671503	0.693567	0.644005	0.757804	0.445684	0.577642	0.696254	0.614968	0.659196	0.15316	0.796118	0.552903	0.597429	0.586743	0.447582	0.475372
GSE21653_GSM540260	0.253756	0.589979	0.554396	0.713851	0.61504	0.546314	0.29759	0.615177	0.521975	0.681603	0.654017	0.414557	0.406476	0.648879	0.562958	0.658768	0.125939	0.791136	0.510404	0.515864	0.531845	0.37538	0.529525
GSE21653_GSM540261	0.232641	0.499711	0.501768	0.696283	0.64587	0.612397	0.313032	0.638467	0.473277	0.674096	0.686654	0.420671	0.389237	0.658374	0.555172	0.664759	0.230362	0.76814	0.47694	0.512977	0.512959	0.319347	0.519952
GSE21653_GSM540262	0.129637	0.499245	0.562575	0.673499	0.576602	0.646674	0.288782	0.570842	0.574451	0.718991	0.607828	0.381791	0.439138	0.647439	0.495504	0.642133	0.116971	0.788479	0.502543	0.482765	0.525525	0.409115	0.486501
GSE21653_GSM540263	0.252592	0.432966	0.504607	0.660723	0.621824	0.626841	0.333698	0.608032	0.433699	0.658258	0.572732	0.381202	0.435847	0.645935	0.517384	0.613174	0.0946293	0.806906	0.477493	0.488415	0.511207	0.398243	0.499322
GSE21653_GSM540264	0.28469	0.681228	0.64891	0.681469	0.616578	0.620465	0.207043	0.648635	0.588735	0.702207	0.758255	0.396391	0.500157	0.639667	0.530052	0.587498	0.144236	0.793053	0.509647	0.493029	0.523775	0.410489	0.541312
GSE21653_GSM540265	0.38323	0.735798	0.799751	0.70797	0.62774	0.567071	0.309696	0.640463	0.811408	0.639563	0.818718	0.416285	0.400071	0.660448	0.57933	0.657032	0.256884	0.798616	0.602989	0.54911	0.580435	0.371691	0.498693
GSE21653_GSM540266	0.14344	0.448419	0.503042	0.632133	0.621196	0.639985	0.310842	0.601105	0.413441	0.669211	0.57994	0.342964	0.509562	0.657802	0.496723	0.608346	0.272117	0.724081	0.453156	0.444657	0.492073	0.412635	0.450917
GSE21653_GSM540267	0.668669	0.760467	0.76162	0.739656	0.611698	0.619877	0.327524	0.631311	0.666138	0.660702	0.840561	0.380806	0.39579	0.69001	0.582101	0.639608	0.252871	0.78559	0.641107	0.560431	0.583292	0.460969	0.467547
GSE21653_GSM540268	0.33697	0.60422	0.57434	0.68292	0.62828	0.615431	0.22669	0.647125	0.660689	0.694834	0.762315	0.420095	0.417672	0.642699	0.60562	0.636175	0.359488	0.78676	0.527831	0.538309	0.547489	0.398752	0.51368
GSE21653_GSM540269	0.157654	0.540156	0.550162	0.663587	0.586768	0.644549	0.322904	0.567599	0.503315	0.649472	0.650853	0.403831	0.471269	0.649001	0.502519	0.655714	0.138831	0.745433	0.50921	0.505454	0.47511	0.407298	0.446402
GSE21653_GSM540270	0.166491	0.579037	0.552726	0.66662	0.608684	0.595868	0.24163	0.652432	0.505962	0.686981	0.667643	0.380568	0.483211	0.62263	0.549719	0.621092	0.221788	0.762269	0.586402	0.496183	0.516052	0.35609	0.502499
GSE21653_GSM540271	0.482565	0.683536	0.712294	0.724539	0.651686	0.628181	0.238444	0.594897	0.670643	0.63351	0.705926	0.408459	0.363022	0.649618	0.539952	0.622228	0.122501	0.794754	0.553487	0.508345	0.552056	0.361476	0.539556
GSE21653_GSM540272	0.600223	0.678379	0.745699	0.697103	0.673093	0.649985	0.443304	0.630545	0.670087	0.63052	0.816672	0.467377	0.596131	0.686038	0.580116	0.626043	0.129567	0.766666	0.549543	0.592215	0.589872	0.375942	0.45786
GSE21653_GSM540273	0.451753	0.787275	0.831664	0.784878	0.691131	0.646699	0.315354	0.75037	0.668692	0.717531	0.91845	0.567181	0.466732	0.690578	0.692333	0.685708	0.403321	0.777431	0.777506	0.644219	0.649261	0.464458	0.503955
GSE21653_GSM540274	0.272838	0.604503	0.660708	0.693558	0.644525	0.619751	0.245997	0.667369	0.614979	0.654714	0.766799	0.434343	0.475084	0.647036	0.588342	0.648794	0.140445	0.77803	0.599093	0.55022	0.552342	0.402272	0.521145
GSE21653_GSM540275	0.123605	0.336356	0.442947	0.656671	0.60114	0.658463	0.194326	0.647018	0.513509	0.664396	0.642794	0.440047	0.477652	0.653259	0.582697	0.634264	0.141533	0.771158	0.61113	0.528909	0.517477	0.413927	0.407612
GSE21653_GSM540276	0.175493	0.528153	0.515389	0.734755	0.614917	0.55765	0.223298	0.58797	0.61882	0.655226	0.723997	0.431332	0.369708	0.636037	0.537299	0.618023	0.11283	0.794264	0.563326	0.48638	0.499524	0.33765	0.520359
GSE21653_GSM540277	0.530222	0.691818	0.811602	0.721044	0.632452	0.575235	0.335587	0.655023	0.733439	0.641768	0.761118	0.433698	0.554583	0.691741	0.585017	0.660725	0.105805	0.764349	0.502526	0.540618	0.569848	0.391879	0.48098
GSE21653_GSM540278	0.103494	0.478175	0.494983	0.656382	0.573148	0.625003	0.264279	0.589803	0.511823	0.703061	0.622259	0.392305	0.356805	0.647152	0.495876	0.60535	0.186383	0.735515	0.463347	0.425228	0.490526	0.401836	0.499059
GSE21653_GSM540279	0.258047	0.443007	0.532227	0.639272	0.595572	0.606272	0.330763	0.642793	0.496028	0.726736	0.579858	0.408924	0.402227	0.665213	0.535901	0.608712	0.306455	0.766419	0.50065	0.550333	0.497949	0.405409	0.457107
GSE21653_GSM540280	0.114389	0.422961	0.491791	0.708701	0.655906	0.700501	0.283772	0.579568	0.386534	0.673285	0.663443	0.369008	0.377997	0.616632	0.494092	0.601042	0.181098	0.727235	0.445616	0.461005	0.505322	0.425168	0.489543
GSE21653_GSM540281	0.223932	0.538621	0.573421	0.670075	0.610485	0.606779	0.231617	0.620125	0.555718	0.641105	0.734764	0.436854	0.425864	0.637422	0.549086	0.624293	0.141653	0.795203	0.466129	0.540425	0.556776	0.384946	0.523872
GSE21653_GSM540282	0.173777	0.608905	0.508403	0.647438	0.619828	0.549029	0.325213	0.596014	0.533751	0.699232	0.56774	0.316818	0.350657	0.639135	0.48886	0.568333	0.0853616	0.739722	0.41448	0.435014	0.512674	0.341426	0.550575
GSE21653_GSM540283	0.168722	0.496641	0.522465	0.707807	0.615182	0.592632	0.258317	0.622929	0.599879	0.675215	0.648128	0.386983	0.367373	0.618962	0.529862	0.613646	0.155402	0.727165	0.552549	0.47542	0.490273	0.34445	0.438291
GSE21653_GSM540284	0.151465	0.539266	0.543123	0.650203	0.578985	0.603547	0.322107	0.583523	0.550183	0.641161	0.617704	0.352976	0.436589	0.635112	0.498068	0.61782	0.0988209	0.743114	0.438867	0.45591	0.478459	0.392946	0.482756
GSE21653_GSM540285	0.230487	0.64787	0.546774	0.739962	0.62413	0.573074	0.220899	0.594769	0.547172	0.654258	0.63405	0.362557	0.377209	0.617867	0.4902	0.591541	0.0859579	0.773174	0.483355	0.484914	0.527833	0.352525	0.525286
GSE21653_GSM540286	0.123368	0.333779	0.422819	0.617446	0.618477	0.593175	0.378789	0.543613	0.483893	0.635157	0.456514	0.399513	0.429417	0.603855	0.487111	0.585547	0.174163	0.735322	0.410182	0.433227	0.485343	0.381799	0.452628
GSE21653_GSM540287	0.126231	0.431857	0.462497	0.646854	0.555549	0.624025	0.393346	0.612361	0.494032	0.65571	0.539322	0.375295	0.454969	0.609988	0.535608	0.612442	0.131177	0.725339	0.441538	0.503888	0.513187	0.416413	0.437564
GSE21653_GSM540288	0.172335	0.600824	0.523072	0.684634	0.550419	0.628351	0.272869	0.660679	0.58932	0.670989	0.681	0.391823	0.379738	0.626188	0.526199	0.599103	0.114811	0.730301	0.509921	0.493248	0.520628	0.42899	0.579337
GSE21653_GSM540289	0.174481	0.531464	0.552851	0.627652	0.601672	0.668603	0.252326	0.580998	0.514193	0.669803	0.556041	0.325818	0.344396	0.626412	0.468727	0.531116	0.113543	0.727478	0.423791	0.438432	0.505194	0.363122	0.538196
GSE21653_GSM540290	0.651564	0.63887	0.738746	0.718283	0.630883	0.627849	0.390738	0.614155	0.731517	0.625219	0.812323	0.434112	0.488871	0.707832	0.661923	0.611475	0.174073	0.844177	0.595294	0.602643	0.62811	0.443514	0.456674
GSE21653_GSM540291	0.240815	0.500041	0.564529	0.682279	0.661118	0.616487	0.269199	0.621326	0.395921	0.641337	0.659765	0.376722	0.488954	0.652368	0.536984	0.633805	0.453507	0.770467	0.442298	0.494189	0.515082	0.39218	0.56696
GSE21653_GSM540292	0.38495	0.721728	0.706116	0.682921	0.617048	0.597767	0.398461	0.618402	0.504309	0.63825	0.672429	0.419052	0.456242	0.67228	0.568669	0.617782	0.0373608	0.795904	0.511224	0.537423	0.612096	0.426809	0.527253
GSE21653_GSM540293	0.169796	0.234259	0.372021	0.6013	0.61317	0.572968	0.421277	0.571984	0.484544	0.658746	0.475664	0.39228	0.520163	0.608448	0.524612	0.564733	0.145266	0.777216	0.415724	0.533465	0.50223	0.434076	0.503489
GSE21653_GSM540294	0.422089	0.819314	0.740031	0.808631	0.667466	0.553737	0.332951	0.697338	0.763182	0.66961	0.825857	0.543082	0.480258	0.669247	0.628464	0.647963	0.184852	0.748268	0.682856	0.584781	0.602645	0.43854	0.558256
GSE21653_GSM540295	0.0966004	0.467179	0.478959	0.623104	0.571565	0.613381	0.276759	0.593839	0.493541	0.654508	0.518939	0.392947	0.570655	0.633111	0.552611	0.618954	0.209575	0.745378	0.435049	0.479731	0.475393	0.385577	0.483255
GSE21653_GSM540296	0.172458	0.422833	0.477371	0.627601	0.590687	0.641278	0.268569	0.55895	0.428803	0.668591	0.569092	0.429746	0.466676	0.640249	0.52223	0.609695	0.0902881	0.784494	0.471314	0.511325	0.497688	0.412968	0.437078
GSE21653_GSM540297	0.151889	0.576785	0.556715	0.668615	0.597599	0.648128	0.281026	0.616628	0.539395	0.677125	0.626574	0.415797	0.426298	0.627953	0.557866	0.629195	0.0858362	0.729948	0.465039	0.508262	0.540688	0.449193	0.465585
GSE21653_GSM540298	0.124444	0.386369	0.518301	0.645504	0.614816	0.649891	0.299135	0.616252	0.404884	0.731514	0.572795	0.337476	0.412586	0.664549	0.466125	0.580985	0.137573	0.797112	0.470488	0.47642	0.484615	0.427479	0.436492
GSE21653_GSM540299	0.224099	0.482908	0.552941	0.632251	0.581279	0.628265	0.345694	0.581516	0.463224	0.63587	0.532016	0.327981	0.418491	0.658414	0.485201	0.598987	0.145786	0.767381	0.396454	0.445882	0.480769	0.3694	0.44387
GSE21653_GSM540300	0.263048	0.504045	0.572784	0.680667	0.621588	0.587676	0.3394	0.625502	0.571015	0.653849	0.775029	0.448968	0.646489	0.688018	0.622719	0.60539	0.262392	0.79889	0.561769	0.572998	0.576984	0.452239	0.478809
GSE21653_GSM540301	0.202958	0.38802	0.490175	0.674075	0.593491	0.662537	0.351423	0.561774	0.447725	0.650787	0.60257	0.381277	0.481489	0.616617	0.531302	0.583073	0.113485	0.779493	0.4337	0.513573	0.515523	0.362729	0.433695
GSE21653_GSM540302	0.0904285	0.537818	0.44992	0.672279	0.601713	0.538451	0.25605	0.610896	0.349145	0.635904	0.500567	0.338642	0.350036	0.604649	0.529597	0.551128	0.119634	0.722929	0.396383	0.43094	0.484849	0.336328	0.514945
GSE21653_GSM540303	0.0744978	0.426743	0.479386	0.587246	0.522104	0.671836	0.383426	0.575094	0.47854	0.643732	0.479038	0.377378	0.313839	0.639657	0.48828	0.550462	0.215852	0.727403	0.415522	0.444349	0.448802	0.403995	0.554744
GSE21653_GSM540304	0.163212	0.590916	0.472143	0.691589	0.635512	0.636655	0.338123	0.618419	0.485901	0.635092	0.575762	0.424127	0.39273	0.615313	0.505064	0.557748	0.255767	0.771645	0.429782	0.462872	0.49978	0.460598	0.635013
GSE21653_GSM540305	0.145988	0.402957	0.522078	0.621678	0.580084	0.624381	0.319675	0.565645	0.430108	0.653807	0.503131	0.336434	0.386202	0.701377	0.464554	0.582428	0.353933	0.735273	0.393664	0.40643	0.45483	0.352246	0.513561
GSE21653_GSM540306	0.13447	0.524479	0.516504	0.67826	0.614172	0.665927	0.298878	0.592572	0.626454	0.625381	0.646123	0.438252	0.479924	0.623619	0.574962	0.605873	0.124472	0.765707	0.544831	0.511941	0.514317	0.455187	0.461127
GSE21653_GSM540307	0.204536	0.685431	0.582718	0.699571	0.635562	0.599374	0.225861	0.615644	0.595233	0.684978	0.709829	0.401866	0.420733	0.670172	0.558684	0.585242	0.068561	0.782554	0.490953	0.488946	0.526772	0.374422	0.497002
GSE21653_GSM540308	0.315953	0.345485	0.530274	0.629217	0.642832	0.574323	0.228204	0.619347	0.563806	0.674769	0.638362	0.438371	0.442547	0.667052	0.535865	0.585705	0.131177	0.808205	0.445388	0.491146	0.518239	0.419497	0.489641
GSE21653_GSM540309	0.200669	0.514072	0.544358	0.664307	0.637211	0.670462	0.220768	0.599891	0.501619	0.702073	0.621646	0.35013	0.371842	0.685293	0.453476	0.541161	0.162315	0.763496	0.350874	0.44981	0.499871	0.373009	0.490534
GSE21653_GSM540310	0.325338	0.705864	0.63346	0.717156	0.637294	0.574819	0.2851	0.660382	0.627489	0.714119	0.713081	0.391895	0.410836	0.647077	0.561667	0.607175	0.109878	0.791146	0.510766	0.499484	0.563718	0.435298	0.630114
GSE21653_GSM540311	0.160128	0.480102	0.528334	0.675331	0.56192	0.617241	0.256639	0.61619	0.42956	0.703909	0.677599	0.405993	0.467985	0.655314	0.536336	0.590134	0.171119	0.765726	0.46429	0.471362	0.495096	0.404145	0.467143
GSE21653_GSM540312	0.252675	0.560243	0.670729	0.70541	0.655253	0.682731	0.32797	0.627896	0.613606	0.658633	0.697975	0.450931	0.477523	0.701734	0.602451	0.611433	0.141863	0.770903	0.538442	0.586244	0.561315	0.458848	0.508701
GSE21653_GSM540313	0.188552	0.453641	0.525076	0.666016	0.589414	0.638483	0.314225	0.61104	0.525662	0.676284	0.562754	0.432395	0.505241	0.652992	0.540813	0.607589	0.091374	0.79336	0.456659	0.489492	0.528538	0.409995	0.443091
GSE21653_GSM540314	0.50621	0.570615	0.745975	0.680505	0.60011	0.600916	0.288001	0.622772	0.651505	0.613994	0.763431	0.412757	0.419604	0.693926	0.563229	0.618131	0.114993	0.824048	0.503274	0.541036	0.550965	0.462841	0.51793
GSE21653_GSM540315	0.210497	0.424425	0.588516	0.666094	0.606896	0.67254	0.362473	0.618954	0.561646	0.675398	0.62979	0.437667	0.491429	0.659478	0.569086	0.620831	0.14636	0.747391	0.501117	0.50253	0.53238	0.428542	0.454595
GSE21653_GSM540316	0.216061	0.552528	0.582347	0.627926	0.579654	0.621254	0.243132	0.585058	0.450888	0.647006	0.550962	0.399522	0.360296	0.621606	0.493645	0.593681	0.122888	0.704531	0.420077	0.454188	0.484943	0.392464	0.511757
GSE21653_GSM540317	0.147886	0.314873	0.460946	0.658858	0.585406	0.601409	0.416404	0.56031	0.555666	0.685419	0.586717	0.421618	0.535834	0.662197	0.541069	0.650518	0.155428	0.781898	0.478335	0.452122	0.518645	0.354158	0.441542
GSE21653_GSM540318	0.113371	0.358193	0.483195	0.622405	0.630065	0.65879	0.273391	0.558347	0.493083	0.64937	0.550672	0.37693	0.427612	0.667362	0.51798	0.630177	0.126738	0.773882	0.437788	0.459016	0.485324	0.378909	0.443321
GSE21653_GSM540319	0.208613	0.296372	0.464953	0.647756	0.627212	0.679022	0.380129	0.568025	0.421549	0.682211	0.570723	0.376566	0.480132	0.655282	0.545925	0.598404	0.207427	0.814608	0.437711	0.424053	0.485517	0.402936	0.454811
GSE21653_GSM540320	0.140624	0.394883	0.480811	0.695468	0.608965	0.646738	0.40917	0.579483	0.589216	0.675214	0.520725	0.363086	0.453894	0.664525	0.457717	0.617263	0.299133	0.77697	0.450841	0.433636	0.462407	0.378677	0.411782
GSE21653_GSM540321	0.117904	0.455107	0.530271	0.688179	0.658258	0.604195	0.490489	0.588511	0.552821	0.685974	0.696814	0.497766	0.476358	0.676586	0.54571	0.682529	0.265954	0.766571	0.604991	0.501522	0.535726	0.388071	0.428048
GSE21653_GSM540322	0.260479	0.409958	0.529018	0.628268	0.628488	0.646973	0.300783	0.583672	0.57822	0.726782	0.618122	0.409719	0.391269	0.656388	0.548232	0.630752	0.113083	0.802767	0.501119	0.491889	0.52966	0.347183	0.437114
GSE21653_GSM540323	0.381052	0.632533	0.823144	0.717456	0.618229	0.678163	0.322382	0.600624	0.699209	0.644051	0.830389	0.463445	0.386086	0.711264	0.563917	0.651251	0.199744	0.766819	0.542747	0.584677	0.610752	0.422484	0.462794
GSE21653_GSM540324	0.118257	0.512548	0.611952	0.68739	0.594448	0.618491	0.393587	0.587253	0.586496	0.705454	0.693795	0.43284	0.509083	0.630922	0.560407	0.652491	0.128206	0.740417	0.513528	0.496881	0.548842	0.371115	0.428528
GSE21653_GSM540325	0.174223	0.604433	0.620269	0.692848	0.672633	0.611191	0.196486	0.709539	0.606929	0.720754	0.781705	0.417498	0.359877	0.658095	0.546237	0.60469	0.291347	0.780793	0.557876	0.55982	0.554973	0.471111	0.497156
GSE21653_GSM540326	0.660539	0.582835	0.68358	0.638496	0.584086	0.654607	0.467726	0.602935	0.700025	0.623806	0.66967	0.386483	0.425663	0.692164	0.521555	0.602214	0.169667	0.760257	0.421866	0.491582	0.512807	0.419922	0.405437
GSE21653_GSM540327	0.380871	0.579562	0.645809	0.66779	0.668581	0.590004	0.246195	0.636174	0.6418	0.687838	0.717529	0.396728	0.431777	0.634938	0.587989	0.611919	0.132077	0.78361	0.502845	0.539383	0.556836	0.38838	0.507146
GSE21653_GSM540328	0.146098	0.374279	0.501185	0.67265	0.62517	0.638273	0.350311	0.619782	0.490884	0.700063	0.613813	0.435448	0.514627	0.66633	0.558109	0.639548	0.263591	0.769262	0.54997	0.545677	0.482314	0.449782	0.429297
GSE21653_GSM540329	0.192478	0.470865	0.581408	0.66122	0.591012	0.616065	0.310442	0.609955	0.471929	0.695371	0.658787	0.395912	0.57045	0.636561	0.576027	0.626121	0.187071	0.774596	0.497033	0.520567	0.49918	0.395096	0.495468
GSE21653_GSM540330	0.327952	0.486554	0.647042	0.682261	0.623651	0.670602	0.330839	0.630198	0.648944	0.681745	0.682821	0.400967	0.508135	0.670383	0.52294	0.615879	0.150463	0.790637	0.48002	0.506562	0.512407	0.401585	0.44457
GSE21653_GSM540331	0.299549	0.560245	0.569981	0.727312	0.668627	0.583239	0.236142	0.636027	0.557943	0.671478	0.720359	0.43177	0.457262	0.658966	0.605875	0.623803	0.09071	0.791313	0.561332	0.516685	0.54702	0.419996	0.481408
GSE21653_GSM540332	0.153181	0.451091	0.479649	0.652759	0.623552	0.577892	0.25721	0.5928	0.503213	0.648646	0.532272	0.344859	0.441635	0.587275	0.519305	0.622095	0.0962373	0.730971	0.404087	0.456871	0.470409	0.400824	0.51264
GSE21653_GSM540333	0.205043	0.504294	0.533675	0.667479	0.597021	0.594086	0.236928	0.624024	0.585574	0.699303	0.56564	0.356412	0.440211	0.641436	0.492439	0.594192	0.253667	0.755433	0.405231	0.46061	0.497833	0.315764	0.493176
GSE21653_GSM540334	0.0999245	0.412183	0.512655	0.653925	0.625315	0.591757	0.272582	0.586209	0.554683	0.661789	0.530946	0.382156	0.488313	0.637774	0.512709	0.625002	0.113737	0.741148	0.457355	0.447138	0.470657	0.381414	0.501079
GSE21653_GSM540335	0.199488	0.457731	0.564792	0.661278	0.664028	0.628655	0.313495	0.592649	0.467687	0.648759	0.568846	0.365521	0.487015	0.625617	0.499515	0.613225	0.24266	0.779173	0.432075	0.481921	0.481887	0.432418	0.482411
GSE21653_GSM540336	0.19659	0.535967	0.473746	0.623535	0.595344	0.681973	0.269581	0.585562	0.558788	0.649785	0.556718	0.342676	0.440495	0.629875	0.493101	0.611073	0.220456	0.743471	0.428797	0.44913	0.449182	0.373271	0.499615
GSE21653_GSM540337	0.228656	0.417324	0.492267	0.658	0.619298	0.596582	0.322795	0.594279	0.510606	0.649902	0.560189	0.377441	0.391369	0.642697	0.50236	0.604584	0.198936	0.752366	0.458094	0.458532	0.469594	0.422581	0.468083
GSE21653_GSM540338	0.191326	0.363936	0.478693	0.647766	0.591597	0.656594	0.311055	0.629224	0.509798	0.630023	0.535614	0.350051	0.417247	0.635592	0.559366	0.621679	0.223136	0.777483	0.464216	0.507315	0.500219	0.400786	0.474152
GSE21653_GSM540339	0.193199	0.470277	0.531931	0.674068	0.641194	0.671212	0.305514	0.57546	0.503357	0.68779	0.67807	0.408392	0.453931	0.680795	0.488145	0.637456	0.19873	0.775434	0.485959	0.528321	0.479984	0.444824	0.412766
GSE21653_GSM540340	0.241355	0.520302	0.539589	0.687572	0.642993	0.667841	0.236908	0.587583	0.539377	0.651004	0.630963	0.388881	0.434578	0.64882	0.527739	0.625102	0.117082	0.755825	0.525263	0.493531	0.518208	0.408672	0.491805
GSE21653_GSM540341	0.168119	0.385398	0.507365	0.661457	0.631408	0.656907	0.19305	0.656926	0.549233	0.631627	0.517025	0.352428	0.365223	0.631782	0.502331	0.60422	0.404785	0.728989	0.468934	0.440923	0.459205	0.397269	0.476173
GSE21653_GSM540342	0.12652	0.460916	0.54042	0.682979	0.656003	0.604807	0.250568	0.580031	0.56041	0.677355	0.572998	0.40399	0.385379	0.644251	0.490973	0.609499	0.114333	0.733532	0.449084	0.449537	0.468604	0.388187	0.45531
GSE21653_GSM540343	0.115151	0.45007	0.49315	0.58663	0.538314	0.598934	0.271317	0.604074	0.281627	0.565329	0.368712	0.307834	0.307362	0.617565	0.388686	0.490356	0.158799	0.6641	0.339588	0.385857	0.413194	0.325709	0.525696
GSE21653_GSM540344	0.173074	0.445074	0.530396	0.642531	0.638971	0.593827	0.445242	0.627372	0.456178	0.704899	0.578833	0.431154	0.462428	0.648004	0.549789	0.650936	0.0983312	0.770775	0.500649	0.476502	0.505945	0.372773	0.491143
GSE21653_GSM540345	0.182345	0.64093	0.579455	0.708399	0.698749	0.635345	0.21904	0.693313	0.63652	0.707769	0.79689	0.475404	0.461704	0.641405	0.61203	0.656933	0.244343	0.787494	0.629381	0.54939	0.557726	0.455265	0.51516
GSE21653_GSM540346	0.146462	0.369697	0.468859	0.63854	0.633085	0.695238	0.209733	0.57465	0.520607	0.650347	0.616226	0.359639	0.33961	0.653604	0.488365	0.616778	0.103428	0.75692	0.45287	0.517817	0.517064	0.435696	0.369171
GSE21653_GSM540347	0.0925	0.411239	0.420477	0.650866	0.625399	0.648848	0.284042	0.622578	0.492636	0.679031	0.580554	0.402708	0.39662	0.624712	0.531527	0.600323	0.081874	0.756203	0.549092	0.501407	0.498047	0.455777	0.478266
GSE21653_GSM540348	0.283471	0.673879	0.663258	0.696796	0.649914	0.607319	0.233681	0.650009	0.572783	0.682156	0.759195	0.472593	0.391301	0.632831	0.580002	0.603214	0.186347	0.797825	0.521725	0.487227	0.52995	0.417551	0.60882
GSE21653_GSM540349	0.100275	0.403116	0.44482	0.614895	0.557331	0.703758	0.317169	0.570242	0.402325	0.619934	0.492063	0.346139	0.335766	0.672004	0.442476	0.570548	0.155046	0.771018	0.37746	0.438741	0.439036	0.431486	0.535575
GSE21653_GSM540350	0.163779	0.482812	0.569183	0.685408	0.608305	0.652658	0.273808	0.564185	0.43505	0.666652	0.733531	0.411897	0.43555	0.685745	0.501248	0.611822	0.20998	0.768425	0.477311	0.543631	0.504032	0.454357	0.423864
GSE21653_GSM540351	0.135565	0.487403	0.461475	0.696637	0.608076	0.58544	0.289185	0.607109	0.401081	0.66333	0.568094	0.354457	0.37133	0.644193	0.545349	0.538511	0.0839745	0.803514	0.478409	0.521145	0.4943	0.358868	0.472615
GSE21653_GSM540352	0.249364	0.517422	0.485028	0.676855	0.626289	0.61399	0.258446	0.622208	0.386682	0.707634	0.606263	0.384636	0.417055	0.658684	0.538851	0.595405	0.132502	0.784081	0.483521	0.521734	0.509377	0.379439	0.446214
GSE21653_GSM540353	0.18291	0.577004	0.622503	0.680661	0.669677	0.61765	0.259663	0.615956	0.432065	0.655091	0.70139	0.414685	0.39432	0.647601	0.564388	0.592246	0.194443	0.751099	0.464977	0.540004	0.525961	0.37073	0.490759
GSE21653_GSM540354	0.182312	0.492855	0.615619	0.65446	0.638622	0.63038	0.344759	0.635593	0.444824	0.647071	0.774629	0.483806	0.463635	0.705073	0.59962	0.650032	0.232715	0.734235	0.533457	0.542457	0.532503	0.435868	0.437534
GSE21653_GSM540355	0.596221	0.693138	0.68253	0.729776	0.715959	0.628384	0.379713	0.693659	0.576343	0.679078	0.865484	0.530285	0.559563	0.692341	0.676925	0.647838	0.147983	0.807983	0.720681	0.614883	0.627858	0.419028	0.485528
GSE21653_GSM540356	0.314124	0.65748	0.690224	0.712678	0.669738	0.591709	0.293332	0.658605	0.526458	0.673621	0.76067	0.408299	0.391532	0.656913	0.578895	0.596158	0.173396	0.782505	0.530082	0.517112	0.573659	0.453018	0.448798
GSE21653_GSM540357	0.277037	0.677903	0.633477	0.784992	0.648628	0.597605	0.256537	0.625646	0.512905	0.69433	0.724546	0.442729	0.462378	0.622446	0.548673	0.610262	0.0983068	0.822	0.535971	0.508076	0.544135	0.46791	0.566954
GSE21653_GSM540358	0.288487	0.5483	0.674482	0.654588	0.662002	0.645743	0.252883	0.60668	0.525037	0.669602	0.759147	0.445283	0.376005	0.706211	0.537538	0.620151	0.233895	0.77304	0.511493	0.516126	0.511516	0.447123	0.407444
GSE21653_GSM540359	0.309051	0.775897	0.686802	0.705047	0.65514	0.590078	0.295044	0.636427	0.606486	0.691382	0.740064	0.474461	0.439423	0.64541	0.590394	0.602443	0.173378	0.766411	0.526953	0.503711	0.552064	0.365068	0.549361
GSE21653_GSM540360	0.58567	0.729528	0.69512	0.69064	0.679225	0.564587	0.343368	0.645683	0.56946	0.65743	0.778581	0.525142	0.421616	0.627709	0.555378	0.649421	0.0661472	0.749027	0.548932	0.553587	0.553251	0.372182	0.493588
GSE21653_GSM540361	0.584858	0.664714	0.773071	0.714195	0.700571	0.578512	0.31893	0.622695	0.646164	0.693657	0.789083	0.411351	0.444258	0.69844	0.581294	0.590819	0.1026	0.829484	0.505147	0.546395	0.596848	0.435419	0.506436
GSE21653_GSM540362	0.257623	0.62491	0.588359	0.620593	0.640463	0.565118	0.262201	0.623716	0.53573	0.674954	0.662629	0.436392	0.473375	0.630003	0.571966	0.615063	0.0928267	0.806318	0.448462	0.49121	0.492664	0.392715	0.55554
GSE21653_GSM540363	0.0833226	0.412174	0.479454	0.58009	0.623097	0.640731	0.333077	0.596878	0.416268	0.714558	0.587428	0.315162	0.333276	0.679313	0.464363	0.509061	0.166705	0.772634	0.323338	0.430552	0.446026	0.402213	0.427905
GSE21653_GSM540364	0.476465	0.760417	0.852895	0.701513	0.637017	0.599707	0.363281	0.684527	0.69351	0.651652	0.83792	0.433438	0.441767	0.698669	0.586606	0.634192	0.106398	0.762446	0.559853	0.573823	0.606041	0.396703	0.514662
GSE21653_GSM540365	0.295728	0.630396	0.672737	0.675458	0.644424	0.585797	0.345847	0.637834	0.599088	0.711043	0.760324	0.468139	0.546004	0.683289	0.591429	0.64383	0.135806	0.820113	0.552999	0.558106	0.578601	0.376396	0.531608
GSE21653_GSM540366	0.11431	0.5505	0.476198	0.656313	0.605041	0.530612	0.25232	0.608301	0.505521	0.677224	0.583525	0.362613	0.420846	0.660068	0.560483	0.559479	0.0792742	0.747849	0.452507	0.463562	0.483802	0.380569	0.525125
GSE21653_GSM540367	0.239286	0.339269	0.444917	0.575462	0.664605	0.554578	0.196256	0.550009	0.490833	0.664643	0.431528	0.407869	0.406058	0.637185	0.429732	0.620401	0.0843262	0.774709	0.342008	0.490804	0.460614	0.308997	0.472845
GSE21653_GSM540368	0.140215	0.576819	0.457953	0.700724	0.636036	0.553755	0.325099	0.592732	0.489259	0.672602	0.637382	0.370107	0.523449	0.637235	0.526803	0.561234	0.0956736	0.83389	0.496445	0.53252	0.495854	0.41367	0.526537
GSE21653_GSM540369	0.173817	0.650862	0.61043	0.655459	0.64583	0.606011	0.301723	0.686041	0.54846	0.713697	0.717719	0.410774	0.443293	0.653107	0.55275	0.573397	0.090684	0.789349	0.519403	0.475452	0.505977	0.343146	0.554096
GSE21653_GSM540370	0.34799	0.61045	0.718881	0.702295	0.679146	0.592139	0.180365	0.659191	0.576604	0.688659	0.80587	0.502133	0.426589	0.703547	0.56832	0.632058	0.269431	0.789344	0.55709	0.571042	0.542232	0.468165	0.425009
GSE21653_GSM540371	0.276313	0.62806	0.592803	0.65805	0.660994	0.627929	0.291042	0.59774	0.538996	0.680416	0.716181	0.388312	0.449462	0.660858	0.54076	0.575925	0.0910626	0.799731	0.422216	0.466259	0.510306	0.441124	0.506706
GSE21653_GSM540372	0.152444	0.517976	0.490745	0.669073	0.602062	0.605278	0.28954	0.621251	0.484728	0.700618	0.673229	0.418861	0.422128	0.650857	0.582493	0.616988	0.0998034	0.784784	0.539734	0.514938	0.508193	0.408527	0.468259
GSE21653_GSM540373	0.603687	0.814603	0.819886	0.728774	0.652917	0.60645	0.411264	0.642243	0.597818	0.696664	0.838317	0.454859	0.465998	0.696959	0.594296	0.610452	0.113794	0.809331	0.549248	0.569601	0.608337	0.408636	0.544634
GSE24450_GSM602338	0.207265	0.456352	0.57161	0.718868	0.679995	0.626734	0.364393	0.609299	0.657444	0.715082	0.801481	0.53067	0.474142	0.672468	0.579081	0.677509	0.110872	0.805072	0.676866	0.569962	0.543988	0.446761	0.452769
GSE24450_GSM602339	0.653613	0.672287	0.851316	0.719069	0.670373	0.61575	0.421939	0.634821	0.707096	0.646214	0.825944	0.456529	0.564885	0.699663	0.61504	0.626421	0.168793	0.795097	0.538605	0.572331	0.604302	0.40779	0.458591
GSE24450_GSM602340	0.130004	0.579096	0.495191	0.617713	0.653105	0.593789	0.228959	0.597318	0.508284	0.663511	0.579554	0.393895	0.448925	0.609641	0.474875	0.564987	0.0839718	0.742383	0.46973	0.50965	0.485396	0.358374	0.527982
GSE24450_GSM602341	0.0954759	0.482744	0.432309	0.612207	0.62853	0.572396	0.172724	0.629584	0.380894	0.562151	0.403621	0.387593	0.320904	0.636753	0.516263	0.591071	0.151339	0.79842	0.514757	0.510894	0.497233	0.313842	0.447705
GSE24450_GSM602342	0.276057	0.465896	0.504307	0.717445	0.60912	0.613073	0.304011	0.633136	0.462319	0.720892	0.651077	0.407953	0.508962	0.647879	0.563422	0.627992	0.146703	0.811007	0.502325	0.500946	0.49493	0.401984	0.538854
GSE24450_GSM602343	0.146925	0.512015	0.51868	0.690716	0.615163	0.639831	0.291857	0.625382	0.473587	0.651365	0.724274	0.393988	0.469661	0.631491	0.531255	0.650782	0.19257	0.735531	0.451691	0.483021	0.508075	0.345509	0.456498
GSE24450_GSM602344	0.342079	0.577964	0.665445	0.665797	0.614627	0.622786	0.285549	0.682099	0.608269	0.657059	0.762517	0.434539	0.444495	0.656848	0.537325	0.624419	0.101395	0.758449	0.558386	0.559801	0.543048	0.43261	0.427225
GSE24450_GSM602345	0.334367	0.542155	0.617141	0.643395	0.61317	0.62839	0.389945	0.641126	0.585392	0.664855	0.684618	0.403616	0.421698	0.626033	0.561486	0.631218	0.157514	0.756432	0.539973	0.516313	0.53223	0.321919	0.433416
GSE24450_GSM602346	0.169704	0.452938	0.48532	0.651914	0.645597	0.588693	0.226128	0.635884	0.528579	0.65732	0.625615	0.392372	0.498015	0.6159	0.551189	0.648698	0.248319	0.759222	0.543794	0.499807	0.478039	0.403154	0.501992
GSE24450_GSM602347	0.113731	0.412545	0.460096	0.661744	0.614757	0.567603	0.304368	0.570968	0.538841	0.687932	0.534532	0.400957	0.421708	0.644465	0.481668	0.62159	0.187151	0.769804	0.429007	0.490833	0.499736	0.439579	0.44275
GSE24450_GSM602348	0.144723	0.317046	0.468654	0.642575	0.597509	0.576004	0.295223	0.578442	0.472499	0.66457	0.529256	0.385104	0.431376	0.629577	0.488303	0.660743	0.144831	0.763496	0.452448	0.459417	0.48179	0.346985	0.426138
GSE24450_GSM602349	0.161703	0.421079	0.488207	0.641195	0.623963	0.639853	0.250904	0.576372	0.521666	0.652657	0.584648	0.382518	0.405902	0.622151	0.516558	0.608399	0.099737	0.764063	0.489102	0.486428	0.497436	0.418933	0.455893
GSE24450_GSM602350	0.228104	0.514709	0.532951	0.605159	0.600926	0.684414	0.333045	0.581805	0.454309	0.626503	0.53811	0.349618	0.416763	0.63992	0.471411	0.614866	0.223104	0.746276	0.401643	0.46963	0.485335	0.366201	0.458342
GSE24450_GSM602351	0.214072	0.618531	0.492471	0.632583	0.630256	0.549621	0.325419	0.649362	0.553729	0.59818	0.655326	0.35007	0.446451	0.637811	0.533975	0.579262	0.139817	0.727813	0.489217	0.481657	0.488449	0.432954	0.616389
GSE24450_GSM602352	0.257604	0.500675	0.530471	0.661283	0.618515	0.674241	0.230048	0.594972	0.602144	0.689029	0.772136	0.440297	0.443402	0.703622	0.540801	0.584147	0.274465	0.744349	0.498318	0.529762	0.504774	0.413398	0.391911
GSE24450_GSM602353	0.105603	0.420104	0.463173	0.606147	0.634335	0.582928	0.172479	0.62398	0.406787	0.581544	0.40462	0.377252	0.34573	0.648587	0.505886	0.59956	0.108101	0.791292	0.513496	0.495939	0.497085	0.355858	0.444688
GSE24450_GSM602354	0.159215	0.584403	0.439541	0.687336	0.616112	0.580083	0.326741	0.560987	0.367638	0.679037	0.608879	0.402445	0.389769	0.649639	0.509067	0.553072	0.152989	0.741761	0.399307	0.468906	0.497984	0.440149	0.492295
GSE24450_GSM602355	0.200239	0.500925	0.612032	0.684656	0.673143	0.647272	0.334473	0.601483	0.634877	0.682619	0.678225	0.413874	0.475203	0.638804	0.543443	0.64602	0.137267	0.765131	0.50725	0.514253	0.536163	0.463197	0.440401
GSE24450_GSM602356	0.16218	0.405314	0.546564	0.661798	0.628041	0.646632	0.416347	0.586869	0.578349	0.685238	0.696334	0.454459	0.504132	0.664864	0.549341	0.633663	0.14522	0.747097	0.553682	0.509787	0.488649	0.446807	0.440649
GSE24450_GSM602357	0.190807	0.341732	0.456175	0.613668	0.612774	0.591894	0.458728	0.628695	0.532467	0.687139	0.658723	0.410339	0.589366	0.62026	0.541149	0.621558	0.118312	0.800015	0.518451	0.534729	0.528458	0.361376	0.5237
GSE24450_GSM602358	0.313669	0.3383	0.504968	0.632944	0.639251	0.558523	0.300169	0.571033	0.430113	0.722514	0.538412	0.339997	0.402363	0.63545	0.472581	0.585655	0.0886625	0.803892	0.363814	0.45626	0.487678	0.487063	0.44721
GSE24450_GSM602359	0.0909708	0.452708	0.451527	0.611919	0.620325	0.581901	0.171505	0.62602	0.378888	0.582417	0.405983	0.379082	0.342792	0.640329	0.514056	0.608087	0.074499	0.787105	0.534474	0.491725	0.491891	0.339641	0.440439
GSE24450_GSM602360	0.671664	0.848785	0.888824	0.742058	0.728444	0.621425	0.312078	0.671988	0.857145	0.65884	0.881254	0.573143	0.486851	0.708648	0.615981	0.664386	0.250855	0.797858	0.696152	0.617062	0.612859	0.536431	0.542627
GSE24450_GSM602361	0.185706	0.455384	0.480331	0.647232	0.576676	0.620782	0.266297	0.573244	0.486452	0.641084	0.507914	0.358386	0.390295	0.644145	0.458029	0.591447	0.13018	0.724501	0.428061	0.465874	0.490365	0.43393	0.465719
GSE24450_GSM602362	0.193615	0.529019	0.515037	0.67322	0.558538	0.646821	0.230608	0.597406	0.526271	0.653394	0.667632	0.423683	0.382615	0.665571	0.526978	0.582216	0.137085	0.765472	0.469598	0.47622	0.48657	0.409809	0.474276
GSE24450_GSM602363	0.186444	0.432368	0.542941	0.679574	0.64038	0.63474	0.366138	0.581823	0.540115	0.659719	0.611531	0.436641	0.431665	0.666429	0.529478	0.614332	0.173467	0.75447	0.483153	0.517229	0.525497	0.417482	0.431285
GSE24450_GSM602364	0.139503	0.412072	0.475901	0.643601	0.553087	0.646712	0.346069	0.59878	0.522988	0.659776	0.589416	0.391961	0.442526	0.656494	0.528088	0.620858	0.119877	0.754461	0.451788	0.478832	0.498718	0.413852	0.449705
GSE24450_GSM602365	0.23686	0.453698	0.558601	0.664276	0.59542	0.626023	0.318198	0.619277	0.615174	0.669629	0.700249	0.430055	0.444717	0.647814	0.567154	0.645327	0.0974823	0.768424	0.550001	0.57464	0.551593	0.429457	0.44288
GSE24450_GSM602366	0.207345	0.535352	0.541931	0.665666	0.649947	0.709443	0.209382	0.590761	0.55106	0.673677	0.743616	0.442523	0.438484	0.665505	0.561863	0.620898	0.124501	0.762129	0.550877	0.510052	0.536938	0.427438	0.482817
GSE24450_GSM602367	0.179624	0.354721	0.507695	0.650348	0.610932	0.615291	0.295303	0.55357	0.501311	0.665458	0.566754	0.340411	0.485464	0.649684	0.469975	0.606227	0.10804	0.757851	0.435281	0.434664	0.507273	0.358722	0.447128
GSE24450_GSM602368	0.581756	0.527318	0.648499	0.659407	0.661025	0.817555	0.277718	0.588061	0.644352	0.602652	0.814963	0.530103	0.488942	0.707436	0.573149	0.63204	0.352961	0.757976	0.508216	0.563598	0.555163	0.418905	0.432107
GSE24450_GSM602369	0.362535	0.555706	0.639688	0.68591	0.68036	0.630194	0.353481	0.626966	0.662911	0.662452	0.78835	0.476949	0.507798	0.645906	0.578296	0.677067	0.177045	0.775573	0.598236	0.560488	0.551104	0.457335	0.464617
GSE24450_GSM602370	0.240185	0.532631	0.595079	0.689233	0.659005	0.658238	0.245524	0.648916	0.648144	0.689519	0.787467	0.453363	0.487258	0.644423	0.556349	0.609878	0.122587	0.762159	0.60972	0.546807	0.548223	0.4107	0.504155
GSE24450_GSM602371	0.281051	0.539575	0.642633	0.716561	0.611282	0.63926	0.342633	0.631019	0.586467	0.690407	0.751279	0.423706	0.521715	0.67153	0.608177	0.626421	0.166815	0.81813	0.551488	0.537545	0.574877	0.450262	0.443722
GSE24450_GSM602372	0.538717	0.638734	0.862242	0.68062	0.654132	0.649527	0.40566	0.661049	0.765535	0.646171	0.797292	0.462461	0.559942	0.726029	0.632761	0.624179	0.185408	0.795429	0.566334	0.598546	0.584572	0.413014	0.476711
GSE24450_GSM602373	0.12613	0.476859	0.489762	0.645122	0.568223	0.594539	0.4099	0.580826	0.432089	0.654342	0.554849	0.347173	0.470646	0.574549	0.466212	0.594615	0.168528	0.780659	0.433797	0.466804	0.518818	0.333894	0.451607
GSE24450_GSM602374	0.329737	0.540709	0.507053	0.730207	0.658054	0.62389	0.301814	0.618374	0.533161	0.636457	0.700926	0.481534	0.40397	0.675137	0.577494	0.59566	0.0836146	0.728191	0.539609	0.475093	0.514283	0.461351	0.560262
GSE24450_GSM602375	0.258558	0.567981	0.521436	0.679877	0.619787	0.581819	0.254335	0.610682	0.508462	0.704362	0.665878	0.351303	0.454006	0.677772	0.490329	0.593909	0.126102	0.780432	0.468175	0.507864	0.507795	0.426151	0.546064
GSE24450_GSM602376	0.333778	0.626575	0.731467	0.688989	0.590215	0.621965	0.289692	0.627812	0.769154	0.623724	0.726009	0.413604	0.439295	0.646101	0.556508	0.657351	0.190228	0.738487	0.547036	0.52951	0.527727	0.379078	0.484243
GSE24450_GSM602377	0.194746	0.483107	0.536616	0.659848	0.610912	0.710707	0.207348	0.595694	0.523408	0.662317	0.693409	0.407189	0.364534	0.648756	0.543693	0.596244	0.13978	0.730838	0.48563	0.538211	0.527949	0.403496	0.448432
GSE24450_GSM602378	0.144707	0.592282	0.495012	0.706721	0.636697	0.565798	0.267068	0.587621	0.566652	0.722938	0.716846	0.449921	0.447734	0.648676	0.507811	0.603749	0.158519	0.782501	0.4862	0.472904	0.505696	0.377344	0.532134
GSE24450_GSM602379	0.0853219	0.429551	0.488221	0.682859	0.555249	0.632435	0.296609	0.580655	0.495339	0.636611	0.497557	0.354713	0.407029	0.641545	0.497965	0.601564	0.078809	0.711646	0.383158	0.419991	0.475985	0.323869	0.43883
GSE24450_GSM602380	0.469612	0.657371	0.791282	0.709775	0.625745	0.626865	0.39286	0.67941	0.685346	0.673819	0.764433	0.443929	0.564892	0.645907	0.612805	0.627612	0.135043	0.778408	0.56538	0.607748	0.584881	0.492389	0.507583
GSE24450_GSM602381	0.297168	0.456309	0.556327	0.645204	0.620049	0.646212	0.394852	0.623864	0.584388	0.663289	0.641434	0.416246	0.48626	0.609728	0.554539	0.617924	0.114078	0.794305	0.499205	0.544487	0.538935	0.471685	0.488907
GSE24450_GSM602382	0.338219	0.416215	0.684183	0.614611	0.650904	0.721869	0.297051	0.59921	0.575998	0.617452	0.722917	0.478801	0.525848	0.684834	0.548647	0.625234	0.127941	0.75915	0.47609	0.523883	0.53087	0.421114	0.454505
GSE24450_GSM602383	0.615506	0.647605	0.744315	0.706943	0.648049	0.626151	0.35318	0.686795	0.671251	0.649316	0.840961	0.468003	0.527603	0.723695	0.61463	0.676073	0.132172	0.834951	0.589776	0.593303	0.624813	0.385177	0.532119
GSE24450_GSM602384	0.174323	0.571032	0.558142	0.684714	0.600178	0.660078	0.237794	0.627237	0.557702	0.643213	0.685568	0.386768	0.426005	0.631536	0.520451	0.60468	0.215904	0.730168	0.487361	0.479569	0.502772	0.424701	0.534683
GSE24450_GSM602385	0.10901	0.489664	0.491685	0.660335	0.580086	0.615834	0.299063	0.565479	0.490556	0.661525	0.604545	0.39147	0.468518	0.624799	0.548533	0.635726	0.180685	0.737731	0.440211	0.46933	0.477043	0.340564	0.547302
GSE24450_GSM602386	0.210037	0.58341	0.554629	0.648544	0.59559	0.725079	0.390326	0.610557	0.51997	0.640501	0.643441	0.402063	0.510206	0.686488	0.534221	0.624402	0.265018	0.787797	0.490727	0.503965	0.535992	0.382526	0.472617
GSE24450_GSM602387	0.122967	0.436935	0.482463	0.662663	0.626544	0.617243	0.180112	0.594361	0.494932	0.680273	0.547236	0.391515	0.477998	0.648167	0.526998	0.605243	0.111313	0.742053	0.483825	0.515319	0.499741	0.34297	0.459629
GSE24450_GSM602388	0.473072	0.577691	0.720391	0.658694	0.658584	0.666521	0.232886	0.597257	0.584184	0.623792	0.741642	0.461808	0.404646	0.733254	0.589274	0.611717	0.139858	0.78389	0.502169	0.532249	0.534986	0.442737	0.478352
GSE24450_GSM602389	0.268946	0.542512	0.56755	0.718359	0.640595	0.596243	0.39001	0.690818	0.499361	0.717149	0.838329	0.49143	0.60562	0.668154	0.633413	0.662658	0.274448	0.815209	0.629683	0.56836	0.601914	0.463547	0.511588
GSE24450_GSM602390	0.162724	0.398123	0.480282	0.658225	0.606602	0.634368	0.237679	0.592156	0.427301	0.661182	0.60794	0.316298	0.414335	0.643218	0.457188	0.575222	0.261544	0.770264	0.373781	0.478095	0.473676	0.446315	0.493041
GSE24450_GSM602391	0.210411	0.470916	0.517775	0.680952	0.632513	0.656688	0.296442	0.603697	0.54594	0.703754	0.665999	0.355055	0.455987	0.645043	0.536591	0.621294	0.189362	0.784232	0.447832	0.483556	0.503493	0.416649	0.444434
GSE24450_GSM602392	0.215796	0.51616	0.525012	0.656586	0.607068	0.656991	0.28087	0.623211	0.542929	0.670624	0.606686	0.389971	0.493218	0.625107	0.543601	0.589637	0.102397	0.729278	0.479508	0.497996	0.516027	0.415286	0.446547
GSE24450_GSM602393	0.250357	0.433997	0.552646	0.646533	0.647903	0.608145	0.243784	0.610361	0.508998	0.647628	0.661082	0.37467	0.479569	0.645672	0.537422	0.60697	0.0792848	0.770068	0.50674	0.524146	0.494941	0.435264	0.513673
GSE24450_GSM602394	0.0790332	0.47095	0.46224	0.648119	0.617274	0.655245	0.178455	0.53172	0.389549	0.659103	0.639303	0.327205	0.372648	0.656658	0.474701	0.596566	0.383844	0.7446	0.375381	0.45	0.45602	0.355095	0.501453
GSE24450_GSM602395	0.196776	0.529061	0.535383	0.633233	0.562042	0.625689	0.337329	0.585887	0.572649	0.639723	0.564181	0.376485	0.46236	0.661791	0.495981	0.633339	0.110861	0.758986	0.434658	0.463736	0.4792	0.363714	0.382063
GSE24450_GSM602396	0.0946824	0.462111	0.498506	0.617437	0.583545	0.650213	0.352732	0.583649	0.491353	0.637609	0.528662	0.369946	0.400375	0.617102	0.46662	0.547397	0.210065	0.717108	0.358384	0.452326	0.442895	0.381698	0.445375
GSE24450_GSM602397	0.403416	0.574471	0.691297	0.663711	0.618279	0.543521	0.299394	0.630564	0.599301	0.627441	0.694759	0.396774	0.384746	0.659317	0.535535	0.597551	0.128111	0.860792	0.487856	0.548065	0.525562	0.408462	0.490305
GSE24450_GSM602398	0.226382	0.574275	0.616553	0.663185	0.587551	0.626094	0.252741	0.613899	0.54858	0.644467	0.705501	0.458419	0.463223	0.654156	0.565285	0.63227	0.163247	0.738548	0.524494	0.518945	0.549582	0.406503	0.488281
GSE24450_GSM602399	0.178881	0.517071	0.567449	0.736613	0.600876	0.596582	0.291356	0.650965	0.594864	0.717984	0.721661	0.453518	0.453719	0.642323	0.568819	0.632986	0.119042	0.803855	0.549276	0.510453	0.536523	0.417864	0.446158
GSE24450_GSM602400	0.200574	0.490054	0.588537	0.668019	0.62417	0.585003	0.325158	0.60091	0.555319	0.695195	0.658302	0.394755	0.431142	0.650877	0.569014	0.604077	0.140578	0.788742	0.497901	0.524068	0.547203	0.413456	0.465238
GSE24450_GSM602401	0.192347	0.554162	0.574075	0.594951	0.595211	0.62077	0.210851	0.579961	0.466327	0.668293	0.598997	0.350444	0.370869	0.669557	0.476568	0.546161	0.190817	0.685594	0.404611	0.424578	0.442358	0.417362	0.51002
GSE24450_GSM602402	0.720719	0.74831	0.859055	0.745294	0.683292	0.638808	0.331461	0.680998	0.819617	0.675035	0.923864	0.557138	0.441449	0.744033	0.619267	0.686448	0.212927	0.793641	0.656463	0.626674	0.60503	0.438652	0.50833
GSE24450_GSM602403	0.210021	0.357734	0.476431	0.63162	0.650638	0.627608	0.28473	0.57808	0.488987	0.685803	0.594076	0.376088	0.478238	0.625927	0.510427	0.619005	0.0946908	0.784849	0.451083	0.459775	0.496461	0.379484	0.446079
GSE24450_GSM602404	0.188241	0.370054	0.489217	0.681539	0.649105	0.646766	0.25138	0.624358	0.538143	0.722722	0.625576	0.408769	0.408596	0.668904	0.504782	0.606602	0.142669	0.795025	0.45987	0.504054	0.512891	0.469438	0.498278
GSE24450_GSM602405	0.220986	0.557342	0.595644	0.654528	0.624182	0.725696	0.303484	0.653555	0.565231	0.688472	0.682043	0.399002	0.428275	0.629981	0.507926	0.621274	0.122524	0.754551	0.50583	0.540951	0.529381	0.420232	0.455927
GSE24450_GSM602406	0.306544	0.604063	0.693674	0.68698	0.651037	0.644416	0.343912	0.657611	0.647455	0.654544	0.750911	0.442553	0.475093	0.640918	0.567247	0.668616	0.216759	0.716803	0.542486	0.527428	0.52979	0.404564	0.53823
GSE24450_GSM602407	0.661684	0.527776	0.721304	0.680143	0.661142	0.566333	0.391619	0.652193	0.653964	0.685494	0.686474	0.412444	0.472905	0.677971	0.556357	0.612157	0.0937755	0.798909	0.507008	0.552663	0.551001	0.488769	0.469159
GSE24450_GSM602408	0.173204	0.395769	0.488262	0.639539	0.550535	0.631427	0.273768	0.619766	0.41512	0.615739	0.488944	0.342733	0.371791	0.615446	0.472238	0.590159	0.231475	0.745685	0.39729	0.464888	0.462641	0.362708	0.438997
GSE24450_GSM602409	0.198154	0.480168	0.593073	0.64343	0.613779	0.605137	0.263365	0.569171	0.671233	0.669835	0.639282	0.402496	0.438092	0.628848	0.515274	0.629549	0.185168	0.746421	0.454896	0.476506	0.516247	0.421367	0.43589
GSE24450_GSM602410	0.171368	0.492335	0.582955	0.676334	0.586822	0.638551	0.21024	0.591734	0.525395	0.684414	0.7014	0.394127	0.500774	0.640218	0.533112	0.648517	0.0717448	0.777075	0.452404	0.473602	0.520611	0.347023	0.469144
GSE24450_GSM602411	0.69107	0.716219	0.863458	0.742883	0.686604	0.633773	0.316218	0.700169	0.830527	0.679547	0.92805	0.546391	0.45684	0.735373	0.605237	0.678269	0.228665	0.806358	0.640752	0.614696	0.608985	0.446324	0.487637
GSE24450_GSM602412	0.187227	0.551656	0.506295	0.648272	0.614839	0.5943	0.217537	0.579828	0.533393	0.676586	0.673207	0.418933	0.425523	0.657729	0.557472	0.5855	0.149586	0.794983	0.528094	0.506521	0.535006	0.413183	0.462676
GSE24450_GSM602413	0.080896	0.436052	0.441504	0.60332	0.628251	0.604135	0.163258	0.624161	0.396849	0.558932	0.403339	0.388458	0.319504	0.643509	0.510859	0.593312	0.0706157	0.799522	0.534483	0.502018	0.493346	0.352296	0.462303
GSE24450_GSM602414	0.194451	0.517788	0.538686	0.674946	0.657212	0.584535	0.308724	0.608484	0.6132	0.686586	0.714808	0.446298	0.439589	0.658002	0.553652	0.657824	0.188438	0.769336	0.521105	0.545765	0.507304	0.377448	0.51569
GSE24450_GSM602415	0.075478	0.467554	0.447034	0.620253	0.623687	0.582471	0.176792	0.615522	0.364585	0.58778	0.402752	0.386472	0.325372	0.622573	0.530533	0.605707	0.0851607	0.793549	0.51578	0.494552	0.494914	0.365007	0.417721
GSE24450_GSM602416	0.370417	0.566657	0.617408	0.675174	0.627599	0.595939	0.379349	0.575114	0.601503	0.6371	0.644829	0.392307	0.529044	0.64655	0.531953	0.650676	0.209736	0.772374	0.477851	0.511115	0.520317	0.422083	0.48686
GSE24450_GSM602417	0.206227	0.409938	0.525891	0.623206	0.62562	0.592029	0.246166	0.568599	0.525824	0.685902	0.637159	0.388899	0.394037	0.691507	0.517634	0.616223	0.166883	0.764704	0.467255	0.47409	0.480494	0.372624	0.465069
GSE24450_GSM602418	0.207743	0.497169	0.521544	0.666064	0.583152	0.591142	0.361609	0.624683	0.553525	0.682213	0.603554	0.396501	0.402315	0.62304	0.494868	0.605833	0.317887	0.738869	0.459409	0.446659	0.463944	0.40246	0.439649
GSE24450_GSM602419	0.211496	0.55258	0.584384	0.744439	0.679757	0.632631	0.415889	0.768181	0.631001	0.735722	0.938755	0.641645	0.626144	0.753173	0.698275	0.654879	0.166439	0.807406	0.738501	0.667706	0.622078	0.516803	0.478037
GSE24450_GSM602420	0.139682	0.546939	0.521286	0.636344	0.570659	0.578918	0.325849	0.637666	0.543684	0.655451	0.669393	0.399773	0.398345	0.642841	0.537748	0.637383	0.165001	0.739188	0.481203	0.517099	0.517199	0.498839	0.502266
GSE24450_GSM602421	0.133618	0.434116	0.534441	0.706649	0.619846	0.616801	0.290561	0.583997	0.584007	0.70323	0.618698	0.384387	0.508238	0.648618	0.536208	0.614748	0.142964	0.767789	0.431131	0.474284	0.501179	0.389999	0.443253
GSE24450_GSM602422	0.578897	0.698082	0.850343	0.717434	0.632392	0.604926	0.370353	0.644661	0.752941	0.643294	0.841726	0.481603	0.46979	0.659373	0.57597	0.694586	0.139683	0.766496	0.548801	0.653265	0.59869	0.444847	0.49103
GSE24450_GSM602423	0.219256	0.426729	0.504195	0.648415	0.650493	0.602939	0.309202	0.611668	0.484393	0.674178	0.602544	0.407102	0.470779	0.616567	0.493411	0.626389	0.106905	0.783083	0.46051	0.497694	0.553277	0.436562	0.465359
GSE24450_GSM602424	0.302653	0.69803	0.623687	0.747122	0.653019	0.591399	0.256525	0.598984	0.610639	0.661421	0.76426	0.422138	0.510747	0.674033	0.56244	0.601957	0.225706	0.736765	0.569941	0.486473	0.546323	0.531291	0.570419
GSE24450_GSM602425	0.177379	0.55551	0.555308	0.67534	0.645684	0.648154	0.230002	0.609861	0.569007	0.622242	0.605357	0.377097	0.379248	0.633274	0.538047	0.606508	0.155995	0.730141	0.46139	0.491612	0.479162	0.381755	0.542925
GSE24450_GSM602426	0.390953	0.611252	0.769362	0.686155	0.5753	0.610524	0.340631	0.602928	0.690879	0.653201	0.708186	0.410957	0.377069	0.645146	0.53096	0.642629	0.170757	0.755446	0.463376	0.511322	0.519846	0.386004	0.514672
GSE24450_GSM602427	0.248563	0.492436	0.600309	0.69519	0.658053	0.626574	0.273907	0.624941	0.61531	0.651159	0.767415	0.408738	0.391237	0.66792	0.579638	0.640987	0.186849	0.771935	0.514628	0.552459	0.56162	0.38723	0.445104
GSE24450_GSM602428	0.364717	0.524314	0.609847	0.670183	0.624233	0.651044	0.34437	0.593498	0.591554	0.683702	0.614259	0.385505	0.434485	0.654951	0.543911	0.643034	0.137904	0.777224	0.485407	0.524671	0.545308	0.446888	0.514612
GSE24450_GSM602429	0.109389	0.472882	0.434863	0.677033	0.592435	0.578276	0.300864	0.620135	0.479463	0.664604	0.538053	0.398356	0.389853	0.655019	0.526779	0.621493	0.117572	0.758748	0.458943	0.453841	0.504181	0.416884	0.469956
GSE24450_GSM602430	0.362218	0.524014	0.65883	0.657724	0.582003	0.612836	0.367612	0.634747	0.585857	0.708803	0.674744	0.419706	0.492463	0.665281	0.56259	0.630667	0.117092	0.792656	0.500804	0.546916	0.54536	0.438265	0.44953
GSE24450_GSM602431	0.182977	0.451559	0.503302	0.666281	0.525947	0.526898	0.368219	0.571094	0.449808	0.621047	0.594292	0.321832	0.459838	0.602286	0.463996	0.589948	0.175066	0.741116	0.413886	0.41855	0.486639	0.399831	0.513414
GSE24450_GSM602432	0.10886	0.483287	0.453586	0.607259	0.607902	0.574494	0.166565	0.626208	0.36438	0.587024	0.406528	0.384618	0.33202	0.630959	0.511689	0.603719	0.09302	0.786984	0.526232	0.496208	0.513922	0.359411	0.433193
GSE24450_GSM602433	0.108271	0.480011	0.447802	0.60731	0.614424	0.578299	0.228379	0.612127	0.399817	0.567489	0.406603	0.371049	0.371104	0.643471	0.51701	0.606482	0.0951444	0.784186	0.540616	0.507076	0.513272	0.340813	0.437998
GSE24450_GSM602434	0.176789	0.418791	0.564355	0.685253	0.598431	0.609819	0.415129	0.587111	0.590758	0.72057	0.644483	0.448957	0.441285	0.675645	0.567509	0.655741	0.127192	0.784087	0.557331	0.497939	0.539773	0.401873	0.472735
GSE24450_GSM602435	0.143348	0.410674	0.486	0.667218	0.575792	0.610134	0.231746	0.567372	0.52564	0.676055	0.560972	0.380397	0.447776	0.626328	0.528384	0.604718	0.124218	0.756307	0.377913	0.443028	0.490407	0.310067	0.468962
GSE24450_GSM602436	0.499985	0.693621	0.727509	0.678365	0.651547	0.614709	0.330403	0.704787	0.656858	0.666193	0.834457	0.463127	0.475386	0.667887	0.642146	0.638346	0.161221	0.787983	0.626824	0.568543	0.596678	0.427475	0.522781
GSE24450_GSM602437	0.106968	0.468355	0.46119	0.650804	0.590973	0.618377	0.397151	0.61355	0.476	0.677309	0.548266	0.397393	0.431941	0.655049	0.501295	0.575637	0.16959	0.786856	0.467081	0.471382	0.476646	0.391985	0.512604
GSE24450_GSM602438	0.19066	0.543849	0.574845	0.636501	0.586548	0.637985	0.374989	0.556005	0.562442	0.664032	0.666952	0.362759	0.520691	0.624313	0.510332	0.613897	0.24978	0.747339	0.480417	0.477976	0.499902	0.376683	0.485661
GSE24450_GSM602439	0.295483	0.349573	0.460242	0.627359	0.685282	0.572479	0.313905	0.620989	0.426412	0.69991	0.549998	0.335142	0.495205	0.624195	0.574543	0.637234	0.0736992	0.789784	0.462892	0.490135	0.476068	0.426394	0.517344
GSE24450_GSM602440	0.282217	0.597011	0.588291	0.665033	0.670331	0.635935	0.285597	0.649976	0.57478	0.696615	0.731562	0.422647	0.426184	0.677449	0.525198	0.606762	0.193083	0.76056	0.501796	0.519006	0.526076	0.367542	0.489476
GSE24450_GSM602441	0.210374	0.504008	0.53826	0.723495	0.623713	0.624488	0.216992	0.605448	0.535775	0.697781	0.738952	0.427407	0.37031	0.662829	0.531293	0.589944	0.290641	0.791341	0.486026	0.508217	0.553438	0.377379	0.480514
GSE24450_GSM602442	0.146499	0.408121	0.496913	0.65456	0.591793	0.592603	0.301046	0.559181	0.429633	0.652328	0.509217	0.369985	0.336425	0.652303	0.496695	0.600687	0.155712	0.759008	0.431015	0.437422	0.524456	0.436544	0.432797
GSE24450_GSM602443	0.150136	0.506879	0.563207	0.696117	0.625976	0.621387	0.292793	0.587512	0.555128	0.664606	0.738308	0.446165	0.378073	0.631613	0.560366	0.63082	0.153137	0.742894	0.464625	0.500391	0.523072	0.378162	0.40163
GSE24450_GSM602444	0.171391	0.440184	0.477065	0.640373	0.613817	0.635657	0.338015	0.571105	0.478188	0.678621	0.551239	0.382736	0.441939	0.639576	0.503785	0.638219	0.0943177	0.771111	0.463436	0.477908	0.500785	0.439958	0.463823
GSE24450_GSM602445	0.173217	0.511289	0.547765	0.685185	0.58856	0.586959	0.324088	0.603376	0.604264	0.677761	0.658441	0.437388	0.458156	0.641995	0.594416	0.642172	0.0665689	0.737578	0.50381	0.492112	0.541395	0.40893	0.494277
GSE24450_GSM602446	0.079018	0.465779	0.440108	0.600832	0.624698	0.585806	0.202874	0.642756	0.354891	0.600769	0.405676	0.38096	0.351546	0.633472	0.501725	0.599314	0.0986782	0.785954	0.51461	0.500242	0.493588	0.357011	0.447703
GSE24450_GSM602447	0.254714	0.418398	0.501377	0.642235	0.636777	0.589739	0.343965	0.58741	0.476651	0.667844	0.615743	0.378076	0.473674	0.622988	0.519027	0.594767	0.0414195	0.770536	0.460482	0.495334	0.530227	0.420318	0.482223
GSE24450_GSM602448	0.194412	0.403661	0.478072	0.656155	0.639367	0.605739	0.320196	0.566439	0.465616	0.674831	0.543888	0.339154	0.460793	0.632196	0.483698	0.601527	0.0677424	0.795238	0.413718	0.463717	0.494042	0.431738	0.471147
GSE24450_GSM602449	0.161742	0.486208	0.549763	0.68909	0.625418	0.660371	0.308437	0.567915	0.538726	0.678195	0.624143	0.389596	0.349832	0.661762	0.555542	0.62576	0.166759	0.776586	0.472344	0.463354	0.510417	0.415923	0.45337
GSE24450_GSM602450	0.252011	0.532247	0.512614	0.659174	0.572958	0.575319	0.363691	0.610272	0.510586	0.647178	0.571237	0.366517	0.54284	0.646629	0.570474	0.627104	0.198507	0.779564	0.478714	0.470318	0.50954	0.39927	0.470599
GSE24450_GSM602451	0.267639	0.384131	0.497791	0.668962	0.625119	0.543252	0.280017	0.574665	0.519771	0.667029	0.588503	0.352202	0.46081	0.613507	0.497958	0.623897	0.119116	0.80221	0.407626	0.487776	0.511983	0.429547	0.463959
GSE24450_GSM602452	0.266278	0.591329	0.656278	0.673346	0.628075	0.669771	0.284677	0.635532	0.592625	0.654988	0.689812	0.41327	0.398516	0.636181	0.546775	0.602283	0.154563	0.731757	0.491392	0.520092	0.516945	0.408743	0.441973
GSE24450_GSM602453	0.353152	0.590764	0.66375	0.731046	0.607676	0.634095	0.203309	0.668789	0.664327	0.678484	0.795323	0.441766	0.378593	0.645669	0.560042	0.569183	0.231205	0.766875	0.5362	0.530577	0.518139	0.435666	0.502751
GSE24450_GSM602454	0.213557	0.575188	0.606554	0.6654	0.64553	0.60134	0.372187	0.591486	0.629416	0.674926	0.768141	0.416801	0.600745	0.655749	0.526071	0.634177	0.139781	0.759154	0.485751	0.517115	0.526666	0.428025	0.468098
GSE24450_GSM602455	0.186904	0.559149	0.644977	0.746545	0.656455	0.604616	0.382741	0.5616	0.543571	0.683203	0.744778	0.45623	0.479644	0.680335	0.555137	0.643649	0.0853282	0.723256	0.506168	0.509311	0.557737	0.388247	0.429115
GSE24450_GSM602456	0.31187	0.553059	0.584169	0.663858	0.5721	0.677912	0.270924	0.626855	0.587717	0.650927	0.709866	0.389341	0.395098	0.66177	0.543975	0.62155	0.193937	0.748685	0.454157	0.486448	0.492083	0.358136	0.49939
GSE24450_GSM602457	0.0789144	0.491042	0.420593	0.617605	0.575304	0.64553	0.305907	0.547801	0.282482	0.636643	0.432158	0.379356	0.354189	0.628226	0.487614	0.544407	0.223311	0.721962	0.371507	0.489902	0.417697	0.324146	0.58248
GSE24450_GSM602458	0.210563	0.489044	0.541035	0.675842	0.663317	0.567114	0.339222	0.635863	0.565508	0.67966	0.668824	0.458636	0.544683	0.624935	0.590673	0.648343	0.123911	0.771793	0.558964	0.550158	0.557422	0.421456	0.485456
GSE24450_GSM602459	0.454368	0.732513	0.786382	0.719033	0.652125	0.631258	0.396297	0.615084	0.719803	0.680785	0.873074	0.480777	0.580476	0.674563	0.644471	0.683902	0.181148	0.767651	0.579452	0.604507	0.618263	0.382985	0.530456
GSE24450_GSM602460	0.333817	0.715841	0.682087	0.690733	0.631976	0.589179	0.245305	0.648112	0.696204	0.653637	0.782016	0.440869	0.452329	0.695458	0.581582	0.600838	0.257501	0.786303	0.623573	0.531251	0.543719	0.385872	0.474667
GSE24450_GSM602461	0.259531	0.495655	0.640266	0.676861	0.644145	0.594055	0.374353	0.594443	0.603129	0.699106	0.675616	0.461825	0.47486	0.649536	0.59516	0.640278	0.102556	0.7777	0.541089	0.527529	0.556818	0.348557	0.479375
GSE24450_GSM602462	0.126442	0.433563	0.55046	0.61437	0.627031	0.677192	0.37778	0.601832	0.552477	0.687505	0.571455	0.416343	0.491032	0.663395	0.488727	0.622688	0.268242	0.759968	0.4864	0.471604	0.509532	0.375206	0.402644
GSE24450_GSM602463	0.142748	0.384396	0.494301	0.697148	0.59185	0.649897	0.274735	0.59913	0.56537	0.686114	0.646606	0.380088	0.408329	0.671259	0.488927	0.612738	0.18469	0.728222	0.437408	0.469499	0.496134	0.410516	0.440596
GSE24450_GSM602464	0.383431	0.486054	0.580856	0.642991	0.609914	0.609943	0.375047	0.574223	0.585515	0.653339	0.610398	0.415044	0.472706	0.642664	0.536328	0.640946	0.133941	0.786161	0.483974	0.513355	0.54714	0.395452	0.481456
GSE24450_GSM602465	0.0960245	0.436203	0.488377	0.672362	0.556589	0.634978	0.374228	0.637184	0.522509	0.671613	0.658928	0.388552	0.417025	0.645531	0.528651	0.652065	0.226308	0.75095	0.477199	0.468126	0.50966	0.450528	0.490962
GSE24450_GSM602466	0.347768	0.448315	0.531667	0.665601	0.643184	0.56564	0.34449	0.622408	0.595644	0.703921	0.651365	0.409606	0.566141	0.626173	0.527097	0.627039	0.112783	0.812875	0.493022	0.479206	0.513664	0.447442	0.493501
GSE24450_GSM602467	0.339778	0.444907	0.557176	0.638897	0.635259	0.596137	0.329007	0.598855	0.562425	0.694222	0.662446	0.383919	0.468785	0.623513	0.512262	0.636002	0.209273	0.769274	0.484206	0.498951	0.531252	0.436386	0.494263
GSE24450_GSM602468	0.338614	0.521229	0.64189	0.730861	0.6651	0.636187	0.423195	0.736322	0.620024	0.717753	0.875359	0.621954	0.686039	0.766801	0.707471	0.636513	0.144929	0.827823	0.712602	0.670186	0.62601	0.43786	0.439909
GSE24450_GSM602469	0.0991355	0.425993	0.467549	0.615326	0.627709	0.593187	0.149906	0.620523	0.385636	0.575691	0.40352	0.387452	0.320402	0.629773	0.511339	0.591371	0.103459	0.79724	0.533148	0.497616	0.493737	0.374706	0.42105
GSE24450_GSM602470	0.334072	0.494169	0.580111	0.693083	0.605742	0.623281	0.270223	0.596306	0.570461	0.692633	0.653168	0.392832	0.449888	0.657165	0.538471	0.629535	0.131358	0.773429	0.515102	0.491319	0.531194	0.348324	0.441282
GSE24450_GSM602471	0.187903	0.480216	0.577262	0.658894	0.62788	0.586281	0.309102	0.58387	0.547118	0.665036	0.651879	0.403418	0.46851	0.656038	0.551273	0.646039	0.102459	0.775075	0.478378	0.490793	0.522001	0.360086	0.436088
GSE24450_GSM602472	0.15404	0.458226	0.464073	0.658561	0.617599	0.665843	0.370527	0.627948	0.464752	0.689443	0.59508	0.365257	0.397971	0.638161	0.517877	0.636245	0.101945	0.76515	0.470374	0.472413	0.529178	0.391303	0.448106
GSE24450_GSM602473	0.303386	0.563564	0.62848	0.675969	0.606446	0.625133	0.415428	0.620219	0.590579	0.696243	0.726164	0.426422	0.562153	0.630465	0.601708	0.663095	0.104219	0.783274	0.523252	0.56653	0.558211	0.359478	0.532487
GSE24450_GSM602474	0.121323	0.531921	0.49795	0.794752	0.708958	0.633458	0.257793	0.624823	0.570585	0.692552	0.713141	0.395051	0.48664	0.644152	0.590133	0.652408	0.178054	0.802178	0.588755	0.509202	0.549562	0.483902	0.49966
GSE24450_GSM602475	0.195874	0.50704	0.554322	0.696694	0.58893	0.535241	0.473355	0.66763	0.638635	0.658182	0.696171	0.443288	0.506642	0.622608	0.582156	0.652075	0.103669	0.771809	0.520095	0.52885	0.543265	0.353723	0.515077
GSE24450_GSM602476	0.234156	0.348595	0.483732	0.650939	0.605681	0.651266	0.303905	0.604265	0.519669	0.683399	0.578298	0.37232	0.427942	0.635904	0.514976	0.623192	0.0797563	0.797171	0.471176	0.511491	0.507433	0.424445	0.46818
GSE24450_GSM602477	0.114256	0.51776	0.530786	0.689704	0.623776	0.621947	0.318288	0.626311	0.609078	0.652919	0.646116	0.400807	0.421843	0.64813	0.560928	0.640534	0.146269	0.778441	0.586974	0.506708	0.496209	0.34298	0.514601
GSE24450_GSM602478	0.280612	0.552748	0.639244	0.659138	0.551898	0.629988	0.332901	0.611111	0.594613	0.667376	0.703295	0.400578	0.439563	0.645421	0.556097	0.628949	0.189958	0.745064	0.50771	0.502175	0.47466	0.397709	0.486572
GSE24450_GSM602479	0.253559	0.435117	0.567439	0.666108	0.646472	0.648285	0.287924	0.607494	0.54416	0.662433	0.700157	0.395299	0.467704	0.637826	0.54868	0.620096	0.304214	0.747884	0.49782	0.493241	0.526885	0.413101	0.48633
GSE24450_GSM602480	0.129027	0.467096	0.519531	0.655778	0.637572	0.618288	0.253804	0.569701	0.564571	0.75373	0.700462	0.390683	0.453919	0.613693	0.533365	0.619294	0.115528	0.761772	0.407322	0.456077	0.491962	0.412897	0.467004
GSE24450_GSM602481	0.258929	0.427074	0.52151	0.666798	0.631276	0.598921	0.358306	0.641066	0.541482	0.689277	0.652957	0.408389	0.586312	0.640697	0.597013	0.628577	0.147513	0.811985	0.517253	0.531971	0.55061	0.412351	0.501395
GSE24450_GSM602482	0.152029	0.407453	0.485534	0.650519	0.623476	0.646746	0.261004	0.589445	0.497888	0.672763	0.590644	0.420819	0.499945	0.627925	0.479687	0.652807	0.117016	0.745535	0.497761	0.466015	0.467488	0.407933	0.476726
GSE24450_GSM602483	0.155201	0.557234	0.516878	0.700188	0.629502	0.598672	0.276185	0.628925	0.550002	0.714082	0.635593	0.403825	0.465263	0.617399	0.53376	0.623545	0.216887	0.78509	0.450015	0.481206	0.528761	0.347696	0.495111
GSE24450_GSM602484	0.343176	0.46467	0.534089	0.708135	0.639253	0.597829	0.26723	0.623655	0.572505	0.680736	0.665779	0.413241	0.498898	0.609943	0.583132	0.64194	0.0610709	0.801717	0.569812	0.518627	0.558178	0.356197	0.49693
GSE24450_GSM602485	0.214286	0.488383	0.586055	0.696221	0.667757	0.611633	0.290954	0.599425	0.564894	0.646459	0.6491	0.405707	0.433834	0.646627	0.567156	0.607069	0.0949621	0.768963	0.482197	0.515318	0.497486	0.365068	0.482504
GSE24450_GSM602486	0.15813	0.473844	0.490788	0.612483	0.552006	0.606353	0.237529	0.599118	0.455881	0.652388	0.550847	0.384641	0.421506	0.618735	0.43493	0.589382	0.106099	0.726967	0.429935	0.456485	0.468928	0.373139	0.546825
GSE24450_GSM602487	0.0829982	0.451519	0.45188	0.607557	0.607947	0.532159	0.185658	0.615338	0.408609	0.594458	0.373161	0.386284	0.294247	0.647978	0.489197	0.579976	0.111818	0.782913	0.534262	0.481367	0.474414	0.349011	0.482692
GSE24450_GSM602488	0.284799	0.491882	0.559034	0.675133	0.646483	0.593171	0.3112	0.616449	0.541108	0.655437	0.600691	0.362446	0.462491	0.597958	0.529448	0.636358	0.108862	0.776725	0.450933	0.482445	0.502435	0.468222	0.495576
GSE24450_GSM602489	0.116789	0.568185	0.530327	0.688967	0.645084	0.615081	0.270603	0.634576	0.568938	0.699445	0.688018	0.388225	0.375694	0.619828	0.510517	0.591282	0.154419	0.73936	0.539738	0.489116	0.507471	0.432442	0.45232
GSE24450_GSM602490	0.112329	0.437532	0.473706	0.631399	0.619168	0.656175	0.305972	0.602017	0.448927	0.646852	0.525158	0.372222	0.346809	0.631172	0.524364	0.599343	0.145053	0.746657	0.459036	0.445105	0.446342	0.329856	0.46103
GSE24450_GSM602491	0.455111	0.648471	0.733498	0.710064	0.647803	0.641307	0.2568	0.676788	0.711305	0.680286	0.865368	0.492789	0.415951	0.662061	0.595408	0.642536	0.332448	0.800238	0.643024	0.558242	0.596346	0.37892	0.483669
GSE24450_GSM602492	0.137785	0.543963	0.455516	0.680877	0.622568	0.665261	0.192284	0.565406	0.525066	0.687877	0.65306	0.387378	0.402499	0.637654	0.54809	0.587256	0.182934	0.750697	0.457286	0.486752	0.493272	0.341849	0.504162
GSE24450_GSM602493	0.228783	0.386702	0.511166	0.665281	0.706712	0.59959	0.341803	0.617816	0.53772	0.729511	0.601949	0.390128	0.450148	0.658007	0.509609	0.6286	0.203392	0.771309	0.472309	0.498353	0.525745	0.399404	0.478062
GSE24450_GSM602494	0.215053	0.469098	0.495083	0.679742	0.606786	0.65634	0.233537	0.606278	0.514258	0.638197	0.663134	0.339394	0.338709	0.695511	0.503282	0.576373	0.218126	0.754969	0.499705	0.498463	0.480844	0.466645	0.37855
GSE24450_GSM602495	0.217738	0.495589	0.579091	0.642703	0.616028	0.659159	0.364876	0.590636	0.53385	0.666753	0.598301	0.403698	0.470242	0.644707	0.549643	0.62259	0.135936	0.770899	0.4891	0.49022	0.52364	0.394641	0.432356
GSE24450_GSM602496	0.570522	0.770219	0.856468	0.733992	0.667334	0.594228	0.346558	0.633025	0.647816	0.648886	0.770368	0.400773	0.389299	0.669611	0.574133	0.613332	0.0796763	0.805775	0.514137	0.571231	0.593551	0.452773	0.504762
GSE24450_GSM602497	0.112224	0.496893	0.526473	0.671816	0.634637	0.600934	0.379965	0.592781	0.568312	0.67617	0.632233	0.403663	0.394141	0.674989	0.510578	0.61399	0.24958	0.762963	0.547282	0.465236	0.481527	0.386842	0.478674
GSE24450_GSM602498	0.108077	0.392854	0.503653	0.65592	0.590425	0.624145	0.232815	0.572002	0.45648	0.666609	0.500615	0.375415	0.434783	0.634483	0.512894	0.644379	0.141648	0.705287	0.464749	0.443781	0.477545	0.390525	0.491099
GSE24450_GSM602499	0.175109	0.533031	0.602854	0.701339	0.593707	0.562006	0.236885	0.592441	0.549328	0.665251	0.645671	0.395414	0.46148	0.612644	0.573959	0.617034	0.138641	0.750479	0.477861	0.512871	0.512493	0.351334	0.523744
GSE24450_GSM602500	0.142271	0.505164	0.492873	0.663606	0.59462	0.593423	0.335394	0.575523	0.49223	0.677212	0.589762	0.397651	0.411999	0.678562	0.522499	0.623825	0.116771	0.740186	0.490838	0.482015	0.495863	0.386356	0.449169
GSE24450_GSM602501	0.398152	0.668615	0.693089	0.688407	0.630527	0.674323	0.332073	0.593519	0.603345	0.659302	0.758733	0.429032	0.416529	0.649633	0.545925	0.594492	0.23946	0.776735	0.535897	0.550231	0.562673	0.417775	0.50721
GSE24450_GSM602502	0.100531	0.400267	0.497989	0.649624	0.588084	0.605489	0.214623	0.601636	0.494469	0.681687	0.558951	0.389842	0.352154	0.624398	0.482655	0.585427	0.0947025	0.725162	0.44267	0.454311	0.456836	0.362693	0.436015
GSE24450_GSM602503	0.178524	0.525436	0.482143	0.65379	0.630589	0.603611	0.359534	0.632511	0.413668	0.724094	0.621729	0.362968	0.452945	0.64288	0.540558	0.583721	0.16977	0.765872	0.434507	0.483693	0.500075	0.36796	0.514763
GSE24450_GSM602504	0.457734	0.613385	0.767404	0.682959	0.608654	0.633854	0.356814	0.638433	0.634947	0.672406	0.771431	0.438915	0.510775	0.665427	0.594952	0.639618	0.109084	0.784625	0.538147	0.564689	0.555685	0.460412	0.465082
GSE24450_GSM602505	0.196881	0.538915	0.500157	0.669294	0.596671	0.586744	0.321791	0.568063	0.505907	0.691613	0.606561	0.375778	0.450596	0.608447	0.509373	0.615153	0.0868581	0.752918	0.429724	0.457096	0.492206	0.398845	0.512527
GSE24450_GSM602506	0.095706	0.374503	0.441112	0.722928	0.618181	0.614892	0.213862	0.582808	0.530489	0.664763	0.536808	0.413396	0.365997	0.694704	0.516808	0.62332	0.23494	0.776911	0.465434	0.489578	0.460139	0.44199	0.408509
GSE24450_GSM602507	0.290251	0.540269	0.570215	0.659494	0.598559	0.637696	0.452728	0.558873	0.539173	0.711377	0.652109	0.451974	0.480374	0.657414	0.546915	0.659079	0.342986	0.749577	0.483635	0.493018	0.528999	0.402492	0.497936
GSE24450_GSM602508	0.606425	0.723419	0.834616	0.722202	0.603923	0.623389	0.379926	0.671076	0.737311	0.647108	0.833136	0.500045	0.490005	0.673806	0.567335	0.673467	0.15252	0.810276	0.605	0.616337	0.590119	0.397139	0.511584
GSE24450_GSM602509	0.0987384	0.554633	0.460087	0.572146	0.582334	0.526725	0.187544	0.588306	0.391806	0.589155	0.454404	0.359472	0.397347	0.644064	0.441262	0.492159	0.173622	0.66992	0.363276	0.426603	0.417419	0.381631	0.58939
GSE24450_GSM602510	0.238631	0.600128	0.736657	0.702454	0.597142	0.565902	0.249928	0.676068	0.689008	0.66761	0.809596	0.489838	0.447825	0.678053	0.589599	0.6607	0.197401	0.746586	0.597315	0.529016	0.590187	0.472911	0.507373
GSE24450_GSM602511	0.289072	0.478162	0.563087	0.649979	0.671516	0.61176	0.307378	0.592571	0.500113	0.647155	0.550109	0.389208	0.503028	0.629489	0.497608	0.631184	0.0625067	0.783805	0.468501	0.475439	0.503279	0.342346	0.475264
GSE24450_GSM602512	0.239693	0.510889	0.608868	0.690143	0.61748	0.647974	0.33413	0.602797	0.586461	0.676752	0.695373	0.424457	0.551832	0.624669	0.555955	0.667514	0.118788	0.763999	0.517596	0.530024	0.556673	0.396007	0.435815
GSE24450_GSM602513	0.290795	0.523153	0.658891	0.666387	0.636736	0.58119	0.354792	0.590745	0.616595	0.627614	0.66679	0.400903	0.518139	0.629004	0.547052	0.659883	0.145631	0.744778	0.473003	0.511822	0.548115	0.409729	0.426169
GSE24450_GSM602514	0.187894	0.504715	0.555539	0.67298	0.631443	0.636578	0.22503	0.56154	0.520953	0.708346	0.697396	0.420946	0.374713	0.628989	0.513892	0.592049	0.128231	0.74567	0.461126	0.50081	0.51097	0.361718	0.453996
GSE24450_GSM602515	0.106409	0.346705	0.47287	0.651618	0.652274	0.647466	0.202763	0.55272	0.511162	0.649665	0.613299	0.357815	0.362812	0.638227	0.524535	0.617229	0.113569	0.785121	0.444159	0.486877	0.509365	0.454339	0.441549
GSE24450_GSM602516	0.188386	0.504547	0.529988	0.665239	0.61601	0.65284	0.285841	0.584579	0.628992	0.661817	0.601402	0.394699	0.439279	0.628667	0.534641	0.639862	0.0997651	0.771143	0.502808	0.502591	0.536701	0.339838	0.538916
GSE24450_GSM602517	0.53001	0.676519	0.62997	0.668226	0.61039	0.613046	0.262218	0.55825	0.617144	0.632253	0.721048	0.344002	0.389863	0.64189	0.516443	0.596396	0.0975524	0.81497	0.430335	0.492252	0.512216	0.367253	0.509806
GSE24450_GSM602518	0.299476	0.331414	0.473986	0.612146	0.640126	0.614052	0.294487	0.587682	0.497853	0.678957	0.559239	0.383956	0.450216	0.633987	0.519651	0.617822	0.0584707	0.802858	0.437684	0.484266	0.496987	0.472668	0.432702
GSE24450_GSM602519	0.276721	0.348094	0.50785	0.665883	0.640321	0.674076	0.270001	0.565464	0.481173	0.64524	0.636097	0.348538	0.394941	0.675912	0.501862	0.586406	0.120803	0.788238	0.406862	0.520579	0.486124	0.426265	0.439106
GSE24450_GSM602520	0.129697	0.497336	0.521183	0.688704	0.581939	0.593457	0.389569	0.628129	0.668602	0.647384	0.64264	0.4152	0.479942	0.653777	0.545892	0.653243	0.18734	0.715429	0.533962	0.485823	0.478763	0.394336	0.497463
GSE42568_GSM1045208	0.162581	0.513698	0.541297	0.662124	0.580121	0.619628	0.213902	0.611359	0.503824	0.660506	0.597982	0.399119	0.369139	0.609728	0.516791	0.594136	0.125453	0.74288	0.415744	0.445974	0.494002	0.357094	0.537198
GSE42568_GSM1045209	0.176061	0.403873	0.475363	0.655463	0.57134	0.617068	0.327425	0.600997	0.441787	0.665762	0.583816	0.404618	0.399941	0.636059	0.509334	0.646736	0.145502	0.731325	0.486408	0.507419	0.514536	0.409028	0.439381
GSE42568_GSM1045210	0.173083	0.488856	0.525205	0.68593	0.58439	0.631442	0.235984	0.597303	0.485665	0.690803	0.600995	0.410377	0.39083	0.632595	0.520981	0.613198	0.116567	0.743104	0.425326	0.455105	0.501107	0.34939	0.513752
GSE42568_GSM1045211	0.187579	0.473913	0.518206	0.691026	0.622502	0.619452	0.330196	0.561991	0.478517	0.650752	0.603412	0.385792	0.471092	0.580783	0.570061	0.659747	0.172914	0.757173	0.460951	0.46518	0.511895	0.38954	0.472985
GSE42568_GSM1045212	0.334684	0.662355	0.690522	0.732973	0.607492	0.606149	0.303729	0.674119	0.547546	0.66814	0.82061	0.469189	0.483657	0.65436	0.60159	0.621215	0.106512	0.763593	0.650881	0.52896	0.572355	0.446399	0.497375
GSE42568_GSM1045213	0.321863	0.476399	0.598461	0.683813	0.673678	0.644564	0.308747	0.601516	0.595838	0.658422	0.692663	0.464042	0.449692	0.665461	0.563838	0.639623	0.153133	0.830186	0.541458	0.517599	0.539202	0.353323	0.511759
GSE42568_GSM1045214	0.885909	0.775716	0.862093	0.760341	0.711867	0.633274	0.48843	0.661164	0.812522	0.581009	0.797818	0.497559	0.392076	0.709206	0.630681	0.61335	0.111236	0.772154	0.616937	0.60208	0.605931	0.478299	0.437258
GSE42568_GSM1045215	0.217058	0.675175	0.726347	0.682516	0.661561	0.658943	0.334265	0.660346	0.626245	0.655757	0.736319	0.479568	0.520617	0.666061	0.577016	0.637692	0.112228	0.754364	0.592198	0.609302	0.564389	0.496971	0.504418
GSE42568_GSM1045216	0.487402	0.84825	0.819115	0.75685	0.669266	0.611523	0.325891	0.654014	0.758724	0.626996	0.84011	0.425533	0.56199	0.67185	0.613498	0.644806	0.0920161	0.784392	0.662944	0.537337	0.587507	0.437875	0.547161
GSE42568_GSM1045217	0.193091	0.376286	0.391298	0.683538	0.574029	0.579719	0.318919	0.538847	0.522717	0.664916	0.719116	0.364633	0.433289	0.657488	0.581138	0.587669	0.293525	0.722918	0.413158	0.450085	0.538518	0.476418	0.467359
GSE42568_GSM1045218	0.230404	0.502995	0.504145	0.629674	0.619085	0.610405	0.312672	0.624667	0.457322	0.659216	0.619045	0.366146	0.419299	0.679762	0.491468	0.584337	0.137085	0.766775	0.423334	0.46182	0.481799	0.392865	0.597199
GSE42568_GSM1045219	0.36754	0.591625	0.587465	0.646305	0.639335	0.60127	0.370846	0.626055	0.575802	0.66942	0.63543	0.37059	0.42208	0.658805	0.524337	0.599239	0.113345	0.780401	0.432048	0.511149	0.500352	0.383342	0.603289
GSE42568_GSM1045220	0.194587	0.510963	0.544294	0.630465	0.635818	0.575274	0.25662	0.608805	0.571631	0.640864	0.614311	0.364684	0.399321	0.662158	0.505707	0.603812	0.102154	0.780319	0.48558	0.509735	0.506644	0.4132	0.530987
GSE42568_GSM1045221	0.213332	0.564327	0.507171	0.676972	0.593811	0.617736	0.308927	0.542137	0.513811	0.686813	0.688205	0.486128	0.471475	0.674475	0.564073	0.613009	0.198539	0.782746	0.458655	0.469736	0.486346	0.39864	0.499077
GSE42568_GSM1045222	0.309779	0.527954	0.55922	0.660912	0.656879	0.588276	0.287482	0.631568	0.637681	0.659749	0.643529	0.405063	0.390551	0.638267	0.540822	0.625952	0.121428	0.813097	0.495611	0.500481	0.506381	0.418091	0.528204
GSE42568_GSM1045223	0.164829	0.429828	0.506937	0.647376	0.618259	0.631269	0.380925	0.633477	0.439485	0.688863	0.59981	0.403459	0.596093	0.606539	0.534473	0.629688	0.127683	0.79181	0.550374	0.522816	0.523808	0.354311	0.507979
GSE42568_GSM1045224	0.564019	0.613155	0.812282	0.750261	0.631387	0.786221	0.274865	0.611153	0.696996	0.624605	0.799014	0.514606	0.508557	0.716541	0.579094	0.63272	0.194372	0.735361	0.57475	0.612798	0.627558	0.459808	0.426971
GSE42568_GSM1045225	0.161966	0.54217	0.480929	0.664824	0.644333	0.569066	0.240729	0.659988	0.482866	0.702325	0.641374	0.358357	0.396376	0.636585	0.502051	0.587694	0.104098	0.763208	0.54822	0.48243	0.496317	0.397293	0.442297
GSE42568_GSM1045226	0.179963	0.393063	0.507751	0.680472	0.579651	0.593794	0.317563	0.605697	0.548123	0.664771	0.593345	0.425754	0.437803	0.647809	0.569727	0.661714	0.14576	0.803588	0.549417	0.494995	0.505156	0.358316	0.445102
GSE42568_GSM1045227	0.220751	0.546171	0.552716	0.680001	0.561304	0.655502	0.210541	0.689972	0.509429	0.662372	0.755655	0.413014	0.395298	0.63045	0.533273	0.610256	0.134057	0.705138	0.565207	0.50484	0.502255	0.361769	0.512811
GSE42568_GSM1045228	0.146417	0.392167	0.49663	0.639219	0.583382	0.670104	0.32137	0.612824	0.515856	0.6858	0.531891	0.399211	0.395117	0.60138	0.529558	0.615404	0.134726	0.775945	0.459571	0.500993	0.510404	0.436701	0.448573
GSE42568_GSM1045229	0.383176	0.629263	0.612157	0.693612	0.659246	0.599641	0.285908	0.65428	0.647569	0.669112	0.827262	0.427211	0.41182	0.641789	0.588609	0.60997	0.166894	0.806319	0.625251	0.556379	0.55952	0.390912	0.511847
GSE42568_GSM1045230	0.306408	0.604987	0.623652	0.636046	0.653341	0.603647	0.236684	0.623098	0.557934	0.688208	0.624424	0.382306	0.419979	0.650179	0.512348	0.596713	0.0963227	0.759905	0.514599	0.460941	0.526235	0.327917	0.565089
GSE42568_GSM1045231	0.452302	0.720034	0.80238	0.729997	0.665984	0.633848	0.345027	0.642677	0.70176	0.680087	0.838641	0.426135	0.448214	0.689748	0.586314	0.619234	0.17126	0.762004	0.550509	0.596137	0.560799	0.426176	0.439827
GSE42568_GSM1045232	0.169889	0.534493	0.603409	0.667878	0.612097	0.664696	0.336778	0.619831	0.542805	0.657091	0.621852	0.434309	0.369298	0.623947	0.547345	0.636364	0.19597	0.732594	0.478837	0.509788	0.540973	0.446162	0.462952
GSE42568_GSM1045233	0.221754	0.505091	0.523779	0.679455	0.642411	0.63496	0.319076	0.577192	0.582691	0.64251	0.661555	0.381491	0.388513	0.65635	0.563105	0.630496	0.19889	0.777325	0.489817	0.494684	0.518081	0.377931	0.443387
GSE42568_GSM1045234	0.140999	0.529817	0.490152	0.65027	0.646643	0.644591	0.203767	0.611097	0.525155	0.648016	0.672295	0.370957	0.367305	0.610283	0.498952	0.592623	0.172288	0.770674	0.445778	0.454873	0.521014	0.517462	0.50117
GSE42568_GSM1045235	0.252681	0.556698	0.593075	0.671679	0.660287	0.657899	0.269495	0.62627	0.540822	0.667958	0.636638	0.405423	0.380813	0.643044	0.539829	0.607144	0.0925911	0.750895	0.494682	0.512972	0.511701	0.368137	0.533375
GSE42568_GSM1045236	0.255282	0.397204	0.53469	0.674115	0.631346	0.639868	0.331687	0.651371	0.622133	0.67984	0.693458	0.477875	0.60232	0.654957	0.566277	0.653238	0.121772	0.828366	0.562114	0.58424	0.549954	0.440078	0.454079
GSE42568_GSM1045237	0.514085	0.706034	0.749744	0.694506	0.649098	0.677656	0.417363	0.598628	0.663934	0.620208	0.767493	0.409401	0.427792	0.667889	0.540756	0.620947	0.113144	0.783553	0.560198	0.561677	0.568399	0.368885	0.493586
GSE42568_GSM1045238	0.174166	0.434745	0.541345	0.669977	0.612062	0.670449	0.25473	0.631708	0.473033	0.615081	0.623615	0.446422	0.476348	0.650697	0.557728	0.64531	0.136878	0.718446	0.474411	0.459435	0.487036	0.392734	0.470716
GSE42568_GSM1045239	0.34359	0.620344	0.716965	0.668124	0.658361	0.608004	0.25067	0.630188	0.602507	0.660066	0.760674	0.386507	0.488026	0.642896	0.57057	0.633602	0.129592	0.812545	0.552557	0.550807	0.527325	0.364209	0.491828
GSE42568_GSM1045240	0.271315	0.483237	0.577675	0.690234	0.640393	0.634855	0.367452	0.597938	0.589212	0.650103	0.622761	0.394357	0.53819	0.606197	0.528794	0.618843	0.142533	0.796242	0.477707	0.498626	0.522325	0.371952	0.513237
GSE42568_GSM1045241	0.421052	0.689478	0.785982	0.694309	0.607568	0.577574	0.326354	0.63961	0.539119	0.620221	0.677547	0.397918	0.552381	0.619885	0.517873	0.635688	0.134954	0.761411	0.4982	0.540086	0.538019	0.356383	0.487165
GSE42568_GSM1045242	0.191175	0.434622	0.520587	0.63696	0.615108	0.627879	0.294104	0.554522	0.440837	0.663442	0.601975	0.41501	0.406188	0.61639	0.517172	0.5822	0.173737	0.761763	0.432308	0.500178	0.535082	0.317072	0.449566
GSE42568_GSM1045243	0.204827	0.383682	0.508681	0.642945	0.642637	0.606783	0.316795	0.559349	0.513512	0.619009	0.628925	0.370995	0.406323	0.644655	0.525312	0.632177	0.242009	0.782692	0.389575	0.485035	0.506899	0.357143	0.453013
GSE42568_GSM1045244	0.187469	0.466596	0.547447	0.702456	0.580498	0.649917	0.257831	0.530792	0.517071	0.689426	0.692294	0.436111	0.425939	0.621736	0.541951	0.648945	0.0843545	0.751199	0.516982	0.509096	0.500899	0.402267	0.429902
GSE42568_GSM1045245	0.158988	0.429746	0.51416	0.673674	0.600983	0.616489	0.193087	0.606371	0.509305	0.680016	0.660716	0.392573	0.394105	0.639365	0.533143	0.613298	0.187418	0.779821	0.579707	0.503512	0.487492	0.364934	0.417012
GSE42568_GSM1045246	0.149552	0.450611	0.49098	0.657285	0.57544	0.659132	0.304384	0.618226	0.518722	0.642594	0.569309	0.373764	0.457472	0.671942	0.545885	0.617042	0.119747	0.776687	0.450065	0.498183	0.500452	0.448263	0.44805
GSE42568_GSM1045247	0.144595	0.434414	0.506103	0.629171	0.628967	0.614424	0.313286	0.608828	0.552659	0.696045	0.516481	0.403332	0.421179	0.704335	0.486778	0.602024	0.230527	0.80841	0.509592	0.460759	0.457239	0.337319	0.437975
GSE42568_GSM1045248	0.220156	0.647094	0.472786	0.759841	0.621333	0.611262	0.228727	0.622313	0.519882	0.693778	0.747784	0.456941	0.54063	0.659025	0.576033	0.643501	0.356458	0.738866	0.63101	0.52806	0.574141	0.52618	0.457397
GSE42568_GSM1045249	0.148417	0.426972	0.492271	0.657672	0.60877	0.657377	0.32889	0.578589	0.555803	0.68814	0.583646	0.391184	0.443336	0.657944	0.524009	0.624254	0.232352	0.797019	0.469653	0.457949	0.491934	0.364883	0.423409
GSE42568_GSM1045250	0.202172	0.504993	0.495595	0.656477	0.637655	0.665825	0.219458	0.556211	0.483623	0.687095	0.641099	0.364153	0.423328	0.627951	0.488467	0.601056	0.445307	0.738448	0.393786	0.47217	0.481993	0.348294	0.619524
GSE42568_GSM1045251	0.15302	0.323497	0.478514	0.631914	0.573263	0.571905	0.363462	0.586628	0.526971	0.713021	0.525852	0.35505	0.447111	0.613117	0.5299	0.621974	0.161871	0.809403	0.446211	0.468807	0.491654	0.342589	0.475797
GSE42568_GSM1045252	0.260042	0.525262	0.565032	0.719738	0.643819	0.644052	0.45901	0.791211	0.59488	0.708794	0.897862	0.71152	0.760478	0.749233	0.695109	0.65326	0.146308	0.768698	0.768394	0.695021	0.637595	0.548635	0.429219
GSE42568_GSM1045253	0.189458	0.402208	0.526131	0.637377	0.654988	0.717518	0.284995	0.601582	0.630323	0.665598	0.660196	0.39806	0.426501	0.687301	0.532923	0.637081	0.186999	0.756115	0.476599	0.483503	0.49033	0.358608	0.43894
GSE42568_GSM1045254	0.162171	0.433741	0.508008	0.66388	0.591178	0.609253	0.287645	0.602503	0.449254	0.642801	0.577408	0.414221	0.362223	0.633134	0.504595	0.616647	0.101841	0.736368	0.472906	0.459623	0.47229	0.382639	0.415552
GSE42568_GSM1045255	0.225291	0.442128	0.562943	0.653279	0.622267	0.684467	0.347258	0.568536	0.482982	0.678871	0.504265	0.374705	0.466711	0.65379	0.510744	0.604783	0.139776	0.746753	0.40668	0.473474	0.495262	0.4627	0.482826
GSE42568_GSM1045256	0.173021	0.467938	0.524643	0.64129	0.622982	0.649976	0.377327	0.619615	0.526289	0.664551	0.495933	0.383309	0.504731	0.634825	0.536194	0.613065	0.131371	0.763	0.434471	0.459672	0.505999	0.419408	0.519103
GSE42568_GSM1045257	0.162864	0.371347	0.492073	0.629586	0.60118	0.637105	0.304593	0.57859	0.456962	0.637576	0.583216	0.371485	0.379582	0.618781	0.48577	0.577302	0.122697	0.712077	0.459507	0.435748	0.464162	0.394633	0.476574
GSE42568_GSM1045258	0.41738	0.684767	0.774103	0.689845	0.628342	0.644947	0.351406	0.650788	0.618418	0.642108	0.804184	0.400387	0.471308	0.674694	0.543323	0.64331	0.106747	0.805947	0.563655	0.540447	0.537329	0.412368	0.502582
GSE42568_GSM1045259	0.223892	0.524717	0.509881	0.685927	0.638447	0.614381	0.356258	0.58581	0.500938	0.645577	0.581637	0.350406	0.417566	0.599892	0.496585	0.617835	0.130675	0.806302	0.452391	0.485538	0.492915	0.448001	0.518005
GSE42568_GSM1045260	0.157978	0.418312	0.505738	0.644065	0.662904	0.627742	0.430134	0.600457	0.507118	0.658398	0.575019	0.417814	0.476123	0.715881	0.484047	0.611812	0.233965	0.761585	0.509352	0.467328	0.4725	0.350366	0.418824
GSE42568_GSM1045261	0.161761	0.590311	0.504964	0.642477	0.613391	0.56326	0.404166	0.636893	0.382534	0.631968	0.56084	0.397047	0.410784	0.620236	0.473774	0.54777	0.105458	0.727706	0.414214	0.478992	0.479113	0.349873	0.576071
GSE42568_GSM1045262	0.161583	0.418138	0.476252	0.646371	0.571691	0.619411	0.404744	0.59876	0.454337	0.689794	0.5585	0.400821	0.393416	0.656737	0.487532	0.578405	0.248752	0.747148	0.470727	0.444616	0.480159	0.448928	0.419625
GSE42568_GSM1045263	0.171372	0.513859	0.517921	0.715022	0.585875	0.626159	0.21579	0.597716	0.614517	0.631605	0.724873	0.374902	0.499723	0.631343	0.548167	0.600749	0.129555	0.762199	0.461967	0.521692	0.505765	0.337244	0.472938
GSE42568_GSM1045264	0.215652	0.558746	0.567113	0.727286	0.63375	0.587292	0.235809	0.663906	0.691276	0.680593	0.791706	0.486533	0.435379	0.673034	0.603583	0.593027	0.104333	0.770493	0.606596	0.47728	0.591909	0.437876	0.471842
GSE42568_GSM1045265	0.160194	0.412829	0.511316	0.652274	0.583269	0.588954	0.366305	0.596273	0.45421	0.669388	0.597238	0.394569	0.522138	0.629913	0.47633	0.610141	0.113494	0.786208	0.468244	0.496936	0.496689	0.389763	0.442777
GSE42568_GSM1045266	0.875636	0.809484	0.828311	0.754139	0.702323	0.628552	0.460912	0.664148	0.810587	0.58607	0.764867	0.498786	0.411775	0.765148	0.632943	0.592916	0.116081	0.748292	0.620342	0.618774	0.603869	0.489038	0.458576
GSE42568_GSM1045267	0.172427	0.323608	0.491257	0.614448	0.583104	0.564826	0.294635	0.592365	0.568635	0.661665	0.552173	0.363316	0.509155	0.634226	0.501948	0.620485	0.230674	0.776918	0.449378	0.489749	0.470738	0.379922	0.50566
GSE42568_GSM1045268	0.171811	0.594572	0.634824	0.652528	0.654761	0.628999	0.350934	0.602957	0.494255	0.70286	0.621429	0.399318	0.489802	0.66255	0.538308	0.60758	0.105288	0.759367	0.519954	0.529323	0.533296	0.410882	0.475471
GSE42568_GSM1045269	0.526533	0.639982	0.743539	0.745866	0.646726	0.580462	0.340706	0.708576	0.753321	0.663976	0.876161	0.482833	0.463825	0.676167	0.647085	0.659102	0.154245	0.824924	0.681316	0.629651	0.606303	0.456281	0.502257
GSE42568_GSM1045270	0.210625	0.5736	0.52761	0.671237	0.597558	0.563773	0.261853	0.642102	0.570655	0.673855	0.705103	0.381134	0.446742	0.687379	0.521268	0.578556	0.0899128	0.795085	0.527021	0.504535	0.555321	0.426912	0.545772
GSE42568_GSM1045271	0.227225	0.7167	0.73201	0.669636	0.653944	0.642036	0.288637	0.615525	0.556869	0.674537	0.754642	0.427134	0.401152	0.634296	0.547295	0.613694	0.115884	0.73747	0.524522	0.548295	0.549532	0.359394	0.570375
GSE42568_GSM1045272	0.169602	0.418598	0.509698	0.63013	0.57847	0.657019	0.31561	0.603884	0.431455	0.664648	0.665412	0.436657	0.401216	0.650363	0.517769	0.615006	0.182189	0.778789	0.489831	0.484307	0.480492	0.41872	0.498336
GSE42568_GSM1045273	0.157925	0.50463	0.507501	0.670395	0.671256	0.608795	0.317507	0.632777	0.526856	0.640115	0.555113	0.410556	0.376948	0.636492	0.472625	0.614482	0.118051	0.717309	0.444835	0.459176	0.506308	0.391135	0.455436
GSE42568_GSM1045274	0.163391	0.539856	0.490459	0.648464	0.570065	0.597788	0.255039	0.544911	0.56719	0.60604	0.593431	0.350046	0.41209	0.66932	0.516854	0.561608	0.100286	0.72516	0.356349	0.41044	0.482265	0.440517	0.507919
GSE42568_GSM1045275	0.175605	0.556632	0.599041	0.700828	0.647522	0.626343	0.214248	0.63236	0.474807	0.679607	0.685974	0.413533	0.370536	0.666884	0.512866	0.597626	0.105426	0.758803	0.45029	0.503865	0.508322	0.377755	0.517107
GSE42568_GSM1045276	0.186309	0.405445	0.516162	0.665461	0.590681	0.573597	0.270492	0.544577	0.481249	0.694312	0.669452	0.398266	0.409186	0.661589	0.512743	0.680391	0.241387	0.760492	0.467652	0.476744	0.489879	0.384367	0.407587
GSE42568_GSM1045277	0.165232	0.511458	0.594194	0.654639	0.595367	0.638167	0.284674	0.596359	0.531019	0.658065	0.612647	0.378482	0.397525	0.631722	0.515109	0.598887	0.10443	0.759149	0.476523	0.508525	0.524509	0.488714	0.424482
GSE42568_GSM1045278	0.256754	0.487291	0.581556	0.678938	0.607187	0.607213	0.275372	0.653396	0.580691	0.627508	0.652986	0.440021	0.457751	0.640919	0.572318	0.648891	0.104472	0.795194	0.633348	0.584471	0.553007	0.374155	0.45716
GSE42568_GSM1045279	0.153336	0.333836	0.469288	0.626585	0.584076	0.569946	0.311226	0.627327	0.50411	0.650413	0.499839	0.36472	0.529513	0.615951	0.521331	0.608973	0.133777	0.787441	0.444272	0.49986	0.481646	0.347055	0.495769
GSE42568_GSM1045280	0.33776	0.356731	0.54957	0.635449	0.658626	0.618158	0.282532	0.620042	0.482491	0.671964	0.568551	0.414819	0.525026	0.627322	0.526607	0.624258	0.121887	0.803683	0.46241	0.491799	0.516783	0.352953	0.523495
GSE42568_GSM1045281	0.188734	0.713116	0.714072	0.641777	0.581577	0.613931	0.264668	0.625174	0.561568	0.661109	0.663416	0.380067	0.381151	0.643425	0.526395	0.609344	0.103849	0.765047	0.521133	0.510348	0.524044	0.389008	0.572962
GSE42568_GSM1045282	0.208042	0.410248	0.420589	0.664833	0.574399	0.52615	0.358395	0.54052	0.498445	0.696365	0.527247	0.315172	0.419947	0.635709	0.469443	0.560712	0.106877	0.795254	0.362452	0.457751	0.48489	0.379099	0.43097
GSE42568_GSM1045283	0.315301	0.593963	0.573184	0.690477	0.655032	0.574028	0.343662	0.598427	0.614567	0.68242	0.759581	0.408236	0.421976	0.662655	0.546917	0.599538	0.156175	0.775621	0.524389	0.576763	0.554796	0.409708	0.5044
GSE42568_GSM1045284	0.163638	0.503193	0.508262	0.645578	0.601582	0.610788	0.257745	0.608949	0.415947	0.686406	0.591352	0.330202	0.360661	0.667559	0.484211	0.575906	0.131552	0.762616	0.3986	0.450561	0.465831	0.387103	0.468302
GSE42568_GSM1045285	0.317962	0.61153	0.660995	0.675156	0.599439	0.568617	0.250227	0.638543	0.651745	0.695601	0.730361	0.362779	0.359911	0.631175	0.516224	0.652943	0.104508	0.761026	0.52173	0.498633	0.517959	0.440728	0.530809
GSE42568_GSM1045286	0.171172	0.515385	0.537644	0.681347	0.664446	0.610547	0.248755	0.630732	0.538497	0.669994	0.631298	0.385243	0.374557	0.623233	0.551608	0.608353	0.135201	0.770009	0.462475	0.492528	0.517827	0.372591	0.511469
GSE42568_GSM1045287	0.241594	0.406683	0.465502	0.605382	0.655244	0.62489	0.24443	0.574458	0.408519	0.710066	0.510892	0.316371	0.406723	0.630327	0.470295	0.593741	0.0878961	0.792706	0.397951	0.505026	0.458163	0.402772	0.536342
GSE42568_GSM1045288	0.224223	0.361943	0.481292	0.644928	0.585396	0.573671	0.28015	0.588166	0.422082	0.648997	0.576032	0.449785	0.405778	0.562614	0.554446	0.658998	0.209098	0.739903	0.399632	0.465724	0.495565	0.396667	0.479592
GSE42568_GSM1045289	0.190024	0.443385	0.52764	0.641496	0.642761	0.553477	0.210769	0.609458	0.493509	0.66368	0.56668	0.357975	0.385573	0.629542	0.498477	0.599636	0.114154	0.78634	0.449913	0.494327	0.479211	0.427613	0.532858
GSE42568_GSM1045290	0.184973	0.514094	0.526098	0.69843	0.679459	0.578075	0.43147	0.723883	0.637449	0.688362	0.771348	0.55422	0.486588	0.699016	0.596783	0.635358	0.236641	0.779502	0.671978	0.599412	0.554837	0.491247	0.491414
GSE42568_GSM1045291	0.174581	0.435695	0.500119	0.64631	0.676159	0.646207	0.342756	0.58739	0.428325	0.624583	0.509101	0.35708	0.362026	0.648012	0.498898	0.596759	0.257519	0.723193	0.422989	0.420707	0.479358	0.363725	0.455126
GSE42568_GSM1045292	0.251545	0.457281	0.513112	0.648699	0.621042	0.690307	0.33508	0.61354	0.531602	0.630033	0.654132	0.381103	0.468314	0.66402	0.523201	0.623955	0.286339	0.760962	0.4147	0.519623	0.504171	0.338171	0.444005
GSE42568_GSM1045293	0.173646	0.499658	0.499814	0.69743	0.643927	0.60827	0.262677	0.573445	0.470632	0.630675	0.529772	0.369913	0.406897	0.627874	0.532073	0.569698	0.105725	0.810138	0.432423	0.530513	0.513816	0.433022	0.521463
GSE42568_GSM1045294	0.187207	0.390886	0.505655	0.604594	0.631919	0.553951	0.245632	0.528929	0.438203	0.692964	0.488902	0.420916	0.391571	0.612104	0.445912	0.55345	0.0692719	0.766069	0.329648	0.444536	0.463708	0.353412	0.510563
GSE42568_GSM1045295	0.170925	0.352048	0.497606	0.653719	0.611115	0.603691	0.281016	0.617148	0.479349	0.640501	0.562726	0.394736	0.47918	0.60846	0.51101	0.633067	0.181693	0.780412	0.494181	0.505589	0.496343	0.426884	0.505314
GSE42568_GSM1045296	0.176895	0.602828	0.531902	0.776754	0.645255	0.601677	0.23319	0.627498	0.458946	0.665096	0.606808	0.404015	0.355338	0.641458	0.542421	0.582938	0.0812357	0.717463	0.500407	0.460355	0.52895	0.426961	0.500347
GSE42568_GSM1045297	0.15601	0.42001	0.492043	0.659843	0.699164	0.645924	0.336327	0.609012	0.483332	0.676901	0.541127	0.396972	0.401297	0.663875	0.482455	0.591596	0.148321	0.760269	0.444478	0.445067	0.455264	0.369499	0.44795
GSE42568_GSM1045298	0.353851	0.726487	0.783612	0.814566	0.718054	0.648077	0.315299	0.733714	0.695438	0.672996	0.91981	0.577752	0.489966	0.700528	0.641712	0.677741	0.131234	0.793137	0.771207	0.608058	0.635962	0.506846	0.594396
GSE42568_GSM1045299	0.158941	0.379411	0.479612	0.671699	0.623794	0.59887	0.320536	0.561684	0.560215	0.680108	0.655806	0.374116	0.378427	0.638102	0.522682	0.630289	0.141057	0.763771	0.491173	0.459871	0.489321	0.387977	0.489224
GSE42568_GSM1045300	0.158227	0.39471	0.462852	0.653164	0.59266	0.633244	0.244413	0.555094	0.477904	0.631023	0.524637	0.346777	0.481651	0.670026	0.502158	0.588375	0.244432	0.723435	0.356377	0.423141	0.462464	0.40825	0.42137
GSE42568_GSM1045301	0.186316	0.389955	0.466719	0.662488	0.592244	0.564378	0.378749	0.585325	0.55836	0.705998	0.601896	0.422273	0.482661	0.573694	0.524445	0.702603	0.156	0.773738	0.480674	0.488984	0.514922	0.325629	0.497914
GSE42568_GSM1045302	0.243042	0.411148	0.455703	0.62214	0.613881	0.645148	0.294808	0.52706	0.491191	0.646099	0.718223	0.397283	0.370235	0.648531	0.56499	0.601578	0.336971	0.740912	0.45507	0.514874	0.535127	0.436266	0.461764
GSE42568_GSM1045303	0.182688	0.538017	0.607875	0.657696	0.657938	0.603938	0.311251	0.626348	0.575142	0.674846	0.62103	0.366168	0.419661	0.618956	0.524945	0.60881	0.105422	0.758792	0.490235	0.502921	0.493567	0.400835	0.55588
GSE42568_GSM1045304	0.168103	0.463658	0.546746	0.639259	0.60789	0.644367	0.376735	0.60096	0.552107	0.655315	0.642243	0.377655	0.512998	0.645412	0.517926	0.64751	0.240637	0.74118	0.47851	0.527345	0.496971	0.347164	0.478701
GSE42568_GSM1045305	0.181488	0.397506	0.519957	0.644249	0.567354	0.634132	0.325761	0.584662	0.468755	0.673815	0.534214	0.366214	0.410914	0.647052	0.494086	0.622175	0.3209	0.713518	0.428861	0.437754	0.463381	0.352338	0.418429
GSE42568_GSM1045306	0.426201	0.551127	0.711236	0.703483	0.651482	0.650451	0.252011	0.666757	0.689901	0.708101	0.734355	0.45052	0.362592	0.645574	0.562158	0.617471	0.117242	0.747044	0.562578	0.504737	0.527729	0.369823	0.454664
GSE42568_GSM1045307	0.179318	0.43159	0.50836	0.662136	0.63519	0.586462	0.279339	0.6129	0.518155	0.662337	0.602593	0.38334	0.4425	0.615299	0.521112	0.605146	0.118053	0.770185	0.457565	0.495848	0.49694	0.391753	0.500479
GSE42568_GSM1045308	0.157705	0.337966	0.468429	0.608004	0.598945	0.561659	0.27015	0.578377	0.448108	0.645704	0.513976	0.363977	0.513951	0.625549	0.481665	0.624059	0.204541	0.744482	0.417546	0.450338	0.468714	0.441473	0.468419
GSE42568_GSM1045309	0.158017	0.433769	0.509419	0.657669	0.58933	0.603192	0.279875	0.622898	0.444855	0.730374	0.538633	0.404134	0.45158	0.621263	0.526227	0.615152	0.182132	0.747116	0.456591	0.489761	0.501282	0.455847	0.452717
GSE42568_GSM1045310	0.160202	0.37347	0.526513	0.652959	0.620332	0.629994	0.376497	0.60647	0.438508	0.640738	0.546021	0.390635	0.42171	0.679152	0.488785	0.599504	0.22982	0.75412	0.461004	0.450432	0.494315	0.378816	0.434821
GSE42568_GSM1045311	0.153192	0.406335	0.491926	0.652138	0.586114	0.644069	0.369353	0.633987	0.536619	0.651278	0.666785	0.40367	0.512262	0.63645	0.533914	0.61093	0.100721	0.787556	0.456171	0.505561	0.512359	0.3972	0.460568
GSE45255_GSM1100037	0.348973	0.553424	0.678923	0.667759	0.64471	0.616749	0.210352	0.601604	0.532672	0.640519	0.755754	0.384362	0.404173	0.658948	0.52514	0.602927	0.157517	0.804645	0.478606	0.522937	0.542215	0.380848	0.491062
GSE45255_GSM1100038	0.249798	0.588151	0.622943	0.684742	0.652422	0.595178	0.286585	0.680674	0.621355	0.661165	0.73669	0.392544	0.424809	0.65717	0.564585	0.6079	0.143314	0.753894	0.496033	0.502803	0.529422	0.398778	0.555069
GSE45255_GSM1100039	0.115362	0.397276	0.469456	0.631565	0.635623	0.62808	0.308071	0.595814	0.432456	0.637635	0.522356	0.360257	0.415364	0.684934	0.498994	0.605691	0.185641	0.738599	0.401229	0.440654	0.471159	0.439734	0.451405
GSE45255_GSM1100040	0.124774	0.453407	0.455577	0.637523	0.584321	0.614568	0.300308	0.633315	0.542059	0.677058	0.481494	0.425648	0.409545	0.657669	0.49808	0.627516	0.144422	0.76858	0.45706	0.451219	0.490773	0.370889	0.474845
GSE45255_GSM1100041	0.393017	0.437549	0.583662	0.60342	0.627811	0.534881	0.237015	0.570004	0.647315	0.656865	0.659705	0.410831	0.548685	0.581521	0.551604	0.615088	0.230296	0.71988	0.543554	0.514674	0.562561	0.502799	0.608675
GSE45255_GSM1100042	0.495331	0.437218	0.550211	0.679997	0.637385	0.531146	0.368551	0.597587	0.694555	0.669677	0.712747	0.44586	0.575146	0.619938	0.578583	0.624813	0.332942	0.679158	0.536316	0.554124	0.563298	0.439588	0.603282
GSE45255_GSM1100043	0.280119	0.572301	0.610839	0.686386	0.68301	0.687562	0.30349	0.608011	0.618963	0.666077	0.76902	0.426781	0.434444	0.672929	0.572408	0.619167	0.160335	0.778729	0.53664	0.548308	0.553972	0.447859	0.504828
GSE45255_GSM1100044	0.250862	0.493776	0.606053	0.636667	0.659369	0.64213	0.356884	0.562881	0.428146	0.644291	0.666424	0.360059	0.46317	0.643368	0.547549	0.591226	0.164114	0.769634	0.440944	0.514205	0.553242	0.322894	0.446961
GSE45255_GSM1100045	0.329702	0.469687	0.56549	0.701845	0.657949	0.612132	0.301256	0.647861	0.528565	0.66593	0.756201	0.476439	0.435863	0.663905	0.586897	0.635303	0.159899	0.807509	0.566798	0.563267	0.562373	0.41639	0.406937
GSE45255_GSM1100046	0.145962	0.381499	0.509026	0.666389	0.585002	0.606283	0.188013	0.558129	0.533049	0.663316	0.695729	0.379116	0.44409	0.620232	0.48811	0.621187	0.182664	0.766412	0.440459	0.480734	0.495787	0.438209	0.433969
GSE45255_GSM1100047	0.184926	0.493927	0.549685	0.633426	0.6021	0.620839	0.380743	0.595317	0.453237	0.67794	0.569405	0.354029	0.497934	0.667407	0.491338	0.613427	0.157166	0.76925	0.461546	0.46252	0.488418	0.428396	0.449668
GSE45255_GSM1100048	0.203607	0.420189	0.495816	0.626506	0.588379	0.66594	0.355058	0.617077	0.443362	0.666779	0.577244	0.396017	0.508039	0.654756	0.557201	0.604724	0.120335	0.761611	0.473514	0.502495	0.502755	0.367493	0.412905
GSE45255_GSM1100049	0.207613	0.486899	0.631082	0.640351	0.664197	0.678806	0.297052	0.643268	0.639378	0.671622	0.745181	0.469731	0.504371	0.632086	0.608633	0.626407	0.136391	0.729514	0.508113	0.547579	0.554539	0.397804	0.510082
GSE45255_GSM1100050	0.244279	0.581995	0.599766	0.677336	0.677972	0.634258	0.336236	0.617177	0.553705	0.637665	0.687479	0.395948	0.415943	0.648248	0.514924	0.61716	0.131411	0.782153	0.546745	0.512129	0.51901	0.392383	0.4088
GSE45255_GSM1100051	0.256695	0.393991	0.55306	0.622981	0.595357	0.64934	0.200586	0.574538	0.381422	0.628238	0.528932	0.365982	0.488725	0.657567	0.485608	0.638898	0.174363	0.774136	0.453161	0.468062	0.502551	0.366976	0.472933
GSE45255_GSM1100052	0.340272	0.655362	0.720128	0.686161	0.673264	0.605885	0.261328	0.643249	0.603002	0.629911	0.727776	0.444071	0.446306	0.660571	0.57033	0.616143	0.10126	0.793298	0.554332	0.553622	0.541408	0.387721	0.431148
GSE45255_GSM1100053	0.192336	0.485298	0.542853	0.683896	0.611921	0.604704	0.277567	0.58613	0.467002	0.674903	0.642278	0.425508	0.397135	0.650241	0.525624	0.63432	0.28758	0.77326	0.462786	0.484893	0.490314	0.466465	0.436354
GSE45255_GSM1100054	0.191162	0.363113	0.535701	0.621252	0.6392	0.625247	0.293737	0.621529	0.399394	0.695026	0.594453	0.383489	0.481916	0.671857	0.549913	0.624407	0.150638	0.801336	0.526475	0.504984	0.480386	0.415827	0.495749
GSE45255_GSM1100055	0.109569	0.401523	0.495964	0.664361	0.578304	0.625868	0.387368	0.611697	0.579993	0.663625	0.675804	0.354077	0.505711	0.678111	0.472485	0.595534	0.116127	0.729075	0.436856	0.470554	0.47119	0.417788	0.435333
GSE45255_GSM1100056	0.25282	0.590046	0.700026	0.695929	0.647758	0.598713	0.267654	0.626956	0.569514	0.677173	0.749544	0.412432	0.411214	0.626684	0.586339	0.651707	0.171946	0.761269	0.563306	0.53859	0.559303	0.424672	0.514175
GSE45255_GSM1100057	0.30827	0.502704	0.553638	0.739662	0.650248	0.601891	0.363044	0.720972	0.676754	0.71569	0.852314	0.593784	0.656919	0.696566	0.66262	0.655986	0.21887	0.798197	0.71243	0.658126	0.597374	0.479642	0.432774
GSE45255_GSM1100058	0.367857	0.607148	0.698115	0.685755	0.674123	0.579446	0.262694	0.646122	0.602515	0.698423	0.715327	0.45692	0.505603	0.644534	0.595305	0.644314	0.153279	0.755357	0.532687	0.531289	0.538838	0.341628	0.488687
GSE45255_GSM1100059	0.199128	0.566966	0.598523	0.705509	0.601853	0.644677	0.32828	0.619229	0.635826	0.715322	0.603184	0.388579	0.464893	0.635645	0.548307	0.625894	0.103905	0.755003	0.480947	0.501293	0.51942	0.393739	0.509784
GSE45255_GSM1100060	0.432958	0.703565	0.827733	0.716672	0.685208	0.657708	0.38665	0.627078	0.709729	0.682265	0.83331	0.411601	0.533017	0.645257	0.606054	0.62765	0.0774105	0.769111	0.583521	0.589611	0.598016	0.412941	0.515681
GSE45255_GSM1100061	0.396672	0.602002	0.684853	0.703701	0.606942	0.641615	0.222988	0.625055	0.656941	0.643688	0.750296	0.461851	0.459897	0.668585	0.599405	0.652341	0.139445	0.793371	0.533267	0.55065	0.547128	0.417715	0.468817
GSE45255_GSM1100062	0.138584	0.440179	0.482721	0.662133	0.612779	0.619748	0.256021	0.592498	0.415249	0.658429	0.621223	0.41448	0.431641	0.639313	0.522364	0.61388	0.136509	0.782555	0.489927	0.507473	0.510823	0.390469	0.433596
GSE45255_GSM1100063	0.125339	0.457474	0.496747	0.688914	0.612155	0.666155	0.329852	0.647808	0.455005	0.661282	0.693786	0.412984	0.441404	0.655413	0.585192	0.636236	0.099297	0.76649	0.55878	0.537444	0.540447	0.418727	0.484011
GSE45255_GSM1100064	0.124755	0.385618	0.473658	0.645564	0.611029	0.600792	0.30078	0.573787	0.528178	0.657398	0.532554	0.331239	0.35498	0.638635	0.466854	0.602679	0.144604	0.792634	0.411444	0.462081	0.485623	0.407113	0.418581
GSE45255_GSM1100065	0.216272	0.48794	0.55714	0.653887	0.623433	0.61912	0.224067	0.622887	0.561505	0.688602	0.608091	0.394878	0.403581	0.633997	0.570685	0.624145	0.168602	0.759136	0.480489	0.494919	0.526901	0.391261	0.494402
GSE45255_GSM1100066	0.213221	0.468245	0.583492	0.707299	0.607858	0.587692	0.326199	0.631769	0.568346	0.652898	0.748568	0.489687	0.56318	0.658663	0.629971	0.641018	0.131852	0.803979	0.604866	0.578355	0.555086	0.399082	0.432444
GSE45255_GSM1100067	0.250853	0.436207	0.588635	0.585196	0.659235	0.631162	0.288128	0.600487	0.619615	0.677309	0.592344	0.387147	0.458904	0.629128	0.524483	0.611559	0.122331	0.796947	0.452482	0.481077	0.542931	0.36956	0.48584
GSE45255_GSM1100068	0.12226	0.376784	0.469921	0.658374	0.59361	0.600043	0.346762	0.550977	0.529956	0.715112	0.50533	0.353351	0.401937	0.630904	0.496552	0.600316	0.165356	0.785253	0.449413	0.44207	0.483443	0.444341	0.434399
GSE45255_GSM1100069	0.0845613	0.432946	0.462565	0.664539	0.550102	0.586257	0.239353	0.569211	0.540167	0.67155	0.573766	0.368782	0.359876	0.639929	0.488173	0.601191	0.0303133	0.760247	0.412875	0.44202	0.474001	0.434933	0.460789
GSE45255_GSM1100070	0.125502	0.409503	0.484238	0.666867	0.524576	0.630417	0.217958	0.57594	0.545009	0.676839	0.553371	0.382591	0.487785	0.665091	0.468511	0.617287	0.195901	0.74516	0.419011	0.420559	0.4963	0.354352	0.506452
GSE45255_GSM1100071	0.243918	0.482067	0.528869	0.654792	0.641291	0.644235	0.290837	0.623044	0.463502	0.649328	0.593111	0.414893	0.424118	0.644298	0.471217	0.62314	0.113797	0.762935	0.473174	0.481221	0.516562	0.372151	0.453253
GSE45255_GSM1100072	0.130958	0.44362	0.497702	0.660641	0.581663	0.614723	0.371471	0.59252	0.579686	0.644736	0.579416	0.396349	0.436031	0.623058	0.520296	0.626091	0.0818055	0.745672	0.456163	0.48535	0.504873	0.361643	0.399521
GSE45255_GSM1100073	0.318322	0.476457	0.614239	0.652264	0.625886	0.58274	0.327906	0.602023	0.510471	0.660375	0.621112	0.37375	0.468436	0.655825	0.539411	0.600427	0.123627	0.810731	0.463997	0.52198	0.535134	0.426098	0.496827
GSE45255_GSM1100074	0.198693	0.341046	0.472517	0.650374	0.641034	0.605544	0.332675	0.599407	0.541114	0.657484	0.50472	0.346634	0.3997	0.621098	0.491553	0.607196	0.21938	0.793018	0.410558	0.473334	0.490431	0.367994	0.477541
GSE45255_GSM1100075	0.225094	0.450211	0.538641	0.619101	0.644527	0.668724	0.317417	0.587029	0.464798	0.668946	0.629811	0.334277	0.36945	0.669888	0.497429	0.571177	0.183215	0.776515	0.410375	0.430143	0.491098	0.345686	0.467272
GSE45255_GSM1100076	0.310646	0.510825	0.545276	0.689598	0.647669	0.564427	0.316384	0.619912	0.510126	0.696391	0.656773	0.431556	0.509968	0.657375	0.536525	0.628568	0.248177	0.823298	0.532262	0.562049	0.520719	0.454906	0.47125
GSE45255_GSM1100077	0.322846	0.6421	0.744758	0.675811	0.640152	0.650103	0.279234	0.634993	0.627539	0.618671	0.683337	0.436067	0.382461	0.650418	0.558283	0.667555	0.153273	0.761727	0.510948	0.53205	0.538136	0.352011	0.46259
GSE45255_GSM1100078	0.290108	0.551344	0.604532	0.672423	0.631486	0.632282	0.392165	0.628693	0.586105	0.677757	0.683958	0.387553	0.423503	0.712793	0.533946	0.622473	0.180185	0.797467	0.460625	0.49629	0.534285	0.352745	0.448609
GSE45255_GSM1100079	0.141497	0.385188	0.453257	0.657576	0.592293	0.638276	0.299539	0.542428	0.544434	0.698226	0.469202	0.405732	0.427053	0.688117	0.447992	0.60006	0.281376	0.747645	0.440051	0.420303	0.432222	0.406515	0.454834
GSE45255_GSM1100080	0.23414	0.497371	0.531296	0.658437	0.654158	0.64024	0.31668	0.585309	0.439338	0.680878	0.691362	0.350316	0.39795	0.652603	0.499795	0.586548	0.200253	0.781409	0.448608	0.474091	0.494632	0.368036	0.499068
GSE45255_GSM1100081	0.291233	0.495159	0.55456	0.671335	0.630156	0.607504	0.359971	0.608097	0.552205	0.644597	0.688728	0.373694	0.41625	0.636968	0.527916	0.605318	0.26362	0.78968	0.417445	0.492083	0.499434	0.389596	0.494688
GSE45255_GSM1100082	0.14638	0.502553	0.494952	0.646643	0.599902	0.715546	0.25257	0.599265	0.476755	0.687566	0.603866	0.408773	0.392615	0.670192	0.524225	0.610393	0.070179	0.779948	0.488855	0.48281	0.490102	0.446282	0.471708
GSE45255_GSM1100083	0.157851	0.487068	0.487101	0.641678	0.626205	0.571046	0.297989	0.609381	0.423514	0.698742	0.573576	0.345364	0.396437	0.65181	0.518582	0.614895	0.108981	0.773168	0.425696	0.473308	0.491124	0.442734	0.57746
GSE45255_GSM1100084	0.369124	0.599989	0.61268	0.703709	0.622878	0.610152	0.41756	0.665239	0.538206	0.680025	0.732147	0.376049	0.48472	0.690656	0.558032	0.612055	0.193005	0.781754	0.493541	0.506393	0.527537	0.373897	0.51987
GSE45255_GSM1100085	0.333012	0.557208	0.571546	0.666429	0.638577	0.666416	0.314289	0.605207	0.580944	0.636673	0.629782	0.38115	0.418036	0.625919	0.529321	0.610785	0.239873	0.767417	0.470555	0.496466	0.514341	0.394854	0.460596
GSE45255_GSM1100086	0.226131	0.5902	0.610475	0.665626	0.591794	0.647355	0.262056	0.647146	0.591323	0.679435	0.70502	0.423689	0.464647	0.626493	0.534472	0.622718	0.0989518	0.747495	0.461567	0.473307	0.514246	0.388925	0.454339
GSE45255_GSM1100087	0.194363	0.618702	0.554715	0.630382	0.670846	0.674807	0.321941	0.65335	0.533715	0.67236	0.58672	0.384785	0.43215	0.621537	0.495195	0.598555	0.159938	0.746501	0.468186	0.497992	0.528688	0.404067	0.519645
GSE45255_GSM1100088	0.118719	0.403699	0.440633	0.657783	0.642691	0.663257	0.219015	0.593003	0.441834	0.665257	0.704387	0.368137	0.386379	0.67904	0.489729	0.59901	0.228822	0.739879	0.440337	0.506678	0.488336	0.40854	0.437717
GSE45255_GSM1100089	0.32408	0.658537	0.588843	0.706238	0.622434	0.582317	0.249302	0.638456	0.579434	0.67373	0.763393	0.419685	0.424544	0.687022	0.579598	0.608209	0.139988	0.780984	0.545391	0.514784	0.554082	0.429286	0.526539
GSE45255_GSM1100090	0.320341	0.587814	0.614454	0.701061	0.652955	0.59906	0.255852	0.60734	0.590849	0.69769	0.752129	0.372343	0.423499	0.701466	0.559915	0.62861	0.196611	0.802837	0.509878	0.529668	0.532017	0.389445	0.460841
GSE45255_GSM1100091	0.168114	0.404764	0.532085	0.664438	0.586672	0.632094	0.369426	0.592787	0.460982	0.64501	0.6612	0.437108	0.427958	0.647323	0.522378	0.634686	0.177148	0.768722	0.460316	0.500445	0.508897	0.377506	0.46579
GSE45255_GSM1100092	0.425785	0.668022	0.695752	0.780799	0.662573	0.588633	0.304509	0.599096	0.642862	0.695307	0.745262	0.474587	0.44956	0.647596	0.593012	0.592093	0.147485	0.786608	0.592279	0.533229	0.571448	0.419595	0.530381
GSE45255_GSM1100093	0.158721	0.483857	0.470699	0.632172	0.621849	0.605423	0.280615	0.603579	0.564073	0.69035	0.59156	0.390048	0.389977	0.627682	0.516395	0.604372	0.0509148	0.778146	0.459162	0.492781	0.517608	0.366749	0.514657
GSE45255_GSM1100094	0.362226	0.633102	0.650785	0.679667	0.647295	0.587668	0.29962	0.644929	0.614099	0.667313	0.724731	0.391471	0.454896	0.66367	0.533288	0.621018	0.141162	0.814116	0.572676	0.519218	0.531735	0.37392	0.492445
GSE45255_GSM1100095	0.146172	0.375774	0.473406	0.608075	0.626311	0.663561	0.26099	0.61576	0.523143	0.69023	0.609733	0.372389	0.442976	0.66355	0.483702	0.600946	0.0971656	0.769854	0.441197	0.486534	0.497467	0.414098	0.462598
GSE45255_GSM1100096	0.361283	0.606653	0.695731	0.706539	0.654168	0.615683	0.241508	0.677819	0.583299	0.673848	0.721771	0.397996	0.456552	0.632159	0.581287	0.615091	0.192789	0.764589	0.51338	0.529803	0.535641	0.408577	0.479155
GSE45255_GSM1100097	0.15671	0.482011	0.552515	0.688307	0.604174	0.698379	0.244218	0.586796	0.56644	0.671098	0.689831	0.377891	0.422573	0.619848	0.521311	0.609462	0.149922	0.749212	0.454303	0.499462	0.517665	0.396482	0.469177
GSE45255_GSM1100098	0.21048	0.598593	0.548485	0.713148	0.643465	0.613877	0.226061	0.623573	0.5055	0.699266	0.705358	0.429542	0.417559	0.638297	0.524985	0.572663	0.165273	0.779651	0.520645	0.531835	0.498099	0.485559	0.470797
GSE45255_GSM1100099	0.263731	0.591989	0.544682	0.686669	0.597515	0.562301	0.191388	0.595686	0.50333	0.653935	0.607944	0.42397	0.323987	0.634625	0.49983	0.618143	0.157909	0.757993	0.476551	0.448719	0.497906	0.453398	0.523852
GSE45255_GSM1100100	0.126279	0.478101	0.518112	0.665466	0.664013	0.624076	0.249944	0.610971	0.467436	0.683098	0.698322	0.387434	0.375244	0.686339	0.533034	0.608279	0.298384	0.798721	0.458762	0.498276	0.522074	0.433268	0.414279
GSE45255_GSM1100101	0.118212	0.429741	0.469457	0.676492	0.627012	0.67057	0.251281	0.647519	0.532602	0.66466	0.679496	0.428156	0.443507	0.661225	0.534841	0.620847	0.182323	0.755711	0.531592	0.512268	0.530927	0.421859	0.447318
GSE45255_GSM1100102	0.181404	0.444103	0.501639	0.62062	0.607065	0.593412	0.392065	0.615271	0.490197	0.684537	0.548625	0.388499	0.54368	0.629177	0.485704	0.607651	0.217497	0.765157	0.431921	0.504116	0.487495	0.351338	0.440134
GSE45255_GSM1100103	0.158375	0.536763	0.45883	0.636135	0.55506	0.645265	0.200732	0.609663	0.508353	0.680835	0.601012	0.344811	0.371562	0.664199	0.476555	0.589345	0.158786	0.752787	0.423243	0.461252	0.466062	0.390151	0.517042
GSE45255_GSM1100104	0.222327	0.474359	0.565077	0.674652	0.606159	0.663019	0.278998	0.607525	0.509379	0.658991	0.658631	0.409068	0.382294	0.651063	0.54863	0.61684	0.158863	0.771433	0.457041	0.460253	0.480541	0.37199	0.470148
GSE45255_GSM1100105	0.205256	0.517496	0.600449	0.720301	0.643296	0.600551	0.273829	0.625107	0.582285	0.705631	0.734636	0.37819	0.403618	0.668869	0.552901	0.628739	0.139793	0.78756	0.534762	0.515565	0.53028	0.406153	0.457498
GSE45255_GSM1100106	0.147684	0.437643	0.49553	0.692389	0.59341	0.607624	0.262637	0.576588	0.456521	0.657995	0.662519	0.419476	0.422734	0.618838	0.550536	0.649164	0.141374	0.777786	0.509937	0.477376	0.488547	0.388689	0.491862
GSE45255_GSM1100107	0.196064	0.47863	0.536349	0.651293	0.609351	0.590341	0.418721	0.635142	0.553726	0.658436	0.596927	0.409094	0.548861	0.649138	0.535172	0.627886	0.266516	0.788205	0.493196	0.517119	0.510354	0.393153	0.467245
GSE45255_GSM1100108	0.308702	0.626261	0.603608	0.722169	0.665888	0.604748	0.301502	0.627533	0.508148	0.669015	0.752892	0.448675	0.416295	0.653106	0.584424	0.639599	0.0992571	0.810216	0.637329	0.501105	0.557579	0.4174	0.499303
GSE45255_GSM1100109	0.120946	0.404003	0.501718	0.634633	0.584647	0.707565	0.279079	0.588235	0.475691	0.607024	0.52966	0.400776	0.35954	0.672908	0.478936	0.654376	0.143102	0.747721	0.419732	0.462959	0.506304	0.332667	0.431769
GSE45255_GSM1100110	0.183195	0.470933	0.451672	0.654987	0.603602	0.664787	0.275043	0.575136	0.531145	0.656834	0.603255	0.394561	0.395186	0.662787	0.500693	0.560369	0.202202	0.732176	0.379412	0.463157	0.461788	0.343695	0.495473
GSE45255_GSM1100111	0.440756	0.504556	0.652885	0.709175	0.671417	0.578538	0.312694	0.631542	0.489717	0.663704	0.75512	0.406323	0.49717	0.674757	0.550455	0.620382	0.142527	0.835667	0.539763	0.561306	0.548892	0.385109	0.42404
GSE45255_GSM1100112	0.280757	0.526471	0.583556	0.665948	0.600835	0.649273	0.317318	0.597356	0.580773	0.653644	0.634493	0.37467	0.424001	0.661227	0.521232	0.639674	0.134827	0.798422	0.526589	0.504854	0.500313	0.408567	0.493028
GSE45255_GSM1100113	0.122434	0.548433	0.520975	0.68055	0.60699	0.577676	0.304234	0.611304	0.474467	0.738859	0.570829	0.314602	0.362011	0.644941	0.507519	0.55495	0.130882	0.754997	0.362109	0.45643	0.488629	0.343117	0.558787
GSE45255_GSM1100114	0.259983	0.619044	0.562331	0.681802	0.676031	0.556664	0.234103	0.60235	0.546046	0.701708	0.679972	0.405029	0.396251	0.655539	0.543909	0.606089	0.146359	0.790833	0.536141	0.501515	0.519897	0.412406	0.448733
GSE45255_GSM1100115	0.282531	0.712359	0.627109	0.701003	0.660781	0.547205	0.381702	0.634249	0.63653	0.709308	0.682655	0.41028	0.403967	0.644502	0.594252	0.606981	0.108864	0.810422	0.557674	0.501283	0.539942	0.361231	0.616204
GSE45255_GSM1100116	0.455614	0.578284	0.575189	0.607302	0.499455	0.697271	0.30788	0.44886	0.590658	0.635368	0.68943	0.491889	0.528196	0.633708	0.553193	0.599886	0.24444	0.628562	0.496073	0.564975	0.615565	0.433438	0.583149
GSE45255_GSM1100117	0.341963	0.623447	0.523358	0.666009	0.636029	0.562557	0.450749	0.520148	0.666848	0.620398	0.624923	0.457626	0.562068	0.672561	0.532582	0.608664	0.288388	0.633032	0.609072	0.585299	0.611778	0.468607	0.533305
GSE45255_GSM1100118	0.128179	0.471877	0.546037	0.629542	0.594382	0.602831	0.234327	0.540672	0.55503	0.715678	0.505786	0.322235	0.461928	0.651759	0.479073	0.585992	0.178051	0.739985	0.416826	0.466659	0.47541	0.390896	0.472316
GSE45255_GSM1100119	0.233212	0.56237	0.588549	0.663116	0.59376	0.641535	0.284466	0.602661	0.427685	0.671575	0.584482	0.368989	0.395812	0.627768	0.494834	0.591898	0.111081	0.761242	0.45274	0.47003	0.477256	0.394402	0.4577
GSE45255_GSM1100120	0.154766	0.424482	0.500402	0.69844	0.607059	0.625911	0.219384	0.62718	0.422747	0.691972	0.596201	0.429377	0.436659	0.648006	0.565073	0.614694	0.136519	0.788171	0.545484	0.498672	0.524083	0.385791	0.457157
GSE45255_GSM1100121	0.543944	0.703001	0.748532	0.719578	0.63797	0.598468	0.353851	0.67515	0.653333	0.667618	0.772601	0.459008	0.451999	0.669827	0.602297	0.65372	0.128668	0.775329	0.593544	0.553087	0.547575	0.382977	0.487099
GSE45255_GSM1100122	0.148825	0.501167	0.549972	0.676614	0.642127	0.610468	0.234537	0.642375	0.501626	0.672024	0.674195	0.412367	0.483116	0.653648	0.582702	0.599735	0.0912202	0.789662	0.530489	0.534371	0.513975	0.441488	0.461584
GSE45255_GSM1100123	0.441097	0.503031	0.636336	0.645489	0.646011	0.573148	0.23083	0.596597	0.482266	0.653277	0.677218	0.428349	0.449608	0.6217	0.564075	0.59249	0.0835556	0.787927	0.491486	0.526311	0.562826	0.457041	0.416143
GSE45255_GSM1100124	0.183083	0.573347	0.654771	0.667073	0.601856	0.619143	0.209303	0.614313	0.476415	0.638821	0.661753	0.42232	0.432347	0.661975	0.53516	0.626664	0.153955	0.734864	0.471304	0.467739	0.499459	0.412211	0.525653
GSE45255_GSM1100125	0.191794	0.486697	0.542259	0.675709	0.597981	0.59125	0.319491	0.602038	0.631914	0.678414	0.620597	0.42397	0.433741	0.658873	0.499492	0.636116	0.142549	0.785504	0.477178	0.51568	0.494906	0.426404	0.413746
GSE45255_GSM1100126	0.149033	0.522215	0.527025	0.687018	0.633196	0.642448	0.27879	0.589683	0.537517	0.657877	0.530348	0.370942	0.379258	0.631596	0.485692	0.623642	0.0603377	0.749882	0.424722	0.431533	0.462805	0.382991	0.45569
GSE45255_GSM1100127	0.210553	0.410122	0.510347	0.679846	0.676787	0.619466	0.359705	0.606195	0.442668	0.672665	0.615996	0.407685	0.465277	0.615437	0.528225	0.636471	0.201052	0.797846	0.511136	0.518823	0.481692	0.441797	0.453599
GSE45255_GSM1100128	0.315621	0.521018	0.567547	0.7148	0.628626	0.628485	0.416003	0.67662	0.510583	0.683949	0.795978	0.484323	0.485549	0.689918	0.6058	0.645204	0.221634	0.832001	0.630479	0.565871	0.549872	0.410692	0.457716
GSE45255_GSM1100129	0.28001	0.536714	0.520237	0.692956	0.605375	0.612139	0.320234	0.612547	0.497715	0.710703	0.663413	0.405331	0.473796	0.65424	0.552293	0.626036	0.162386	0.804181	0.510858	0.547717	0.526507	0.362738	0.480371
GSE45255_GSM1100130	0.132117	0.351721	0.473586	0.661118	0.635827	0.577055	0.293501	0.550425	0.540503	0.680052	0.512459	0.359731	0.435051	0.620648	0.460927	0.599233	0.228556	0.77662	0.427338	0.463605	0.489224	0.383191	0.453546
GSE45255_GSM1100131	0.166709	0.427157	0.456086	0.669109	0.57148	0.621	0.231661	0.589807	0.453361	0.679173	0.658555	0.437056	0.417497	0.616598	0.544183	0.631543	0.174974	0.751655	0.467788	0.484653	0.50999	0.385271	0.434939
GSE45255_GSM1100132	0.107557	0.328609	0.436385	0.66091	0.661013	0.602556	0.175328	0.564408	0.440309	0.605675	0.606356	0.348716	0.365698	0.628027	0.499774	0.577979	0.27458	0.750118	0.447609	0.46881	0.505111	0.437579	0.463721
GSE45255_GSM1100133	0.135681	0.419767	0.504017	0.608953	0.62886	0.653115	0.181051	0.616999	0.457205	0.628232	0.52104	0.331455	0.477597	0.613204	0.501037	0.623473	0.223782	0.763568	0.391401	0.442159	0.481358	0.360441	0.530948
GSE45255_GSM1100134	0.322281	0.608104	0.646438	0.668018	0.651172	0.645917	0.312707	0.610516	0.630463	0.65877	0.722378	0.425132	0.44118	0.636891	0.577549	0.653964	0.225315	0.76324	0.609609	0.556339	0.558287	0.403303	0.463476
GSE45255_GSM1100135	0.171164	0.535747	0.527276	0.637515	0.567713	0.644347	0.381768	0.620339	0.464824	0.633094	0.643474	0.348506	0.37591	0.643696	0.565341	0.631239	0.31066	0.737934	0.470328	0.462339	0.489641	0.340927	0.502462
GSE45255_GSM1100136	0.106071	0.395685	0.456043	0.664779	0.628083	0.572176	0.374489	0.665154	0.4114	0.677668	0.625748	0.3769	0.438878	0.643552	0.491534	0.65032	0.118243	0.772913	0.440095	0.478287	0.488987	0.440333	0.451919
GSE45255_GSM1100137	0.188095	0.52203	0.579052	0.678318	0.633964	0.62505	0.378563	0.588681	0.652533	0.679471	0.693602	0.484121	0.455385	0.633541	0.593965	0.641905	0.151174	0.763202	0.569673	0.585676	0.533901	0.418129	0.513994
GSE45255_GSM1100138	0.110567	0.548813	0.473229	0.668874	0.544667	0.624847	0.380354	0.619209	0.404334	0.668381	0.520111	0.372124	0.432478	0.644748	0.504236	0.583686	0.171533	0.741656	0.483313	0.481236	0.484884	0.411881	0.514571
GSE45255_GSM1100139	0.130163	0.444771	0.497062	0.654217	0.540198	0.657409	0.315939	0.595212	0.459107	0.667049	0.498112	0.349609	0.425399	0.630709	0.529156	0.598432	0.296111	0.73859	0.425903	0.438933	0.46843	0.391345	0.527148
GSE45255_GSM1100140	0.151978	0.553748	0.536321	0.607903	0.677159	0.575623	0.209251	0.642076	0.438762	0.680623	0.566134	0.362808	0.377685	0.625123	0.546202	0.618297	0.070419	0.79661	0.438971	0.529861	0.479025	0.376953	0.479432
GSE45255_GSM1100141	0.0995235	0.53501	0.501101	0.617837	0.650866	0.541739	0.329809	0.651121	0.541066	0.667263	0.546649	0.432319	0.467682	0.642861	0.513945	0.608513	0.19985	0.765618	0.504074	0.454843	0.466702	0.389265	0.502849
GSE45255_GSM1100142	0.196582	0.456784	0.51782	0.660671	0.581041	0.636154	0.273815	0.560764	0.493265	0.679285	0.637102	0.400046	0.542871	0.679807	0.583117	0.622981	0.144426	0.765902	0.485338	0.475765	0.526281	0.406268	0.483035
GSE45255_GSM1100143	0.088925	0.436756	0.508717	0.698872	0.603118	0.592015	0.258941	0.591141	0.529813	0.679675	0.628558	0.4447	0.430348	0.617247	0.525882	0.625527	0.139283	0.73523	0.499207	0.485512	0.507663	0.326816	0.518145
GSE45255_GSM1100144	0.257694	0.334375	0.525626	0.642472	0.594876	0.560184	0.253305	0.583453	0.558364	0.654385	0.687721	0.377364	0.480476	0.640351	0.495028	0.61486	0.234398	0.776768	0.496722	0.54189	0.519523	0.442888	0.440315
GSE45255_GSM1100145	0.17723	0.478736	0.575279	0.645504	0.629515	0.63633	0.324315	0.607598	0.423215	0.622489	0.578703	0.391828	0.503176	0.657251	0.490817	0.62216	0.18266	0.728752	0.418287	0.446635	0.486186	0.426424	0.511729
GSE45255_GSM1100146	0.240895	0.469474	0.560146	0.656277	0.610579	0.566709	0.218341	0.620845	0.427982	0.697234	0.678791	0.407937	0.52002	0.640675	0.567752	0.641698	0.122414	0.760407	0.521746	0.540188	0.487806	0.386203	0.430235
GSE45255_GSM1100147	0.352902	0.660146	0.703942	0.667141	0.666531	0.655072	0.259746	0.629718	0.651718	0.631917	0.655329	0.411421	0.460548	0.664208	0.543808	0.632917	0.063254	0.795359	0.527422	0.521143	0.543507	0.451649	0.485975
GSE45255_GSM1100148	0.182176	0.51307	0.570833	0.662264	0.609142	0.62767	0.21087	0.583445	0.433061	0.643364	0.585441	0.366213	0.41665	0.6425	0.531132	0.648396	0.154156	0.73349	0.437821	0.480999	0.513215	0.375464	0.500812
GSE45255_GSM1100149	0.279472	0.545895	0.640024	0.687671	0.616886	0.613987	0.391787	0.648079	0.615909	0.71579	0.673802	0.384331	0.484761	0.653546	0.554192	0.64545	0.102629	0.753556	0.478631	0.517834	0.553101	0.32602	0.485211
GSE45255_GSM1100150	0.0819643	0.440548	0.484874	0.643284	0.601477	0.634213	0.264091	0.568782	0.465005	0.642782	0.54472	0.425997	0.411023	0.635411	0.516473	0.600538	0.13351	0.739313	0.435635	0.50563	0.498416	0.335737	0.497944
GSE45255_GSM1100151	0.266385	0.452372	0.574116	0.667986	0.671021	0.607485	0.386269	0.613479	0.496975	0.692134	0.632982	0.371535	0.46781	0.641321	0.512417	0.628757	0.0617904	0.798704	0.496628	0.500033	0.511714	0.37282	0.484922
GSE45255_GSM1100152	0.151071	0.321359	0.46503	0.607579	0.580053	0.64044	0.280507	0.547701	0.449357	0.736178	0.481835	0.346728	0.428489	0.645819	0.496968	0.618903	0.171239	0.758079	0.398684	0.428783	0.460106	0.33671	0.474745
GSE45255_GSM1100153	0.236895	0.521747	0.605371	0.640118	0.617863	0.693149	0.316312	0.576537	0.544841	0.619429	0.630998	0.428222	0.499201	0.642308	0.52098	0.599857	0.188544	0.746551	0.431932	0.528713	0.491076	0.485919	0.396838
GSE45255_GSM1100154	0.296833	0.579657	0.639446	0.681862	0.633701	0.599343	0.222382	0.643227	0.488607	0.619548	0.626444	0.452515	0.438575	0.651543	0.488931	0.626243	0.103783	0.747025	0.541236	0.506976	0.491839	0.481903	0.459424
GSE45255_GSM1100155	0.254103	0.557297	0.589116	0.688793	0.631225	0.650291	0.274936	0.646076	0.602265	0.634449	0.653424	0.391884	0.461698	0.638186	0.519439	0.601933	0.10663	0.722185	0.542857	0.52439	0.498805	0.414434	0.438614
GSE45255_GSM1100156	0.174712	0.414464	0.451268	0.614861	0.629941	0.677662	0.253395	0.59277	0.555159	0.662614	0.599559	0.381112	0.416484	0.612803	0.53412	0.619807	0.164688	0.764916	0.452038	0.474553	0.501153	0.407072	0.491442
GSE45255_GSM1100157	0.170969	0.251445	0.425999	0.671613	0.595156	0.629987	0.283797	0.566884	0.556964	0.638813	0.53861	0.372861	0.44882	0.634098	0.473465	0.639962	0.281492	0.782659	0.411033	0.472152	0.474142	0.362113	0.422455
GSE45255_GSM1100158	0.162964	0.502278	0.551232	0.649922	0.608683	0.597165	0.300411	0.633748	0.525087	0.673926	0.629018	0.402888	0.367702	0.641006	0.541073	0.633085	0.19927	0.721451	0.499685	0.470679	0.516768	0.383159	0.483112
GSE45255_GSM1100159	0.114571	0.487808	0.430928	0.665646	0.672903	0.662492	0.216147	0.580376	0.497573	0.684123	0.586084	0.450723	0.531663	0.642837	0.595609	0.6209	0.115827	0.801234	0.578283	0.524277	0.516346	0.393217	0.486209
GSE45255_GSM1100160	0.188923	0.419792	0.521145	0.678768	0.595343	0.677736	0.202559	0.58413	0.500929	0.69358	0.654632	0.43879	0.446539	0.648647	0.54417	0.639422	0.146472	0.776865	0.507918	0.513641	0.523933	0.410356	0.429679
GSE45255_GSM1100161	0.404984	0.648451	0.730632	0.702096	0.648111	0.679697	0.327283	0.636711	0.696081	0.683515	0.716604	0.421535	0.50787	0.699322	0.585146	0.668084	0.182651	0.800447	0.544437	0.53264	0.544871	0.362266	0.516006
GSE45255_GSM1100162	0.184533	0.361198	0.504684	0.650883	0.654913	0.634044	0.260655	0.605722	0.545465	0.656398	0.563725	0.406637	0.477697	0.639913	0.534683	0.666957	0.0839364	0.76287	0.497069	0.493159	0.518844	0.351395	0.477471
GSE45255_GSM1100163	0.356321	0.653201	0.62749	0.657961	0.6662	0.56211	0.340352	0.65864	0.553386	0.665642	0.693557	0.410507	0.505902	0.643163	0.556616	0.613409	0.226334	0.775146	0.501373	0.505107	0.561598	0.382429	0.542825
GSE45255_GSM1100164	0.404548	0.603208	0.624428	0.703149	0.646728	0.648219	0.26134	0.638153	0.583392	0.666148	0.731931	0.439957	0.386066	0.645144	0.54842	0.593708	0.148718	0.817052	0.537017	0.493498	0.533796	0.326496	0.409127
GSE45255_GSM1100165	0.106478	0.448784	0.460916	0.637083	0.569839	0.664623	0.42668	0.572141	0.643715	0.655291	0.49219	0.378894	0.475225	0.617817	0.472513	0.625475	0.285812	0.760233	0.365508	0.432691	0.484879	0.390478	0.502065
GSE45255_GSM1100166	0.0971566	0.442384	0.489551	0.71847	0.583073	0.66825	0.381876	0.555011	0.527059	0.706894	0.649813	0.387389	0.535382	0.613968	0.574857	0.617298	0.180528	0.826427	0.486891	0.515186	0.52748	0.41626	0.451351
GSE45255_GSM1100167	0.178852	0.594	0.560158	0.69159	0.63487	0.619687	0.231462	0.702989	0.627662	0.734793	0.747691	0.474823	0.392822	0.642221	0.584067	0.675052	0.143833	0.784584	0.633678	0.511845	0.56755	0.424331	0.524263
GSE45255_GSM1100168	0.153118	0.475713	0.492462	0.646302	0.564622	0.574987	0.266057	0.566993	0.535046	0.68772	0.649196	0.395709	0.446942	0.608438	0.48714	0.532323	0.221753	0.741135	0.404336	0.428115	0.519855	0.370315	0.523225
GSE45255_GSM1100169	0.425173	0.717279	0.720907	0.726284	0.668423	0.622709	0.256953	0.673012	0.625269	0.697436	0.75247	0.46033	0.47263	0.613618	0.586187	0.650773	0.156113	0.757173	0.632413	0.542727	0.598511	0.458963	0.570481
GSE45255_GSM1100170	0.17815	0.386442	0.547376	0.661448	0.570375	0.614175	0.257436	0.57964	0.538667	0.673388	0.713881	0.427437	0.462385	0.654581	0.525814	0.658756	0.100401	0.771955	0.558183	0.523891	0.507359	0.387576	0.451257
GSE45255_GSM1100171	0.582428	0.711096	0.840163	0.731128	0.657098	0.614641	0.337786	0.688708	0.696416	0.709443	0.776206	0.491598	0.437861	0.68367	0.599137	0.677492	0.149949	0.763044	0.60453	0.579348	0.597998	0.398245	0.498847
GSE45255_GSM1100172	0.286339	0.651448	0.596673	0.716161	0.686967	0.583995	0.26349	0.723337	0.652943	0.676032	0.776975	0.461142	0.523845	0.625743	0.595849	0.648702	0.0783777	0.801146	0.647002	0.543838	0.559599	0.393001	0.53144
GSE45255_GSM1100173	0.828129	0.650367	0.788008	0.750313	0.648431	0.660704	0.420933	0.700249	0.695944	0.624624	0.854765	0.508763	0.500932	0.78536	0.667229	0.614154	0.190206	0.821721	0.667381	0.614418	0.60766	0.511028	0.41887
GSE45255_GSM1100174	0.737882	0.614557	0.772665	0.711457	0.66538	0.593192	0.320169	0.681111	0.685266	0.641418	0.832434	0.548579	0.542503	0.729685	0.626729	0.609658	0.129739	0.800195	0.645221	0.623813	0.577472	0.429242	0.445447
GSE45255_GSM1100175	0.766789	0.634316	0.758776	0.750618	0.643419	0.646498	0.4019	0.648662	0.654832	0.642382	0.814895	0.444804	0.464921	0.782386	0.642468	0.626847	0.110278	0.813809	0.581341	0.614499	0.590308	0.453048	0.437457
GSE51783_GSM947624	0.466857	0.695632	0.737222	0.718673	0.661399	0.606516	0.310248	0.647901	0.683499	0.627469	0.796516	0.429389	0.460469	0.676414	0.61352	0.640961	0.226573	0.819296	0.539571	0.551528	0.574603	0.415878	0.534484
GSE51783_GSM947626	0.123123	0.344185	0.45175	0.678942	0.643486	0.666771	0.270678	0.593118	0.532014	0.661583	0.698679	0.424616	0.417949	0.650202	0.521412	0.616155	0.182158	0.771307	0.475194	0.481753	0.523579	0.394259	0.401164
GSE51783_GSM947633	0.306051	0.468093	0.589591	0.654362	0.626317	0.669468	0.343048	0.632314	0.587567	0.664822	0.61472	0.407826	0.542889	0.635348	0.533741	0.648629	0.189437	0.767057	0.517061	0.480786	0.497367	0.35848	0.484548
GSE51783_GSM947635	0.215545	0.482085	0.569596	0.695639	0.640165	0.625	0.333782	0.692196	0.564477	0.695511	0.738011	0.510251	0.523519	0.659484	0.602284	0.66409	0.176942	0.757721	0.634531	0.564105	0.524291	0.442423	0.479091
GSE51783_GSM947682	0.173703	0.376114	0.465726	0.652227	0.632846	0.499927	0.255707	0.555268	0.387803	0.644822	0.424334	0.335216	0.369155	0.669448	0.471988	0.569219	0.0828615	0.794701	0.388955	0.474521	0.463697	0.405321	0.517049
GSE51783_GSM947687	0.13905	0.495386	0.454296	0.664975	0.557867	0.607708	0.220352	0.561421	0.390328	0.629723	0.627078	0.371466	0.362619	0.662368	0.530735	0.596782	0.181898	0.758061	0.450081	0.49522	0.496211	0.377147	0.434002
GSE51783_GSM1331669	0.143727	0.674625	0.534019	0.673883	0.662032	0.595037	0.268533	0.631276	0.599697	0.707436	0.707554	0.373931	0.376859	0.620137	0.517129	0.612217	0.131981	0.7626	0.529311	0.476081	0.52156	0.42857	0.516613
GSE51783_GSM1331670	0.289862	0.551114	0.652594	0.686322	0.575633	0.679298	0.286245	0.630737	0.615794	0.633913	0.709602	0.459179	0.462376	0.637909	0.558205	0.647144	0.123705	0.754239	0.539287	0.484642	0.514603	0.361723	0.45336
GSE51783_GSM1331671	0.125615	0.50047	0.53256	0.663233	0.577303	0.654223	0.393607	0.622772	0.539414	0.696538	0.650471	0.38143	0.46409	0.643423	0.504566	0.622336	0.181209	0.723422	0.436007	0.506129	0.496673	0.42308	0.495125
GSE51783_GSM1331672	0.213408	0.385726	0.523789	0.625031	0.661225	0.638362	0.360187	0.595208	0.479329	0.65155	0.55721	0.356117	0.515928	0.650013	0.509304	0.607293	0.199548	0.794031	0.441339	0.502652	0.542961	0.433495	0.463434
GSE51783_GSM1331673	0.445406	0.663941	0.705069	0.699796	0.655918	0.574661	0.229383	0.616664	0.629979	0.699608	0.71126	0.406768	0.466671	0.626593	0.556957	0.630779	0.0898296	0.790122	0.539789	0.508976	0.572659	0.433296	0.504151
GSE61304_GSM1501818	0.233156	0.422498	0.452665	0.654703	0.594514	0.64782	0.225349	0.562321	0.52241	0.672196	0.628966	0.39059	0.454382	0.62725	0.520029	0.633309	0.0822188	0.78323	0.425617	0.510747	0.500949	0.404082	0.430033
GSE61304_GSM1501819	0.145492	0.441811	0.484194	0.699278	0.62895	0.672212	0.3973	0.656527	0.507523	0.692967	0.74935	0.506664	0.565273	0.645028	0.59861	0.669407	0.165207	0.789135	0.649578	0.587352	0.569286	0.434905	0.499227
GSE61304_GSM1501820	0.258078	0.320091	0.496815	0.623881	0.674855	0.571657	0.294481	0.590091	0.387164	0.682725	0.452933	0.371385	0.513309	0.639036	0.45822	0.576777	0.210568	0.794652	0.39609	0.425627	0.490221	0.401644	0.484697
GSE61304_GSM1501821	0.293843	0.610252	0.716855	0.696429	0.634314	0.609691	0.257935	0.691786	0.677775	0.679647	0.805357	0.512197	0.42654	0.652773	0.581377	0.618337	0.114612	0.757737	0.665938	0.566695	0.541889	0.413939	0.517439
GSE61304_GSM1501822	0.320142	0.653722	0.568782	0.678975	0.649951	0.644197	0.193482	0.569077	0.644322	0.673268	0.693937	0.428146	0.383913	0.641559	0.570291	0.620066	0.156317	0.680285	0.491307	0.466249	0.499855	0.386179	0.527093
GSE61304_GSM1501823	0.206153	0.468005	0.495303	0.677824	0.643515	0.565387	0.221057	0.61759	0.432651	0.706365	0.658145	0.419227	0.42445	0.655372	0.559219	0.619524	0.206137	0.760393	0.55246	0.483389	0.509607	0.431198	0.477407
GSE61304_GSM1501824	0.102021	0.461756	0.436678	0.621832	0.608195	0.647996	0.290621	0.614476	0.561396	0.697672	0.496967	0.366753	0.517969	0.640224	0.485982	0.58599	0.0990384	0.717374	0.40969	0.455999	0.476084	0.40307	0.499837
GSE61304_GSM1501825	0.380812	0.68995	0.754805	0.678536	0.656473	0.623106	0.286161	0.608222	0.76173	0.581691	0.69002	0.429727	0.407133	0.668458	0.508665	0.642227	0.145946	0.794246	0.507895	0.512033	0.525904	0.38448	0.507296
GSE61304_GSM1501826	0.307536	0.618291	0.57653	0.701666	0.648504	0.555553	0.311568	0.648976	0.527234	0.705804	0.709674	0.387104	0.41059	0.614815	0.532668	0.620734	0.130526	0.815628	0.522809	0.483724	0.534025	0.399244	0.506699
GSE61304_GSM1501827	0.389467	0.487904	0.647906	0.713457	0.661581	0.572337	0.359486	0.623293	0.562441	0.673008	0.681677	0.470934	0.491633	0.649771	0.595806	0.653901	0.197707	0.830172	0.572374	0.585415	0.573408	0.317545	0.481849
GSE61304_GSM1501828	0.26263	0.606038	0.576262	0.687907	0.677982	0.600126	0.215181	0.624111	0.607968	0.652561	0.616068	0.387472	0.333039	0.652123	0.583178	0.570304	0.117487	0.718959	0.504043	0.46134	0.508464	0.380249	0.567891
GSE61304_GSM1501829	0.211071	0.583327	0.639059	0.637253	0.62706	0.638211	0.298458	0.619307	0.53429	0.609541	0.620717	0.38176	0.467127	0.624916	0.514112	0.613549	0.144029	0.740279	0.451288	0.454903	0.478011	0.389402	0.536922
GSE61304_GSM1501830	0.128995	0.388965	0.432601	0.656735	0.605194	0.640287	0.412577	0.576369	0.414246	0.681401	0.544707	0.373389	0.446032	0.638548	0.529811	0.615119	0.175269	0.771785	0.467628	0.453941	0.504507	0.433439	0.46781
GSE61304_GSM1501831	0.203545	0.459937	0.455099	0.721374	0.621522	0.614381	0.200045	0.587643	0.553676	0.705195	0.665827	0.417366	0.420384	0.685915	0.526724	0.666567	0.358875	0.784655	0.47607	0.50775	0.531914	0.422246	0.461294
GSE61304_GSM1501832	0.159089	0.379146	0.538019	0.635632	0.624945	0.59577	0.372318	0.604813	0.615773	0.64189	0.611417	0.409547	0.592543	0.620879	0.561836	0.621649	0.0730758	0.781964	0.507837	0.541637	0.524817	0.378143	0.488302
GSE61304_GSM1501833	0.157919	0.247272	0.439933	0.650779	0.607346	0.665055	0.214489	0.545515	0.421932	0.653539	0.564971	0.376251	0.416901	0.653507	0.463622	0.624901	0.161998	0.786105	0.457063	0.467772	0.483681	0.359836	0.488234
GSE61304_GSM1501834	0.180063	0.403396	0.486323	0.659095	0.582753	0.659385	0.268097	0.581548	0.560538	0.674542	0.532282	0.370282	0.375857	0.654399	0.542497	0.621243	0.249416	0.728473	0.445041	0.418958	0.453121	0.366666	0.473006
GSE61304_GSM1501835	0.524233	0.711123	0.717874	0.671248	0.611384	0.610178	0.352217	0.611789	0.660788	0.6203	0.660263	0.410716	0.415752	0.659439	0.5711	0.647949	0.0684672	0.764289	0.569038	0.511604	0.539558	0.383941	0.509968
GSE61304_GSM1501836	0.226345	0.405033	0.570319	0.687514	0.61144	0.661079	0.333143	0.582719	0.596331	0.660576	0.67185	0.422477	0.444345	0.674129	0.564968	0.644279	0.196071	0.751431	0.508888	0.513355	0.532034	0.43843	0.422257
GSE61304_GSM1501837	0.289755	0.560935	0.559475	0.734812	0.61257	0.552261	0.283575	0.636538	0.544906	0.724454	0.705301	0.391505	0.457218	0.680111	0.503189	0.63668	0.27391	0.812296	0.538641	0.492348	0.522397	0.388016	0.545761
GSE61304_GSM1501838	0.144194	0.483114	0.463943	0.67926	0.595282	0.641429	0.424621	0.616228	0.446899	0.71233	0.600123	0.408975	0.502039	0.643569	0.552315	0.642719	0.128562	0.803345	0.510375	0.497238	0.534613	0.459326	0.489082
GSE61304_GSM1501839	0.164107	0.373237	0.487072	0.654847	0.593476	0.660091	0.313997	0.581264	0.442403	0.640363	0.53784	0.338135	0.444826	0.683131	0.521629	0.603112	0.229709	0.769141	0.419021	0.446279	0.448614	0.39121	0.427282
GSE61304_GSM1501840	0.232645	0.492465	0.540597	0.686868	0.573474	0.588254	0.295252	0.627912	0.541092	0.65616	0.732104	0.463933	0.430458	0.649869	0.538936	0.621062	0.0872388	0.772778	0.513072	0.528261	0.484618	0.406307	0.430992
GSE61304_GSM1501841	0.366692	0.644235	0.715228	0.692867	0.64213	0.56617	0.265566	0.61004	0.678197	0.664809	0.779095	0.412876	0.41691	0.666532	0.578587	0.621005	0.147549	0.842797	0.574923	0.529663	0.530545	0.424355	0.468401
GSE61304_GSM1501842	0.114815	0.381971	0.476818	0.637148	0.58318	0.650924	0.319563	0.559225	0.529093	0.67348	0.638998	0.373353	0.422001	0.650089	0.474514	0.620594	0.17789	0.796061	0.394554	0.438218	0.511489	0.366648	0.445258
GSE61304_GSM1501843	0.294124	0.533748	0.568985	0.685903	0.600884	0.62711	0.25806	0.629735	0.477162	0.712902	0.709747	0.388683	0.418864	0.675891	0.530333	0.595433	0.181406	0.757817	0.534431	0.492021	0.517133	0.38516	0.455879
GSE61304_GSM1501844	0.244812	0.544704	0.536612	0.645612	0.611354	0.636866	0.404959	0.60771	0.457784	0.636306	0.56133	0.366025	0.470721	0.620263	0.496739	0.628945	0.217556	0.785514	0.434955	0.487032	0.540265	0.393238	0.468602
GSE61304_GSM1501845	0.315808	0.656921	0.674626	0.717639	0.648233	0.624765	0.327145	0.672924	0.453512	0.674067	0.713923	0.419109	0.478565	0.631583	0.56853	0.618704	0.22191	0.765504	0.58788	0.592543	0.559948	0.364778	0.538105
GSE61304_GSM1501846	0.130322	0.448717	0.490421	0.678772	0.631405	0.690291	0.21601	0.590863	0.503454	0.644481	0.522527	0.358687	0.40298	0.620626	0.444104	0.61041	0.166853	0.74624	0.363168	0.465128	0.485431	0.457781	0.399485
GSE61304_GSM1501847	0.208056	0.524044	0.52456	0.639523	0.601047	0.641977	0.377651	0.597466	0.449902	0.637566	0.692871	0.37989	0.468522	0.645649	0.527842	0.608332	0.167308	0.742234	0.464047	0.463383	0.48368	0.436982	0.483852
GSE61304_GSM1501848	0.265152	0.655621	0.706652	0.667393	0.631956	0.651448	0.237529	0.633793	0.61758	0.602027	0.662221	0.398411	0.420563	0.6653	0.504843	0.6068	0.160513	0.73361	0.466158	0.498337	0.534514	0.349274	0.504453
GSE61304_GSM1501849	0.21898	0.340764	0.47847	0.640349	0.681405	0.540471	0.403966	0.596968	0.437316	0.686121	0.552166	0.35358	0.549425	0.62112	0.537936	0.602228	0.183432	0.832316	0.475747	0.524783	0.534069	0.407825	0.521235
GSE61304_GSM1501850	0.172106	0.362186	0.483043	0.615319	0.603815	0.634061	0.33097	0.552172	0.491057	0.667318	0.559499	0.350134	0.464004	0.603758	0.437458	0.622473	0.162931	0.784027	0.415536	0.417092	0.46681	0.333303	0.457312
GSE61304_GSM1501851	0.193251	0.614075	0.52548	0.693628	0.715569	0.683324	0.191847	0.60649	0.591396	0.674355	0.698198	0.453052	0.421906	0.635168	0.554247	0.621226	0.261671	0.810473	0.555983	0.519482	0.560085	0.421524	0.495724
GSE61304_GSM1501852	0.15115	0.526035	0.613507	0.66091	0.614642	0.624719	0.32818	0.58873	0.483622	0.671241	0.756156	0.442684	0.458074	0.597559	0.579446	0.605523	0.182866	0.758687	0.520916	0.52569	0.512633	0.45857	0.498585
GSE61304_GSM1501853	0.452095	0.677171	0.715378	0.69888	0.610866	0.596302	0.301667	0.63313	0.578391	0.653274	0.671145	0.37537	0.393726	0.633383	0.54605	0.604342	0.0799053	0.801435	0.463461	0.500633	0.529664	0.415899	0.470262
GSE61304_GSM1501854	0.277496	0.574685	0.646041	0.726906	0.635819	0.678973	0.194541	0.623666	0.570344	0.666807	0.75555	0.447233	0.363722	0.655618	0.558493	0.630521	0.224037	0.774005	0.567894	0.536953	0.534128	0.457649	0.517943
GSE61304_GSM1501855	0.242079	0.459228	0.520434	0.667577	0.619193	0.576668	0.308465	0.600462	0.616508	0.700402	0.730287	0.393258	0.498313	0.63374	0.567192	0.618135	0.15697	0.792357	0.48138	0.557892	0.531817	0.383514	0.453251
GSE61304_GSM1501856	0.23726	0.466422	0.572798	0.685468	0.614052	0.634329	0.26694	0.565941	0.560463	0.679173	0.627173	0.465552	0.453203	0.623802	0.522725	0.628057	0.0977169	0.783158	0.560851	0.53057	0.51218	0.41159	0.420755
GSE61304_GSM1501857	0.119246	0.404449	0.468927	0.637076	0.574242	0.629971	0.287713	0.594128	0.38037	0.680753	0.536135	0.420397	0.444166	0.623023	0.499371	0.59586	0.141482	0.740956	0.443889	0.463253	0.474315	0.387129	0.40443
GSE61304_GSM1501858	0.189676	0.484321	0.492637	0.650004	0.582619	0.517903	0.238055	0.569184	0.493451	0.663446	0.49456	0.36635	0.450785	0.622891	0.514147	0.580181	0.0846955	0.751308	0.52829	0.514357	0.497909	0.459141	0.483795
GSE61304_GSM1501859	0.186318	0.534351	0.502878	0.639831	0.599481	0.579546	0.199485	0.60628	0.449224	0.678712	0.577906	0.38902	0.427471	0.634642	0.563853	0.610177	0	0.764276	0.488951	0.519606	0.520035	0.416337	0.522006
GSE61304_GSM1501860	0.154972	0.483885	0.551429	0.65732	0.619091	0.585289	0.359457	0.587978	0.526205	0.645593	0.601619	0.422671	0.487773	0.623768	0.517165	0.625125	0.0990232	0.754681	0.524943	0.52431	0.521139	0.356676	0.508214
GSE61304_GSM1501861	0.16061	0.503852	0.5533	0.679328	0.628437	0.55183	0.22162	0.597981	0.549419	0.674117	0.72985	0.4011	0.365483	0.695511	0.555756	0.611151	0.128826	0.793968	0.525936	0.498915	0.540288	0.378559	0.469826
GSE61304_GSM1501862	0.1765	0.441557	0.501643	0.647209	0.567804	0.620247	0.307564	0.616702	0.36177	0.699925	0.615178	0.39062	0.459169	0.664439	0.53925	0.625742	0.190272	0.746201	0.419625	0.465204	0.501948	0.432812	0.432298
GSE61304_GSM1501863	0.538553	0.832992	0.833792	0.731301	0.671857	0.592841	0.336775	0.665664	0.686027	0.638568	0.837814	0.489641	0.413348	0.70025	0.621338	0.6322	0.131433	0.780581	0.608909	0.594354	0.554889	0.450997	0.530095
GSE61304_GSM1501864	0.332133	0.715421	0.699323	0.717036	0.64558	0.622288	0.235426	0.627071	0.67656	0.661364	0.808015	0.457518	0.411025	0.666466	0.611485	0.64433	0.109447	0.801386	0.603147	0.55935	0.560833	0.389141	0.504708
GSE61304_GSM1501865	0.269297	0.289338	0.49407	0.627758	0.655313	0.538155	0.364682	0.602649	0.549663	0.683397	0.500824	0.307575	0.491878	0.615352	0.500216	0.569111	0.11859	0.785132	0.433394	0.488668	0.493354	0.338599	0.509457
GSE61304_GSM1501866	0.171779	0.415911	0.544331	0.62705	0.592459	0.626259	0.311909	0.584006	0.536932	0.67854	0.685233	0.413352	0.514833	0.617816	0.547606	0.627514	0.112562	0.733433	0.499939	0.523568	0.506269	0.401218	0.427615
GSE61304_GSM1501867	0.468587	0.699332	0.732712	0.688619	0.625666	0.597366	0.32865	0.672707	0.660751	0.618473	0.730214	0.439594	0.412793	0.674041	0.611963	0.618587	0.108894	0.785654	0.577912	0.548429	0.573632	0.387187	0.489319
GSE61304_GSM1501868	0.285084	0.604913	0.638009	0.698833	0.668962	0.599133	0.261548	0.667461	0.633963	0.693306	0.778982	0.469589	0.427198	0.642862	0.591294	0.650518	0.15146	0.737159	0.603523	0.565191	0.545882	0.391987	0.498083
GSE61304_GSM1501869	0.162173	0.458187	0.584056	0.614297	0.567915	0.580639	0.37141	0.661169	0.468635	0.644463	0.547296	0.392273	0.461195	0.648431	0.499126	0.575382	0.10636	0.732789	0.399347	0.483725	0.493519	0.319959	0.462162
GSE61304_GSM1501870	0.0847128	0.398771	0.442629	0.657938	0.577964	0.66241	0.326566	0.629946	0.501619	0.706007	0.618323	0.428582	0.40321	0.675601	0.550665	0.64559	0.166884	0.777741	0.504386	0.514579	0.492396	0.459944	0.47044
GSE61304_GSM1501871	0.411832	0.643599	0.709819	0.71374	0.675327	0.624313	0.301698	0.645247	0.622971	0.696748	0.768786	0.457165	0.507909	0.669945	0.608108	0.656843	0.0989452	0.823951	0.599267	0.58647	0.56142	0.460837	0.47375
GSE61304_GSM1501872	0.232804	0.37048	0.530147	0.660058	0.590733	0.631857	0.3114	0.589205	0.537446	0.681224	0.595321	0.411344	0.482792	0.645041	0.505428	0.625371	0.249938	0.76923	0.456686	0.51743	0.516107	0.331177	0.356826
GSE61304_GSM1501873	0.217283	0.462282	0.541483	0.663157	0.62643	0.660815	0.212469	0.579166	0.554293	0.664417	0.578524	0.3838	0.364851	0.650259	0.508994	0.599412	0.0983578	0.78162	0.399494	0.466095	0.513045	0.354288	0.507295
[truncated: 6 more rows]
