# Supplementary material for: Analysis of m6A Methylation Modification Patterns and Tumor Immune Microenvironment in Breast Cancer
Source: Front Cell Dev Biol. 2022 Feb 1;10:785058. doi: 10.3389/fcell.2022.785058 (PMC8846385; doi:10.3389/fcell.2022.785058)
Supplement: Supplementary file 10 [file Table4.xlsx]

## Sheet: B-A.diff
Table S4: The KEGG pathways in distinct m6A modification patterns by GSVA enrichment analysis
ID	logFC (B-A)	P.Value
KEGG_PATHWAYS_IN_CANCER	0.108739	2.32443e-62
KEGG_TGF_BETA_SIGNALING_PATHWAY	0.17408	7.6995e-59
KEGG_RENAL_CELL_CARCINOMA	0.156337	4.26352e-58
KEGG_ADHERENS_JUNCTION	0.168114	1.37735e-56
KEGG_DORSO_VENTRAL_AXIS_FORMATION	0.227021	1.05562e-55
KEGG_REGULATION_OF_ACTIN_CYTOSKELETON	0.12428	8.50045e-51
KEGG_PANCREATIC_CANCER	0.130096	3.64893e-50
KEGG_OXIDATIVE_PHOSPHORYLATION	-0.242424	1.1251e-48
KEGG_HUNTINGTONS_DISEASE	-0.168236	3.81316e-45
KEGG_SMALL_CELL_LUNG_CANCER	0.115134	1.77666e-44
KEGG_FOCAL_ADHESION	0.17004	2.5529e-44
KEGG_DRUG_METABOLISM_OTHER_ENZYMES	-0.152093	2.70223e-42
KEGG_CARDIAC_MUSCLE_CONTRACTION	-0.148673	3.52506e-41
KEGG_PARKINSONS_DISEASE	-0.208088	5.15685e-40
KEGG_ALZHEIMERS_DISEASE	-0.125978	1.29827e-36
KEGG_COLORECTAL_CANCER	0.103494	9.78114e-32
KEGG_BASE_EXCISION_REPAIR	-0.180052	3.1568e-27
KEGG_ECM_RECEPTOR_INTERACTION	0.156208	1.1303e-24
KEGG_LEUKOCYTE_TRANSENDOTHELIAL_MIGRATION	0.117168	1.83694e-24
KEGG_FOLATE_BIOSYNTHESIS	-0.149899	6.79215e-22
KEGG_PEROXISOME	-0.104528	6.85227e-22
KEGG_ARRHYTHMOGENIC_RIGHT_VENTRICULAR_CARDIOMYOPATHY_ARVC	0.107035	1.11735e-21
KEGG_TYROSINE_METABOLISM	-0.114187	3.09918e-21
KEGG_FC_GAMMA_R_MEDIATED_PHAGOCYTOSIS	0.101004	9.79449e-21
KEGG_GLUTATHIONE_METABOLISM	-0.11395	1.4863e-19
KEGG_PORPHYRIN_AND_CHLOROPHYLL_METABOLISM	-0.129501	1.57387e-19
KEGG_GLYCINE_SERINE_AND_THREONINE_METABOLISM	-0.106324	2.12385e-19
KEGG_PYRIMIDINE_METABOLISM	-0.106657	2.47746e-19
KEGG_T_CELL_RECEPTOR_SIGNALING_PATHWAY	0.107423	2.5717e-19
KEGG_PHENYLALANINE_METABOLISM	-0.136276	3.24037e-19
KEGG_TOLL_LIKE_RECEPTOR_SIGNALING_PATHWAY	0.100711	1.36839e-18
KEGG_MATURITY_ONSET_DIABETES_OF_THE_YOUNG	-0.117818	3.82156e-18
KEGG_RIBOSOME	-0.201604	1.57153e-16
KEGG_METABOLISM_OF_XENOBIOTICS_BY_CYTOCHROME_P450	-0.11043	5.56399e-16
KEGG_PATHOGENIC_ESCHERICHIA_COLI_INFECTION	0.104287	7.50809e-16
KEGG_VIRAL_MYOCARDITIS	0.118481	1.51289e-15
KEGG_LINOLEIC_ACID_METABOLISM	-0.103972	3.12228e-14
KEGG_STEROID_BIOSYNTHESIS	-0.127138	1.00351e-12
KEGG_LEISHMANIA_INFECTION	0.112899	7.42182e-12
KEGG_RNA_POLYMERASE	-0.100605	1.09147e-09
ID	logFC (C-A)	P.Value
KEGG_DORSO_VENTRAL_AXIS_FORMATION	0.206275	7.75532e-44
KEGG_GLYCOSPHINGOLIPID_BIOSYNTHESIS_LACTO_AND_NEOLACTO_SERIES	0.19125	2.53409e-34
KEGG_PATHOGENIC_ESCHERICHIA_COLI_INFECTION	0.168565	1.55118e-33
KEGG_T_CELL_RECEPTOR_SIGNALING_PATHWAY	0.148324	7.71317e-32
KEGG_NOD_LIKE_RECEPTOR_SIGNALING_PATHWAY	0.168128	5.44933e-31
KEGG_NON_SMALL_CELL_LUNG_CANCER	0.104204	7.71072e-31
KEGG_NATURAL_KILLER_CELL_MEDIATED_CYTOTOXICITY	0.161673	8.27467e-30
KEGG_FC_GAMMA_R_MEDIATED_PHAGOCYTOSIS	0.130097	6.77291e-29
KEGG_TOLL_LIKE_RECEPTOR_SIGNALING_PATHWAY	0.138498	2.97138e-28
KEGG_CHEMOKINE_SIGNALING_PATHWAY	0.128939	1.64007e-26
KEGG_TYROSINE_METABOLISM	-0.139121	2.04585e-26
KEGG_VASOPRESSIN_REGULATED_WATER_REABSORPTION	-0.120541	9.17516e-24
KEGG_CYSTEINE_AND_METHIONINE_METABOLISM	0.12705	1.03958e-22
KEGG_B_CELL_RECEPTOR_SIGNALING_PATHWAY	0.122901	1.361e-22
KEGG_HISTIDINE_METABOLISM	-0.119696	3.19935e-22
KEGG_CARDIAC_MUSCLE_CONTRACTION	-0.112858	1.11658e-21
KEGG_GLYCOSYLPHOSPHATIDYLINOSITOL_GPI_ANCHOR_BIOSYNTHESIS	-0.166559	1.24081e-21
KEGG_PEROXISOME	-0.115184	4.99053e-21
KEGG_CELL_CYCLE	0.143945	9.40036e-21
KEGG_BASAL_TRANSCRIPTION_FACTORS	0.132542	1.64325e-19
KEGG_PRIMARY_IMMUNODEFICIENCY	0.207754	9.76858e-19
KEGG_LEISHMANIA_INFECTION	0.155871	4.07398e-18
KEGG_OXIDATIVE_PHOSPHORYLATION	-0.142613	2.30697e-17
KEGG_PRION_DISEASES	0.10835	3.82168e-17
KEGG_GRAFT_VERSUS_HOST_DISEASE	0.214154	1.53369e-15
KEGG_VALINE_LEUCINE_AND_ISOLEUCINE_DEGRADATION	-0.120828	3.70634e-15
KEGG_ALLOGRAFT_REJECTION	0.202769	5.70763e-15
KEGG_CYTOKINE_CYTOKINE_RECEPTOR_INTERACTION	0.118225	7.72812e-15
KEGG_DRUG_METABOLISM_CYTOCHROME_P450	-0.107567	9.88324e-15
KEGG_CELL_ADHESION_MOLECULES_CAMS	0.120786	8.08755e-14
KEGG_TYPE_I_DIABETES_MELLITUS	0.165882	1.42154e-13
KEGG_ANTIGEN_PROCESSING_AND_PRESENTATION	0.136824	2.51589e-13
KEGG_VIRAL_MYOCARDITIS	0.116463	2.70445e-13
KEGG_PARKINSONS_DISEASE	-0.113037	2.39117e-12
KEGG_AUTOIMMUNE_THYROID_DISEASE	0.151046	2.4826e-12
KEGG_INTESTINAL_IMMUNE_NETWORK_FOR_IGA_PRODUCTION	0.152592	3.36906e-12
KEGG_SYSTEMIC_LUPUS_ERYTHEMATOSUS	0.133693	1.3717e-11
KEGG_DNA_REPLICATION	0.150729	2.42081e-11
KEGG_PENTOSE_PHOSPHATE_PATHWAY	0.101542	9.93379e-11
KEGG_RENIN_ANGIOTENSIN_SYSTEM	-0.100786	1.19021e-10
KEGG_GLYOXYLATE_AND_DICARBOXYLATE_METABOLISM	0.115734	3.70617e-10
KEGG_MISMATCH_REPAIR	0.114139	1.1884e-08
KEGG_RIBOSOME	-0.134121	1.24748e-07
